# Supplementary material for: Dynamic Analysis of Gene Expression in Rice Superior and Inferior Grains by RNA-Seq
Source: PLoS One. 2015 Sep 10;10(9):e0137168. doi: 10.1371/journal.pone.0137168 (PMC4565701; doi:10.1371/journal.pone.0137168)
Supplement: S1 Table — (XLS) [file pone.0137168.s002.xls]

## Sheet: Supplementary Table S1
Table S1 Lists of all genes expression detected in RNA libraries(in TPM).
#gene identifier	10DAF_S	15DAF_S	21DAF_S	27DAF_S		10DAF_I	15DAF_I	21DAF_I	27DAF_I		Description
LOC_Os11g33000.1	77326.3	58280.1	71647.9	52568.1		105.41	9242.4	33052.1	72842.4		SSA5 - 2S albumin seed storage family protein precursor, expressed
LOC_Os05g41970.1	40549.3	74862.2	82074.5	63863.2		7.44	6580.05	41922	63124		SSA1 - 2S albumin seed storage family protein precursor, expressed
LOC_Os07g10580.1	18899.2	47466.8	29486.4	59694.3		0	23.71	2351.47	9417.31		PROLM26 - Prolamin precursor, expressed
LOC_Os10g26060.1	15437.1	17441.3	61854.5	21315		2.66	1039.83	25763.6	42758.1		glutelin, putative, expressed
LOC_Os06g31070.1	15339	18895.4	20889.1	54418.7		0	317.94	4525.8	12892.2		PROLM24 - Prolamin precursor, expressed
LOC_Os07g11510.1	11817.2	30649.6	14323.1	16066.3		28.7	2046.54	12537.7	12818		RAL6 - Seed allergenic protein RA5/RA14/RA17 precursor, expressed
LOC_Os08g08960.1	11199.2	8106.18	3417.52	2260.22		364.96	9296.81	6881.28	5306.69		Cupin domain containing protein, expressed
LOC_Os03g31360.1	11190.1	12252.4	3614.68	3101.95		3.37	1994.26	7458.29	7408.64		glutelin, putative, expressed
LOC_Os07g11920.1	11002.4	23204.5	12623.9	32875.5		0.71	3.95	540.35	2557.4		PROLM22 - Prolamin precursor, expressed
LOC_Os07g10570.1	6575.66	30854.8	11504.2	26228.5		0	3.04	644.17	5985.32		PROLM25 - Prolamin precursor, expressed
LOC_Os07g11410.1	4680.44	16815.3	10172.6	44544		1.24	407.3	2322.82	4456.2		RAL5 - Seed allergenic protein RA5/RA14/RA17 precursor, expressed
LOC_Os07g11650.1	4033.08	15283.9	4644.61	17532.2		0	314.59	2079.14	3097.99		LTPL164 - Protease inhibitor/seed storage/LTP family protein precursor, expressed
LOC_Os12g43600.1	3253.46	1451.07	2615.54	1176.37		2048.92	1461.12	3896.12	4859.06		RNA recognition motif containing protein, expressed
LOC_Os02g14600.1	3167.23	1604.86	503.27	1296.1		0	527.97	646.63	1768.58		glutelin, putative, expressed
LOC_Os04g46200.1	2621.93	2884.5	1895.86	2282.44		73.52	296.97	1456.23	2131.38		oleosin, putative, expressed
LOC_Os03g46770.1	2107.88	1662	1406.2	776.73		5413.65	2169.64	4015.64	3020.05		RNA recognition motif containing protein, expressed
LOC_Os02g02410.1	1984.57	1966.35	1574.65	1879.48		169.9	2275.11	5731.88	2416.85		DnaK family protein, putative, expressed
LOC_Os02g32660.1	1883.55	1737.45	2273.01	283.56		257.42	2007.33	2424.48	3971.64		1,4-alpha-glucan-branching enzyme, chloroplast precursor, putative, expressed
LOC_Os10g32720.1	1862.51	3823	4962.56	5149.91		0.35	106.99	1164.49	3570.97		AWPM-19-like membrane family protein, putative, expressed
LOC_Os03g59380.1	1852.93	340.81	40.26	0.99		1997.36	5305.56	662.65	278.28		LTPL28 - Protease inhibitor/seed storage/LTP family protein precursor, expressed
LOC_Os02g36680.1	1843.77	1525.67	463.01	132.33		1108.52	1844.1	2805.56	1135.96		expressed protein
LOC_Os05g02060.1	1795.86	1142.98	711.69	361.5		164.06	501.83	706.4	763.46		mitochondrial import inner membrane translocase subunit Tim17, putative, expressed
LOC_Os03g03810.1	1739.83	3592.4	728.56	1447.67		427.68	407.91	1374.28	1247.71		DEF8 - Defensin and Defensin-like DEFL family, expressed
LOC_Os04g39150.1	1737.96	282.65	48.25	2.32		236.16	2410.37	612.74	192.2		pathogenesis-related Bet v I family protein, putative, expressed
LOC_Os11g37270.1	1665.26	2823.8	4961.97	2677.44		0	13.98	2033.24	3657.37		AMBP1 - Antimicrobial peptide MBP-1 family protein precursor, expressed
LOC_Os02g15090.1	1555.7	2730.2	3032.07	3650.84		0	92.4	1082.55	3624.19		glutelin, putative, expressed
LOC_Os08g03410.1	1538.42	5616.74	1381.04	2576.95		0	29.48	2356.09	1738.85		glutelin, putative, expressed
LOC_Os07g11630.1	1531.13	5347.48	2021.97	6149.85		0	24.01	589.02	1898.8		LTPL163 - Protease inhibitor/seed storage/LTP family protein precursor, expressed
LOC_Os03g21790.1	1515.3	1219.96	1764.71	758.16		10.98	172.34	1137.69	1597.98		cupin domain containing protein, expressed
LOC_Os04g08270.1	1492.8	990.38	853.79	268.97		7.62	162.92	503.07	893.68		pullulanase precursor, putative, expressed
LOC_Os12g16890.1	1446.14	246.71	255.48	632.79		0	9.42	139.55	1075.86		PROLM28 - Prolamin precursor, expressed
LOC_Os10g35050.1	1373.04	1553.99	1880.46	1111.37		23.56	281.46	1056.98	1000.11		aquaporin protein, putative, expressed
LOC_Os03g57960.1	1158.29	3192.25	3673.3	2797.83		0	58.06	1604.72	1478.72		cupin domain containing protein, expressed
LOC_Os03g02050.1	1119.76	1541.61	766.75	1580		73.35	367.48	513.24	462.65		LTPL151 - Protease inhibitor/seed storage/LTP family protein precursor, expressed
LOC_Os11g14220.1	1019.99	441.02	543.24	112.43		724.78	1503.98	1977.17	770.66		tubulin/FtsZ domain containing protein, putative, expressed
LOC_Os11g40530.1	972.71	369.97	141.21	472.61		65.2	527.67	308.68	333.37		LTPL162 - Protease inhibitor/seed storage/LTP family protein precursor, expressed
LOC_Os10g39420.1	969.58	954.61	528.44	207.28		51.91	538.91	1730.72	1536.95		CAMK_CAMK_like.8 - CAMK includes calcium/calmodulin depedent protein kinases, expressed
LOC_Os07g41290.1	929.38	243.99	30.79	1.33		3181.18	2354.45	2239.33	288.29		DEFL13 - Defensin and Defensin-like DEFL family, expressed
LOC_Os05g34510.1	927.51	241.28	154.24	23.55		80.43	492.41	420.82	628.86		expressed protein
LOC_Os10g29549.1	901.26	1073.8	780.96	332.65		153.25	1041.05	2298.48	753.13		expressed protein
LOC_Os07g11330.1	890.64	2077.92	2553.37	4583.12		0	63.83	543.74	1471.21		RAL2 - Seed allergenic protein RA5/RA14/RA17 precursor, expressed
LOC_Os04g33150.1	865.23	1791.37	2577.05	2209.47		0	21.88	575.47	1358.52		desiccation-related protein PCC13-62 precursor, putative, expressed
LOC_Os10g05750.1	862.31	67.14	3.85	0		66.26	3074.21	613.36	51.96		POEI3 - Pollen Ole e I allergen and extensin family protein precursor, expressed
LOC_Os04g44470.1	859.4	1235.56	1558.07	2348.44		73.52	188.15	383.54	717.76		KUN1 - Kunitz-type trypsin inhibitor precursor, expressed
LOC_Os04g52361.1	841.07	456.11	494.39	401.3		1107.11	1665.98	1255.06	590.68		ribosomal protein S17, putative, expressed
LOC_Os07g11310.1	832.32	3137.14	3471.69	10588.7		0	1.52	150.64	855.18		LTPL166 - Protease inhibitor/seed storage/LTP family protein precursor, expressed
LOC_Os01g67860.1	796.08	656.35	1024.31	641.42		324.74	820.38	776.02	1210.15		fructose-bisphospate aldolase isozyme, putative, expressed
LOC_Os06g13680.1	769.83	366.75	279.17	46.43		261.85	389.67	600.73	229.13		B12D protein, putative, expressed
LOC_Os05g40010.1	722.55	1157.56	799.61	676.24		212.78	314.29	433.45	330.24		LTPL17 - Protease inhibitor/seed storage/LTP family protein precursor, expressed
LOC_Os10g25130.1	704.01	375.91	379.82	116.41		39.33	774.48	747.68	541.84		aminotransferase, classes I and II, domain containing protein, expressed
LOC_Os08g40930.1	698.18	545.29	215.82	20.89		27.28	453.5	510.16	223.81		Alpha amylase, catalytic domain containing protein, expressed
LOC_Os10g35800.1	692.56	639.4	555.38	200.65		26.04	331.62	401.72	515.55		expressed protein
LOC_Os12g14070.1	674.23	645.16	982.27	311.75		71.93	253.8	854.27	1714.74		DnaK family protein, putative, expressed
LOC_Os08g42350.1	602.16	855.75	829.22	433.8		292.15	556.24	351.5	444.81		nodulin MtN3 family protein, putative, expressed
LOC_Os06g12450.1	602.16	342.84	259.33	98.83		21.97	468.4	339.49	201.9		soluble starch synthase 2-3, chloroplast precursor, putative, expressed
LOC_Os06g50154.1	589.46	315.04	217.3	134.32		428.74	911.87	560.68	417.89		translocon-associated protein subunit alpha precursor, putative, expressed
LOC_Os05g26260.1	570.71	610.4	1074.04	1707.02		0	5.78	96.12	513.05		retrotransposon protein, putative, Ty3-gypsy subclass
LOC_Os08g39970.1	564.46	794.88	685.04	624.17		769.08	1506.71	1021.86	620.1		ENT domain containing protein, expressed
LOC_Os11g02369.1	546.13	332.84	148.32	5.97		1439.47	1452.3	557.29	353.09		LTPL7 - Protease inhibitor/seed storage/LTP family protein precursor, expressed
LOC_Os02g12310.1	543.22	640.25	342.52	313.41		29.41	665.97	638.01	368.12		no apical meristem protein, putative, expressed
LOC_Os06g06260.1	538.01	297.4	439.03	19.24		50.67	1002.45	856.12	556.24		GDSL-like lipase/acylhydrolase, putative, expressed
LOC_Os10g41160.1	533.22	544.62	486.99	175.78		46.59	202.74	430.06	383.14		expressed protein
LOC_Os06g05880.1	527.59	502.57	286.27	255.7		373.29	1091.51	574.54	394.1		profilin domain containing protein, expressed
LOC_Os06g29180.1	513.01	302.66	238.91	76.94		435.12	565.05	719.33	499.59		erythronate-4-phosphate dehydrogenase domain containing protein, expressed
LOC_Os03g40440.1	501.35	430	474.85	111.1		4.61	373.87	243.99	579.41		B12D protein, putative, expressed
LOC_Os05g06770.1	483.23	385.4	369.76	266.32		991.77	1171.45	923.58	666.11		40S ribosomal protein S27a, putative, expressed
LOC_Os02g32030.1	479.69	284.69	322.69	144.27		502.09	718.86	563.76	534.64		elongation factor, putative, expressed
LOC_Os12g38000.1	473.86	346.4	435.77	249.4		1375.87	1067.49	812.99	633.56		60S ribosomal protein L8, putative, expressed
LOC_Os11g47520.1	465.52	173.8	152.17	139.63		0	22.8	126.62	124.27		glycosyl hydrolase, putative, expressed
LOC_Os03g55290.1	465.32	107.5	83.19	37.48		1433.45	735.88	256.31	115.51		GASR3 - Gibberellin-regulated GASA/GAST/Snakin family protein precursor, expressed
LOC_Os04g09390.1	456.15	1385.62	1428.7	1068.92		0	8.51	865.05	1001.05		HEV3 - Hevein family protein precursor, expressed
LOC_Os03g55734.1	448.44	452.21	219.66	23.55		6.91	566.88	436.22	484.25		SSA3 - 2S albumin seed storage family protein precursor
LOC_Os05g41210.1	442.82	220.93	180.29	117.74		757.03	809.44	431.91	248.85		OsCam2 - Calmodulin, expressed
LOC_Os12g05050.1	439.7	530.2	203.38	122.38		12.93	114.59	390.32	500.52		stem-specific protein TSJT1, putative, expressed
LOC_Os02g55370.1	437.82	323.85	124.63	165.16		481	910.65	534.5	262.94		60S ribosomal protein L39, putative, expressed
LOC_Os03g60400.1	436.16	202.62	127.59	85.23		525.3	664.14	408.8	172.48		40S ribosomal protein S23, putative, expressed
LOC_Os02g30050.1	395.12	293.67	337.78	393.67		1656.85	967.8	558.83	249.79		ribosomal protein L29, putative, expressed
LOC_Os08g04740.1	384.92	192.28	15.39	27.2		1111.71	1123.12	612.13	81.39		expressed protein
LOC_Os02g01010.1	381.79	237.04	44.7	17.91		71.22	239.52	192.23	180.93		OsPDIL1-4 protein disulfide isomerase PDIL1-4, expressed
LOC_Os11g31330.1	380.33	305.88	748.99	180.75		43.76	387.85	716.87	1106.85		no apical meristem protein, putative, expressed
LOC_Os02g30470.1	379.29	264.68	276.21	79.6		46.95	166.26	330.86	301.13		expressed protein
LOC_Os07g40580.1	372	236.36	271.77	147.59		389.76	442.26	501.53	424.15		eukaryotic translation initiation factor 5A, putative, expressed
LOC_Os01g67126.1	366.17	113.94	218.48	152.23		356.81	673.87	653.41	535.58		ribosomal L18p/L5e family protein, putative, expressed
LOC_Os01g27630.1	363.67	198.04	100.95	36.15		106.83	622.5	372.14	294.56		glutathione S-transferase, putative, expressed
LOC_Os06g22960.1	362	104.96	96.21	53.4		865.28	583.29	238.14	93.28		aquaporin protein, putative, expressed
LOC_Os07g11380.1	360.34	116.66	524	753.52		0	12.16	116.76	910.9		RAL4 - Seed allergenic protein RA5/RA14/RA17 precursor, expressed
LOC_Os04g32030.1	356.8	217.88	553.3	135.65		204.63	341.95	859.51	364.05		heavy metal-associated domain containing protein, expressed
LOC_Os03g37970.1	353.67	352.85	132.63	117.41		977.24	1014.91	482.43	241.34		ribosomal protein L13, putative, expressed
LOC_Os02g48660.1	337.22	231.11	131.15	102.81		464.71	780.86	538.19	263.57		60S ribosomal protein L31, putative, expressed
LOC_Os11g21990.1	335.97	244.33	125.82	128.35		611.4	357.45	424.82	269.51		expressed protein
LOC_Os03g13800.1	334.51	230.94	219.37	242.77		504.39	620.98	468.26	241.65		ribosomal protein L7Ae, putative, expressed
LOC_Os06g36400.1	331.39	88.68	52.1	16.91		29.94	101.52	121.38	56.34		HAD superfamily phosphatase, putative, expressed
LOC_Os09g02700.1	327.01	178.88	386.63	75.29		408.01	515.81	716.87	837.65		polyadenylate-binding protein, putative, expressed
LOC_Os07g42950.1	318.89	249.42	132.03	151.23		593.15	789.07	349.66	149.63		40S ribosomal protein S6, putative, expressed
LOC_Os03g22810.1	313.27	97.5	236.24	115.42		397.56	555.02	221.19	174.04		copper/zinc superoxide dismutase, putative, expressed
LOC_Os05g42424.1	312.43	95.8	575.21	77.61		331.65	418.55	483.66	227.88		ubiquitin family protein, putative, expressed
LOC_Os10g06000.1	311.81	43.92	7.11	0		43.05	433.14	97.04	15.03		POEI15 - Pollen Ole e I allergen and extensin family protein precursor, expressed
LOC_Os08g23710.1	309.93	244.84	106.87	188.05		960.06	596.97	222.73	111.44		ribosomal protein L7Ae, putative, expressed
LOC_Os05g35690.1	309.1	1034.13	1606.03	1364.75		5.14	9.12	220.58	1010.75		GASR6 - Gibberellin-regulated GASA/GAST/Snakin family protein precursor, expressed
LOC_Os10g08930.1	307.22	205.5	384.56	263		652.5	752.6	421.43	323.67		S10/S20 domain containing ribosomal protein, putative, expressed
LOC_Os01g61814.1	306.81	180.24	118.12	129.68		503.68	647.12	343.8	240.09		40S ribosomal protein S23, putative, expressed
LOC_Os03g59310.1	301.6	197.7	187.1	272.95		841.36	706.7	448.54	215.05		ribosomal protein, putative, expressed
LOC_Os10g17280.1	296.6	96.31	83.78	91.2		266.99	467.79	248.3	118.95		ATP synthase gamma chain, putative, expressed
LOC_Os07g46750.1	294.1	159.21	99.77	79.6		401.46	403.05	306.83	174.35		elongation factor protein, putative, expressed
LOC_Os09g32320.1	293.89	149.21	62.76	9.62		95.85	149.24	235.98	96.72		growth regulator related protein, putative, expressed
LOC_Os10g40720.1	292.02	129.37	6.51	2.32		5.85	213.38	151.88	74.5		expansin precursor, putative, expressed
LOC_Os12g32950.1	290.56	200.92	71.35	60.69		172.56	317.94	118.3	73.25		membrane protein, putative, expressed
LOC_Os07g12080.1	289.94	453.9	558.34	547.56		0.89	48.63	233.51	587.54		LTPL169 - Protease inhibitor/seed storage/LTP family protein precursor, expressed
LOC_Os04g55930.1	284.1	268.24	38.78	57.04		315	345.29	117.37	78.26		expressed protein
LOC_Os10g32580.1	282.86	46.97	3.55	0		99.21	561.71	140.17	20.97		GDSL-like lipase/acylhydrolase, putative, expressed
LOC_Os06g06560.1	282.02	86.64	90.59	47.43		75.65	137.69	134.93	104.55		starch synthase, putative, expressed
LOC_Os01g32770.1	282.02	15.94	223.81	10.61		15.77	292.41	15.1	10.02		DUF260 domain containing protein, putative, expressed
LOC_Os08g42000.1	280.56	149.21	109.24	31.51		184.07	560.19	158.35	135.54		nuclear transport factor, putative, expressed
LOC_Os01g05650.1	277.23	375.74	199.24	452.71		575.26	223.41	293.9	134.29		metallothionein, putative, expressed
LOC_Os11g40140.1	277.02	144.29	68.09	96.18		243.07	391.5	230.74	132.1		peptidase, T1 family, putative, expressed
LOC_Os01g69080.1	275.15	145.99	31.68	55.39		165.12	82.37	52.37	39.75		acyl-desaturase, chloroplast precursor, putative, expressed
LOC_Os02g41630.2	274.94	271.29	217.89	93.19		248.56	200	403.87	340.57		phenylalanine ammonia-lyase, putative, expressed
LOC_Os01g03360.1	274.52	1583.15	1219.99	1269.57		62.72	27.96	728.58	750.63		BBTI5 - Bowman-Birk type bran trypsin inhibitor precursor, expressed
LOC_Os02g01560.1	273.9	226.87	89.7	118.07		664.37	441.65	336.72	218.49		40S ribosomal protein S4, putative, expressed
LOC_Os08g03520.1	272.23	271.63	267.62	173.12		979.19	625.54	662.96	554.99		retrotransposon protein, putative, Ty1-copia subclass, expressed
LOC_Os06g30970.1	270.57	188.72	471.3	167.15		35.61	104.26	190.08	313.02		ubiquitin-conjugating enzyme, putative, expressed
LOC_Os11g06720.1	270.15	91.73	10.07	0.66		519.63	658.07	211.33	52.9		abscisic stress-ripening, putative, expressed
LOC_Os03g25350.1	266.82	104.11	12.14	1.33		2554.37	3716.17	575.47	25.98		LTPL36 - Protease inhibitor/seed storage/LTP family protein precursor, expressed
LOC_Os07g38730.1	265.98	140.56	28.72	39.14		426.79	573.87	206.4	108.62		tubulin/FtsZ domain containing protein, putative, expressed
LOC_Os12g02040.1	264.73	29.84	343.41	20.56		105.24	309.12	37.89	24.73		hypoxia-responsive family protein, putative, expressed
LOC_Os12g42670.1	262.23	168.54	235.65	161.18		34.55	424.02	536.96	227.88		expressed protein
LOC_Os02g48480.1	261.4	215.85	440.51	106.46		29.06	80.85	247.99	790.7		expressed protein
LOC_Os04g28180.1	260.57	223.98	112.5	156.87		678.19	577.52	306.53	166.53		ribosomal protein, putative, expressed
LOC_Os09g00999.1	259.11	165.15	263.77	550.54		280.45	217.02	381.39	341.82		conserved hypothetical protein
LOC_Os01g57250.1	258.49	148.53	168.74	396.99		213.84	117.02	280.34	210.98		expressed protein
LOC_Os10g27174.1	258.28	188.89	169.34	226.19		336.97	590.89	333.64	288.29		40S ribosomal protein S28, putative, expressed
LOC_Os03g45210.1	258.28	296.89	989.97	108.78		52.26	247.72	498.14	699.61		2-aminoethanethiol dioxygenase, putative, expressed
LOC_Os11g24070.1	257.65	463.91	392.85	491.51		36.5	46.81	245.53	221.62		LTPL10 - Protease inhibitor/seed storage/LTP family protein precursor, expressed
LOC_Os04g45470.1	256.19	193.97	308.48	75.95		162.11	286.33	385.08	517.11		vacuolar-processing enzyme precursor, putative, expressed
LOC_Os08g23870.1	253.9	486.63	302.56	575.75		1.77	72.95	125.69	88.27		late embryogenesis abundant group 1, putative, expressed
LOC_Os02g15350.1	253.07	300.96	208.12	181.41		27.81	144.08	171.28	235.39		dof zinc finger domain containing protein, putative, expressed
LOC_Os08g02120.1	249.32	103.6	87.63	14.26		148.82	546.21	280.03	151.82		kinase, pfkB family, putative, expressed
LOC_Os02g18380.1	249.11	140.73	113.38	121.72		507.93	351.07	273.87	164.96		60S ribosomal protein L27-3, putative, expressed
LOC_Os01g65830.1	247.24	8.14	236.24	2.65		7.8	269.31	24.34	15.34		acyl-desaturase, chloroplast precursor, putative, expressed
LOC_Os01g68770.1	246.4	86.3	71.94	99.5		355.39	298.18	217.8	62.29		selenium-binding protein, putative, expressed
LOC_Os04g30730.1	246.2	177.19	166.97	159.53		394.37	702.75	401.72	352.46		ribosomal protein L29, putative, expressed
LOC_Os05g49800.1	245.36	72.91	124.93	22.55		182.83	400.01	342.26	302.38		ketol-acid reductoisomerase, chloroplast precursor, putative, expressed
LOC_Os04g48490.1	245.16	180.07	61.58	25.21		49.25	183.59	209.49	177.17		fasciclin-like arabinogalactan protein, putative, expressed
LOC_Os07g45320.1	244.74	155.48	100.95	80.26		189.74	450.46	245.84	171.22		COX VIIa, putative, expressed
LOC_Os12g32380.1	243.07	91.05	128.78	78.27		289.31	375.69	321.62	149		40S ribosomal protein S29, putative, expressed
LOC_Os03g22460.1	241.2	212.96	77.27	113.09		494.82	566.88	243.37	132.72		expressed protein
LOC_Os01g46380.1	239.32	176.17	144.47	318.06		1063.7	496.66	413.73	195.01		ketol-acid reductoisomerase, chloroplast precursor, putative, expressed
LOC_Os05g49930.1	239.11	216.35	119.9	45.77		171.14	292.71	344.11	72.62		GRAS family transcription factor domain containing protein, expressed
LOC_Os02g49410.1	238.91	262.47	96.81	91.2		101.52	164.44	156.19	78.26		histone-like transcription factor and archaeal histone, putative, expressed
LOC_Os08g41030.1	237.45	123.27	147.73	12.27		62.89	159.58	211.64	190.32		AP2 domain containing protein, expressed
LOC_Os05g26750.1	237.24	188.89	199.24	397.98		0	0	31.42	20.66		PROLM17 - Prolamin precursor, expressed
LOC_Os10g11580.1	233.7	86.3	83.19	14.92		35.08	206.08	181.14	82.33		histone-like transcription factor and archaeal histone, putative, expressed
LOC_Os03g11440.1	233.7	131.75	198.35	42.12		57.93	282.07	438.69	324.92		protein transport protein Sec61 subunit alpha, putative, expressed
LOC_Os05g06350.1	230.78	201.09	153.35	114.09		182.3	290.89	212.26	134.6		importin subunit alpha, putative, expressed
LOC_Os07g44740.1	227.87	58.67	220.26	49.42		118.52	334.96	178.06	154.32		chaperonin, putative, expressed
LOC_Os06g02028.1	226.62	163.96	87.33	25.21		35.43	144.38	346.57	200.02		eyes absent homolog 4, putative, expressed
LOC_Os04g50970.1	226.41	601.93	264.96	301.47		478.88	503.96	491.06	249.17		seed specific protein Bn15D1B, putative, expressed
LOC_Os08g13920.1	224.12	138.02	372.72	166.16		21.97	154.41	76.09	116.44		glycosyl hydrolases family 16, putative, expressed
LOC_Os03g29460.1	224.12	135.14	262.89	125.36		351.67	400.92	341.65	277.03		60S ribosomal protein, putative, expressed
LOC_Os08g13690.1	223.08	118.01	108.65	268.97		550.98	572.05	375.22	192.2		60S ribosomal protein L7, putative, expressed
LOC_Os03g60590.2	223.08	210.42	278.87	107.12		299.23	420.07	509.85	422.58		actin-depolymerizing factor, putative, expressed
LOC_Os10g22590.1	222.87	112.92	24.87	46.76		997.62	872.66	177.14	34.43		POEI24 - Pollen Ole e I allergen and extensin family protein precursor, expressed
LOC_Os10g27190.1	222.45	119.03	70.46	83.58		333.6	349.55	223.04	211.6		40S ribosomal protein S17, putative, expressed
LOC_Os03g48810.1	222.04	281.29	254.6	44.44		71.22	286.93	421.74	400.98		nucleobase-ascorbate transporter, putative, expressed
LOC_Os06g04020.1	221.62	112.92	236.83	84.24		775.63	479.34	316.08	93.28		histone H1, putative, expressed
LOC_Os03g40270.1	220.99	109.03	155.72	145.6		247.15	327.97	269.25	274.52		alpha-1,4-glucan-protein synthase, putative, expressed
LOC_Os01g22490.1	220.16	167.35	52.7	124.04		385.51	281.46	220.88	179.99		40S ribosomal protein S27a, putative, expressed
LOC_Os03g16440.1	219.12	206.52	316.47	114.09		47.83	149.55	265.25	241.65		outer membrane protein, OMP85 family, putative, expressed
LOC_Os07g02340.1	216.83	92.58	74.6	31.84		258.84	264.44	187.92	81.39		expressed protein
LOC_Os02g52290.1	216.62	65.45	86.44	74.95		142.09	178.12	193.16	120.83		peptidyl-prolyl cis-trans isomerase, FKBP-type, putative, expressed
LOC_Os07g48244.1	216.2	161.76	96.81	64.34		267.87	325.23	243.99	169.97		ubiquinol-cytochrome c reductase complex 6.7 kDa protein, putative, expressed
LOC_Os11g26860.1	212.87	208.39	137.07	140.95		360.53	366.88	301.91	219.74		serine hydroxymethyltransferase, mitochondrial precursor, putative, expressed
LOC_Os02g15070.1	211.41	152.26	311.44	218.56		0	34.04	54.53	467.34		glutelin, putative, expressed
LOC_Os07g11120.1	211	169.9	200.42	68.32		7.44	44.07	121.69	149.94		hydrolase, NUDIX family, domain containing protein, expressed
LOC_Os04g43540.1	209.75	121.74	196.28	84.24		324.04	203.35	405.11	269.2		ribosomal protein L14, putative, expressed
LOC_Os06g30370.1	209.54	427.62	126.11	153.56		10.45	65.96	53.6	164.65		osMFT1 MFT-Like1 homologous to Mother of FT and TFL1 gene; contains Pfam profile PF01161: Phosphatidylethanolamine-binding protein, expressed
LOC_Os03g10110.1	209.54	52.22	369.46	56.05		2.3	70.82	207.02	58.54		cupin domain containing protein, expressed
LOC_Os12g13320.1	209.12	92.41	37.6	34.82		87.34	214.29	112.44	77.32		argininosuccinate synthase, chloroplast precursor, putative, expressed
LOC_Os12g37419.1	207.45	78	101.84	39.47		195.06	288.15	324.09	285.16		cytochrome c oxidase polypeptide Vc, putative, expressed
LOC_Os04g32710.1	206.83	236.53	80.23	156.87		685.81	487.24	235.67	125.21		40S ribosomal protein S27, putative, expressed
LOC_Os07g24000.1	205.79	425.76	1081.44	1027.46		40.75	117.02	211.95	159.64		AWPM-19-like membrane family protein, putative, expressed
LOC_Os06g43850.1	205.37	77.49	47.07	62.02		192.93	146.51	129.7	95.16		ATP synthase F1, delta subunit family protein, putative, expressed
LOC_Os03g48080.1	204.75	89.53	140.03	56.05		123.48	331.62	147.87	158.39		CHCH domain containing protein, expressed
LOC_Os03g48310.1	203.08	112.59	70.75	48.75		135.35	211.25	212.57	82.95		plasma membrane ATPase, putative, expressed
LOC_Os12g32240.1	201.62	89.19	112.5	54.39		242.54	215.2	221.5	137.1		eukaryotic translation initiation factor 5A, putative, expressed
LOC_Os12g19381.1	201.62	88	94.14	19.9		1011.79	670.83	302.21	177.48		ribulose bisphosphate carboxylase small chain, chloroplast precursor, putative, expressed
LOC_Os05g33360.1	201.41	158.03	169.93	52.07		252.11	285.42	377.38	286.73		transmembrane BAX inhibitor motif-containing protein, putative, expressed
LOC_Os01g19840.1	201	74.94	127.89	69.98		101.87	273.26	277.26	147.75		60S ribosomal protein L29-2, putative, expressed
LOC_Os01g13700.1	200.37	135.82	58.91	52.73		198.96	241.04	182.99	100.48		DNA-binding protein-related, putative, expressed
LOC_Os01g73780.1	199.33	192.62	83.19	32.17		69.45	155.32	154.65	115.19		chloroplast outer envelope 24 kD protein, putative, expressed
LOC_Os10g34520.1	199.12	132.25	198.05	62.02		189.92	218.85	215.03	120.2		mitosis protein dim1, putative, expressed
LOC_Os05g37330.1	198.08	135.14	54.47	77.94		213.66	155.93	204.56	93.28		60S acidic ribosomal protein, putative, expressed
LOC_Os11g43970.1	197.67	163.11	135.29	59.37		465.41	319.46	354.89	146.81		AAA-type ATPase family protein, putative, expressed
LOC_Os09g36830.1	195.58	95.63	36.71	29.52		143.15	130.4	130.93	74.81		Skp1 family, dimerisation domain containing protein, expressed
LOC_Os08g37320.1	195.37	137.68	72.53	129.01		401.81	377.82	206.71	138.98		expressed protein
LOC_Os05g06500.1	195.37	88.85	70.46	62.68		252.82	233.44	234.75	93.91		universal stress protein domain containing protein, putative, expressed
LOC_Os07g47240.1	194.54	247.38	515.11	78.93		1.24	31.92	229.2	332.12		expressed protein
LOC_Os01g48770.2	194.54	122.59	71.94	150.57		394.19	412.77	160.5	79.82		60S ribosomal protein L37a, putative, expressed
LOC_Os03g17790.1	194.12	261.46	244.53	199.32		37.03	62.01	113.06	91.09		OsRCI2-5 - Putative low temperature and salt responsive protein, expressed
LOC_Os04g49980.1	192.87	687.55	542.05	1914.97		5.67	31.61	148.8	247.29		late embryogenesis abundant group 1, putative, expressed
LOC_Os01g29840.1	192.87	146.16	150.98	61.02		11.16	146.51	144.48	99.23		no apical meristem protein, putative, expressed
LOC_Os04g23140.1	192.25	105.13	89.11	72.63		347.95	95.14	286.19	103.3		expressed protein
LOC_Os06g49490.1	192.04	132.76	74.31	91.87		525.12	286.02	246.76	135.23		ZOS6-10 - C2H2 zinc finger protein, expressed
LOC_Os06g04990.1	190.79	13.9	261.7	20.89		415.28	496.36	25.57	7.83		early nodulin 93 ENOD93 protein, putative, expressed
LOC_Os03g59050.1	190.38	181.26	143.88	73.63		90.71	227.36	337.64	299.88		DEAD-box ATP-dependent RNA helicase, putative, expressed
LOC_Os07g44060.1	189.13	161.25	81.41	84.24		18.07	53.5	51.45	139.3		haloacid dehalogenase-like hydrolase family protein, putative, expressed
LOC_Os05g36290.1	189.13	128.35	139.73	44.44		33.84	124.01	136.78	184.06		actin, putative, expressed
LOC_Os07g08660.1	188.92	87.32	72.83	85.9		288.07	287.85	216.57	128.97		40S ribosomal protein S15, putative, expressed
LOC_Os03g13730.1	187.67	165.49	161.64	98.17		53.5	122.49	189.77	243.22		translocase of chloroplast 34, putative, expressed
LOC_Os08g06550.1	187.04	85.12	48.55	45.77		123.84	371.43	192.54	71.37		acyl CoA binding protein, putative, expressed
LOC_Os06g10760.1	186.21	103.6	50.33	32.17		99.21	157.15	136.47	120.2		emp24/gp25L/p24 family protein, putative, expressed
LOC_Os08g02410.1	185.38	163.79	92.96	99.83		318.72	362.32	261.24	130.84		40S ribosomal protein S13, putative, expressed
LOC_Os08g39270.1	185.17	82.07	61.87	8.62		34.02	96.05	127.23	68.24		fasciclin domain containing protein, expressed
LOC_Os01g37960.1	183.09	133.78	31.97	40.46		149	213.07	98.27	59.16		hydrolase, putative, expressed
LOC_Os06g45710.1	182.88	161.25	84.08	116.08		57.22	194.23	103.2	57.28		phosphoglycerate kinase protein, putative, expressed
LOC_Os06g15990.1	182.88	138.87	105.39	105.13		317.66	262.62	262.78	118.01		aldehyde dehydrogenase, putative, expressed
LOC_Os09g25320.1	182.46	157.69	91.48	110.44		250.16	250.76	212.57	162.77		ubiquitin family protein, putative, expressed
LOC_Os02g18550.1	181.63	105.97	104.21	56.71		313.41	237.39	234.13	132.72		40S ribosomal protein S3a, putative, expressed
LOC_Os12g08760.1	181.21	96.48	18.35	23.88		25.69	76.9	103.82	46.01		carboxyvinyl-carboxyphosphonate phosphorylmutase, putative, expressed
LOC_Os03g13170.1	178.71	149.04	319.13	74.29		329	220.67	270.79	422.58		ubiquitin fusion protein, putative, expressed
LOC_Os01g19770.1	177.25	189.23	227.06	344.59		3.9	69	74.24	96.72		mitochondrial import inner membrane translocase subunit Tim17, putative, expressed
LOC_Os11g38959.1	177.04	138.02	97.69	185.06		345.12	468.09	231.05	125.84		40S ribosomal protein S9-2, putative, expressed
LOC_Os06g03486.1	176.42	107.67	61.87	91.87		317.83	230.4	168.82	62.6		expressed protein
LOC_Os03g58630.1	176.42	98	69.87	31.84		107.01	181.77	141.71	80.45		thioredoxin, putative, expressed
LOC_Os08g09200.1	174.75	60.36	97.4	26.2		175.57	194.84	196.24	158.08		aconitate hydratase protein, putative, expressed
LOC_Os05g23910.1	173.92	57.31	100.95	0.66		7.97	138	191.31	82.33		histone-like transcription factor and archaeal histone, putative, expressed
LOC_Os05g22970.1	173.92	63.08	99.77	18.24		151.83	251.98	244.3	156.2		glyoxalase family protein, putative, expressed
LOC_Os01g20780.1	173.71	162.94	143.88	35.16		37.91	141.34	186.07	120.83		anther-specific protein SF18 precursor, putative, expressed
LOC_Os12g12360.1	173.09	159.21	133.52	98.5		517.15	256.54	319.16	235.39		transposon protein, putative, Mutator sub-class, expressed
LOC_Os06g15620.1	171.42	49.68	56.54	16.25		124.72	362.32	167.9	95.79		GASR7 - Gibberellin-regulated GASA/GAST/Snakin family protein precursor, expressed
LOC_Os02g37862.1	167.88	122.42	97.1	81.26		240.59	396.06	307.76	247.29		60S ribosomal protein L6, putative, expressed
LOC_Os06g44310.1	167.67	168.71	62.76	68.65		174.51	244.08	108.13	144.93		tetraspanin family protein, putative, expressed
LOC_Os04g43170.1	167.05	228.73	309.96	574.42		1.42	53.19	159.27	203.47		caleosin related protein, putative, expressed
LOC_Os05g28830.1	166.63	53.24	33.75	1.33		63.78	442.86	74.86	53.21		PMR5, putative, expressed
LOC_Os05g34310.1	166.21	105.63	241.27	18.57		4.25	88.45	240.6	230.39		no apical meristem protein, putative, expressed
LOC_Os06g21240.1	164.96	255.69	84.67	34.16		223.58	233.13	190.39	83.89		glycine rich protein family protein, putative, expressed
LOC_Os04g40040.1	164.76	82.24	203.68	38.47		54.21	126.14	150.64	169.97		copper methylamine oxidase precursor, putative, expressed
LOC_Os11g08100.1	164.34	104.79	97.69	33.5		152.36	111.55	120.45	106.11		eukaryotic aspartyl protease domain containing protein, expressed
LOC_Os01g55830.1	164.13	78.84	98.88	57.71		102.4	128.27	141.4	145.24		glutathione S-transferase, putative, expressed
LOC_Os10g42540.1	163.3	125.13	69.57	72.63		142.09	270.83	160.5	118.32		expressed protein
LOC_Os03g57340.1	163.3	57.31	72.83	36.15		96.02	152.89	85.64	102.67		chaperone protein dnaJ, putative, expressed
LOC_Os01g13080.1	163.09	45.44	51.22	30.51		69.8	142.25	173.75	180.61		60S acidic ribosomal protein, putative, expressed
LOC_Os07g38290.1	162.46	118.01	95.62	37.48		51.02	279.94	191.31	256.99		plastocyanin-like domain containing protein, putative, expressed
LOC_Os05g46450.1	162.26	88.34	46.48	51.74		254.76	302.74	108.44	45.08		fiber protein Fb11, putative, expressed
LOC_Os03g58430.1	162.05	99.7	77.56	117.41		263.27	338.91	146.02	99.85		40S ribosomal protein S15, putative, expressed
LOC_Os02g38190.1	160.17	107.67	168.74	140.62		804.69	296.05	210.72	92.03		expressed protein
LOC_Os03g27260.1	159.97	127.34	56.84	75.62		184.78	305.17	260.32	69.49		40S ribosomal protein S6, putative, expressed
LOC_Os01g67134.1	159.97	52.73	86.15	54.72		159.27	251.07	262.47	214.73		ribosomal L18p/L5e family protein, putative, expressed
LOC_Os05g41780.1	159.55	69.86	109.54	50.08		407.83	465.36	97.04	43.2		AP2 domain containing protein, expressed
LOC_Os05g34070.1	158.92	116.15	191.24	76.28		306.32	189.67	295.13	273.27		DIP1, putative, expressed
LOC_Os01g59740.1	158.09	93.26	43.52	56.05		154.49	196.05	164.51	74.81		expressed protein
LOC_Os07g43730.1	157.67	80.03	35.53	53.4		193.64	143.77	146.64	86.08		transcription elongation factor 1, putative, expressed
LOC_Os03g04920.1	157.67	153.11	245.12	75.62		122.78	153.5	184.53	215.05		multidrug resistance-associated protein, putative, expressed
LOC_Os01g49290.1	156.63	114.79	55.36	87.89		215.61	328.58	188.23	108.62		WD repeat-containing protein, putative, expressed
LOC_Os05g02530.1	156.42	17.29	26.64	4.31		23.92	121.89	100.43	91.4		glutathione S-transferase, N-terminal domain containing protein, expressed
LOC_Os04g55230.1	156.42	100.38	121.67	62.35		106.65	127.05	102.89	119.57		tetratricopeptide repeat domain containing protein, putative, expressed
LOC_Os05g48610.1	155.17	121.4	71.35	87.89		48.72	163.53	115.22	65.73		expressed protein
LOC_Os06g48780.1	153.92	84.27	152.46	128.02		212.07	299.7	175.6	276.09		60S acidic ribosomal protein, putative, expressed
LOC_Os03g10340.1	153.92	69.18	103.32	73.63		168.31	324.02	279.42	234.45		40S ribosomal protein S3a, putative, expressed
LOC_Os01g52240.1	153.09	38.83	8.29	0.99		114.09	246.51	77.63	25.04		chlorophyll A-B binding protein, putative, expressed
LOC_Os04g47220.1	152.88	52.05	63.35	18.57		116.75	186.02	223.04	117.7		aquaporin protein, putative, expressed
LOC_Os04g54300.1	152.68	8.99	148.91	15.92		22.68	175.69	4.62	3.76		wound induced protein, putative, expressed
LOC_Os03g20370.1	152.26	67.65	63.95	44.44		93.01	258.67	158.96	111.12		OsCam1-1 - Calmodulin, expressed
LOC_Os01g04370.1	151.43	260.27	1090.92	529.98		3.72	74.47	158.65	348.08		hsp20/alpha crystallin family protein, putative, expressed
LOC_Os05g43690.1	150.59	72.57	39.67	43.11		50.49	74.17	64.69	52.27		glucan endo-1,3-beta-glucosidase-like protein 3 precursor, putative, expressed
LOC_Os03g38520.1	150.59	67.14	40.85	41.79		142.97	212.77	130	102.67		expressed protein
LOC_Os02g43519.1	150.59	140.56	43.81	14.92		151.83	171.74	186.38	94.53		expressed protein
LOC_Os10g32820.1	150.18	70.37	121.67	71.97		235.45	295.45	197.47	249.17		60S ribosomal protein L21-2, putative, expressed
LOC_Os03g56810.1	149.97	118.52	79.04	34.49		168.31	190.28	157.73	74.5		tubulin/FtsZ domain containing protein, putative, expressed
LOC_Os02g47870.1	149.55	125.81	70.46	61.02		249.8	178.42	163.28	61.04		anaphase-promoting complex subunit 11, putative, expressed
LOC_Os03g04750.1	149.13	60.87	92.07	53.06		127.91	263.53	181.45	165.59		60S ribosomal protein L21-2, putative, expressed
LOC_Os06g42720.1	148.51	116.49	111.9	73.63		195.59	268.09	229.2	162.77		amino acid transporter, putative, expressed
LOC_Os05g06310.1	148.3	162.1	282.42	176.44		428.21	489.67	410.65	570.33		60S ribosomal protein L18-3, putative, expressed
LOC_Os07g36920.1	148.09	88.68	103.32	60.36		55.28	67.17	139.55	77.32		OsFBX255 - F-box domain containing protein, expressed
LOC_Os10g32920.1	147.88	86.3	167.86	114.42		399.69	384.5	292.05	163.4		ribosomal protein, putative, expressed
LOC_Os05g49030.1	147.47	65.28	49.74	34.16		115.69	234.35	202.71	152.44		60S ribosomal protein L18a, putative, expressed
LOC_Os11g26910.1	147.05	105.29	71.35	74.62		397.91	234.05	130.62	83.58		SKP1-like protein 1B, putative, expressed
LOC_Os03g54980.1	146.63	73.08	35.53	57.71		254.23	255.93	111.52	51.65		expressed protein
LOC_Os06g23440.1	146.43	181.93	95.62	123.38		233.15	263.53	228.89	149.31		eukaryotic translation initiation factor 1A, putative, expressed
LOC_Os07g04840.1	146.22	60.19	36.71	12.27		416.87	422.2	113.98	69.49		PsbP, putative, expressed
LOC_Os01g60790.1	146.22	86.81	94.14	134.32		195.24	281.77	174.67	103.61		40S ribosomal protein S26, putative, expressed
LOC_Os07g48030.1	145.8	54.26	0.59	0		66.26	472.04	194.7	20.97		peroxidase precursor, putative, expressed
LOC_Os06g17290.1	145.8	95.8	48.55	31.51		132.87	96.96	144.48	45.08		phosphatidylinositol 3- and 4-kinase family protein, putative, expressed
LOC_Os04g50890.1	145.59	57.99	116.94	27.53		114.09	157.75	163.28	84.52		secretory carrier-associated membrane protein, putative, expressed
LOC_Os05g11780.1	145.39	83.08	79.93	40.13		131.81	353.81	152.8	90.46		mitochondrial carrier protein, putative, expressed
LOC_Os08g25720.1	145.18	91.73	96.51	65.34		196.65	161.4	90.57	90.46		pyrophosphate--fructose 6-phosphate 1-phosphotransferase subunit alpha, putative, expressed
LOC_Os07g28644.1	144.97	85.12	76.08	44.77		166.89	224.62	234.44	114.57		expressed protein
LOC_Os03g52460.1	144.76	111.91	38.49	5.97		44.65	176.29	180.83	103.92		glucose-1-phosphate adenylyltransferase large subunit, putative, expressed
LOC_Os09g26730.1	144.14	36.45	43.81	13.27		125.26	88.15	91.19	30.68		chaperonin, putative, expressed
LOC_Os02g44108.1	143.93	27.64	3.85	0		1.42	35.87	66.54	38.5		expansin precursor, putative, expressed
LOC_Os07g39710.1	143.09	69.86	52.4	30.51		130.93	225.23	131.54	50.08		NADH dehydrogenase iron-sulfur protein 4, mitochondrial precursor, putative, expressed
LOC_Os03g52490.1	142.68	77.66	76.68	26.2		270.18	274.47	258.47	145.56		nucleic acid binding protein, putative, expressed
LOC_Os01g16430.1	142.26	73.76	80.52	54.72		95.85	88.45	133.7	80.13		cysteine proteinase inhibitor precursor protein, putative, expressed
LOC_Os07g36254.1	141.01	81.39	99.17	71.97		157.68	178.73	253.54	111.44		60S ribosomal protein L38, putative, expressed
LOC_Os03g10700.1	141.01	82.74	58.62	37.15		156.44	128.88	122.3	51.02		expressed protein
LOC_Os11g02389.1	140.8	187.87	101.54	322.04		32.6	15.5	61.61	140.86		protease inhibitor/seed storage/LTP family, putative, expressed
LOC_Os08g34480.1	140.39	100.38	33.75	49.75		172.74	183.59	113.68	67.93		splicing factor 3B subunit 5, putative, expressed
LOC_Os03g50885.1	139.97	51.21	62.46	38.8		88.23	243.47	181.76	155.57		actin, putative, expressed
LOC_Os12g05260.1	139.34	63.24	32.56	18.9		221.1	373.26	205.48	80.13		phytosulfokines precursor, putative, expressed
LOC_Os08g06100.1	139.14	97.66	42.04	15.59		16.12	64.44	94.27	65.73		O-methyltransferase, putative, expressed
LOC_Os08g41300.1	138.51	78.84	66.61	83.91		220.75	363.23	231.36	123.33		60S ribosomal protein L32, putative, expressed
LOC_Os02g56960.1	138.51	54.77	182.66	113.43		143.86	289.06	281.57	262.31		ribosomal protein, putative, expressed
LOC_Os07g41790.2	137.68	94.78	67.79	47.76		106.83	217.94	160.19	118.95		LSM domain containing protein, expressed
LOC_Os09g27750.1	137.47	67.65	3.55	1.66		9.74	134.04	117.07	17.84		1-aminocyclopropane-1-carboxylate oxidase 1, putative, expressed
LOC_Os04g58710.1	137.47	119.03	284.79	71.97		149.7	115.5	155.88	376.57		AMP-binding domain containing protein, expressed
LOC_Os01g60770.1	137.47	59.85	37.3	8.62		0.53	53.19	103.82	155.89		expansin precursor, putative, expressed
LOC_Os11g36340.1	136.85	94.95	75.19	16.58		153.25	162.01	242.76	85.14		lymphoid organ expressed yellow head virus receptor protein, putative, expressed
LOC_Os12g13380.1	136.64	63.24	54.18	35.49		24.8	139.52	88.42	37.25		adenylate kinase, putative, expressed
LOC_Os05g44050.1	136.64	78	72.23	57.38		139.61	153.5	186.69	125.84		ras-related protein, putative, expressed
LOC_Os03g11410.1	136.64	84.78	169.63	78.6		202.85	249.85	236.29	242.91		mitochondrial-processing peptidase subunit, mitochondrial precursor, putative, expressed
LOC_Os03g43820.1	136.43	22.89	0.89	0		1682.72	1150.47	497.53	14.4		plant invertase/pectin methylesterase inhibitor domain containing protein, expressed
LOC_Os06g07969.1	136.22	50.02	42.33	32.83		126.85	110.64	127.85	91.09		cytochrome b-c1 complex subunit 8, putative, expressed
LOC_Os10g40730.1	135.8	32.39	91.18	5.64		46.59	373.87	148.49	113.94		expansin precursor, putative, expressed
LOC_Os10g35870.1	135.6	76.64	18.95	24.54		201.79	265.05	169.74	51.96		cytochrome b5-like Heme/Steroid binding domain containing protein, expressed
LOC_Os02g50620.1	135.39	52.39	55.66	21.89		69.98	199.4	215.95	143.36		dehydrogenase E1 component domain containing protein, expressed
LOC_Os02g43020.1	134.97	38.32	65.43	9.95		65.55	207.3	74.24	43.2		heat shock protein STI, putative, expressed
LOC_Os04g39020.1	133.93	58.84	23.98	21.56		91.42	85.41	59.15	33.49		aldehyde dehydrogenase, putative, expressed
LOC_Os02g10640.1	133.93	101.4	43.52	38.14		195.59	188.45	145.41	87.96		26S protease regulatory subunit, putative, expressed
LOC_Os08g41100.1	133.72	71.55	84.37	34.16		124.9	104.86	98.58	56.03		CHIT12 - Chitinase family protein precursor, expressed
LOC_Os11g03400.1	133.51	123.27	39.97	82.91		476.93	407.3	194.39	108.93		ribosomal protein, putative, expressed
LOC_Os03g58050.1	133.3	58.16	110.42	83.25		292.5	238.61	239.98	94.53		ribosomal protein S13p/S18e, putative, expressed
LOC_Os11g06750.1	132.68	42.22	55.95	41.46		129.69	150.46	219.04	177.8		ribosomal protein L3, putative, expressed
LOC_Os04g35090.1	132.68	92.92	32.27	65.34		186.56	281.16	153.42	80.76		40S ribosomal protein S10, putative, expressed
LOC_Os02g43830.1	132.05	100.38	47.07	60.03		289.84	245.9	229.82	96.41		3-isopropylmalate dehydratase small subunit 2, putative, expressed
LOC_Os09g08430.1	131.85	68.33	87.33	76.28		250.16	182.37	203.32	150.88		ribosomal protein L22, putative, expressed
LOC_Os07g08330.1	131.85	58.33	66.31	65		135.35	194.53	204.25	171.22		ribosomal protein L4, putative, expressed
LOC_Os03g02420.1	131.85	57.14	132.92	53.06		163.52	180.25	227.04	93.28		KH domain containing protein, putative, expressed
LOC_Os02g33140.1	131.85	88	65.72	47.43		162.99	330.7	141.09	91.09		ribosomal protein, putative, expressed
LOC_Os08g37600.1	131.64	49.17	25.16	10.28		61.48	137.08	62.23	53.84		citrate transporter, putative, expressed
LOC_Os07g47710.1	131.43	77.32	78.45	89.55		401.1	286.63	125.38	84.52		60S ribosomal protein L22-2, putative, expressed
LOC_Os07g34620.1	131.43	39.34	20.72	5.31		34.9	78.12	68.08	53.21		expressed protein
LOC_Os09g36860.1	131.01	106.48	25.46	21.89		49.96	673.57	173.13	73.25		acyl carrier protein, putative, expressed
LOC_Os03g27230.1	131.01	151.08	81.41	139.96		155.2	197.88	124.15	128.03		phospho-2-dehydro-3-deoxyheptonate aldolase, chloroplast precursor, putative, expressed
LOC_Os03g55350.1	130.8	98.51	87.33	42.78		49.25	250.46	367.83	271.39		OsSub31 - Putative Subtilisin homologue, expressed
LOC_Os01g15029.1	130.6	112.92	27.83	42.45		66.97	145.9	78.56	60.73		expressed protein
LOC_Os08g33820.1	130.39	69.01	15.69	9.62		233.33	432.53	73.01	34.75		chlorophyll A-B binding protein, putative, expressed
LOC_Os04g49680.1	130.39	18.48	16.87	7.96		9.04	73.86	15.1	5.01		DUF581 domain containing protein, expressed
LOC_Os07g31370.1	130.18	109.53	38.19	62.02		206.93	253.5	142.02	64.8		ras-related protein, putative, expressed
LOC_Os10g34270.1	128.93	65.79	42.93	31.84		308.45	285.11	157.11	78.88		expressed protein
LOC_Os08g44270.1	128.72	374.38	701.32	154.22		36.32	74.47	126	800.09		vignain precursor, putative, expressed
LOC_Os04g35300.1	128.31	106.31	54.77	47.76		172.38	291.8	191	114.88		SLL1 protein, putative, expressed
LOC_Os12g42876.1	127.06	84.44	116.64	60.69		145.98	230.4	221.81	183.74		5-methyltetrahydropteroyltriglutamate--homocysteine methyltransferase, putative, expressed
LOC_Os03g31679.1	126.43	42.56	15.99	2.65		33.31	139.21	59.15	15.65		annexin A7, putative, expressed
LOC_Os01g46980.1	126.22	74.1	180.88	54.06		121.54	168.09	184.53	184.68		vacuolar ATP synthase subunit E, putative, expressed
LOC_Os03g13540.1	125.81	104.11	112.5	47.43		21.79	64.44	48.06	124.27		Ser/Thr protein phosphatase family protein, putative, expressed
LOC_Os11g34450.1	125.6	118.18	75.79	101.49		558.25	276.9	138.94	79.19		14-3-3 protein, putative, expressed
LOC_Os09g07920.1	124.76	69.01	48.55	31.18		221.46	58.06	128.77	56.97		NOI protein, nitrate-induced, putative, expressed
LOC_Os08g05850.1	124.76	72.91	33.45	37.15		230.49	168.09	112.14	69.49		LSM domain containing protein, expressed
LOC_Os01g09320.1	124.56	95.63	47.07	83.25		408.72	242.56	121.07	74.81		NADP-dependent malic enzyme, chloroplast precursor, putative, expressed
LOC_Os04g31070.1	123.72	97.33	35.53	23.55		408.01	353.2	162.66	72		acyl-desaturase, chloroplast precursor, putative, expressed
LOC_Os02g54990.2	123.72	119.03	141.21	46.43		152.89	216.72	244.91	165.28		TMS membrane protein/tumour differentially expressed protein, putative, expressed
LOC_Os02g02320.1	123.72	255.69	80.23	23.55		42.34	164.14	93.04	184.37		OsSCP6 - Putative Serine Carboxypeptidase homologue, expressed
LOC_Os01g13460.1	123.72	101.73	215.52	31.51		176.46	189.36	161.43	149.94		helix-loop-helix DNA-binding domain containing protein, expressed
LOC_Os05g48900.1	123.51	23.91	9.18	4.31		7.26	159.58	34.81	22.54		fasciclin domain containing protein, expressed
LOC_Os03g42130.1	123.51	32.72	28.12	28.85		47.3	24.32	76.71	15.34		gibberellin 20 oxidase 2, putative, expressed
LOC_Os02g02890.1	123.31	65.79	87.33	106.13		210.12	289.67	146.02	156.82		peptidyl-prolyl cis-trans isomerase, putative, expressed
LOC_Os07g05580.1	122.89	48.32	82.3	78.6		235.1	355.02	174.06	75.13		ribosomal protein L7Ae, putative, expressed
LOC_Os08g09940.1	122.68	57.48	51.51	33.17		227.66	241.04	128.77	69.18		GTP-binding protein, putative, expressed
LOC_Os09g37610.1	122.06	87.49	169.34	25.21		55.63	151.67	199.32	236.33		MATE efflux protein, putative, expressed
LOC_Os02g27769.1	121.85	97.66	146.84	90.21		143.68	150.46	229.82	190.63		40S ribosomal protein S27, putative, expressed
LOC_Os06g05480.1	121.22	95.63	68.39	38.8		172.38	153.19	236.29	236.33		expressed protein
LOC_Os07g11360.1	121.02	88.17	258.15	420.87		0	2.43	45.59	352.15		RAL3 - Seed allergenic protein RA5/RA14/RA17 precursor, expressed
LOC_Os04g34100.1	121.02	50.53	35.82	17.58		78.66	121.58	106.9	69.18		expressed protein
LOC_Os01g14950.1	121.02	97.83	96.51	157.2		618.84	243.17	199.01	103.3		importin subunit alpha, putative, expressed
LOC_Os01g41370.1	120.81	80.88	21.32	12.93		21.26	93.92	70.55	37.88		FBD domain containing protein, putative, expressed
LOC_Os01g37800.1	120.6	93.6	296.34	85.23		193.46	159.88	363.21	293.62		ras-related protein, putative, expressed
LOC_Os09g32948.1	120.39	41.71	45.59	26.86		419.17	157.45	122.92	103.61		OsMADS8 - MADS-box family gene with MIKCc type-box, expressed
LOC_Os12g42610.1	119.97	138.36	31.97	43.45		229.78	140.43	92.42	140.55		YABBY domain containing protein, putative, expressed
LOC_Os01g70980.1	119.77	56.29	160.75	53.06		138.19	148.63	272.02	278.9		expressed protein
LOC_Os09g15520.1	119.56	87.66	275.62	191.7		3.9	41.34	129.08	72.62		oleosin, putative, expressed
LOC_Os01g72480.1	119.56	192.28	28.12	39.14		226.42	124.01	215.65	84.52		zinc finger, C3HC4 type domain containing protein, expressed
LOC_Os02g37420.1	119.35	60.02	55.95	127.35		95.32	90.58	50.52	60.1		ras-related protein, putative, expressed
LOC_Os01g01660.1	119.35	16.45	6.81	0		457.26	544.08	104.43	11.27		isoflavone reductase, putative, expressed
LOC_Os03g21780.1	118.93	66.3	103.61	44.44		1.59	19.76	80.71	137.1		pentatricopeptide repeat domain containing protein, putative, expressed
LOC_Os01g07930.1	118.72	82.4	27.24	1.33		218.09	176.6	167.9	84.2		zinc finger C-x8-C-x5-C-x3-H type family protein, expressed
LOC_Os12g07010.1	118.31	50.53	60.1	40.13		162.11	183.89	180.83	159.02		ribosomal protein L3, putative, expressed
LOC_Os08g44680.1	118.1	32.22	39.37	8.95		166.71	145.29	99.2	43.2		photosystem I reaction center subunit II, chloroplast precursor, putative, expressed
LOC_Os03g18690.1	118.1	80.2	119.01	89.55		218.45	152.59	149.1	106.74		26S protease regulatory subunit 4, putative, expressed
LOC_Os11g11390.1	117.89	72.74	63.35	54.06		197.54	103.65	153.73	111.75		ribosomal protein, putative, expressed
LOC_Os05g23720.1	117.89	43.58	55.06	54.39		348.48	222.8	140.48	60.73		mitochondrial carrier protein, putative, expressed
LOC_Os04g39040.1	117.68	58.67	47.37	31.84		220.93	113.38	108.75	47.27		UBA and UBX domain-containing protein, putative, expressed
LOC_Os01g12650.1	117.47	63.24	42.93	11.28		52.97	137.69	149.1	90.15		reticulon domain containing protein, putative, expressed
LOC_Os05g28210.1	117.06	220.93	694.81	824.16		0.35	12.46	182.99	285.16		small hydrophilic plant seed protein, putative, expressed
LOC_Os01g68060.1	116.43	65.45	114.27	50.08		64.31	125.53	166.36	142.43		copine, putative, expressed
LOC_Os01g55270.1	116.43	33.91	93.25	15.59		33.31	146.81	44.67	35.06		SGS domain containing protein, expressed
LOC_Os01g16040.1	116.43	318.6	270.58	109.11		56.34	33.74	43.75	159.64		mitochondrial carrier protein, putative, expressed
LOC_Os08g37490.1	116.02	77.83	47.37	65.34		441.67	219.76	174.06	85.14		14-3-3 protein, putative, expressed
LOC_Os05g15370.1	115.81	96.14	21.02	35.49		209.76	172.34	69.31	26.61		ribosomal protein L13, putative, expressed
LOC_Os03g22790.1	115.81	82.57	74.9	53.73		41.1	157.75	106.28	67.3		beta-amylase, putative, expressed
LOC_Os09g24540.1	115.39	82.91	44.7	51.74		224.29	161.7	126.62	80.76		peptidyl-prolyl cis-trans isomerase, putative, expressed
LOC_Os05g26040.1	115.39	77.66	37.89	15.92		45.89	92.1	150.64	101.73		pumilio-family RNA binding repeat containing protein, expressed
LOC_Os01g54870.1	115.39	73.42	80.82	64.67		187.09	174.17	177.14	141.49		60S ribosomal protein L18a, putative, expressed
LOC_Os01g54030.1	115.39	98.85	104.5	149.91		4.25	35.56	53.6	43.2		NADP-dependent malic enzyme, putative, expressed
LOC_Os04g56580.1	115.18	72.06	53.88	15.92		53.33	78.12	98.27	45.08		inositol 1,3,4,5,6-pentakisphosphate 2-kinase, putative, expressed
LOC_Os02g05340.1	115.18	51.88	66.31	19.9		77.6	171.74	136.47	94.85		proteasome/cyclosome repeat containing protein, expressed
LOC_Os03g32580.1	114.98	116.82	66.91	54.39		220.22	195.44	140.17	109.25		BRASSINOSTEROID INSENSITIVE 1-associated receptor kinase 1 precursor, putative, expressed
LOC_Os06g06030.1	114.77	93.26	32.56	59.7		136.77	171.43	84.41	72.93		peptidase, T1 family, putative, expressed
LOC_Os03g18590.1	114.56	20.01	11.25	2.65		23.92	96.35	44.98	26.92		malonyl CoA-acyl carrier protein transacylase, mitochondrial precursor, putative, expressed
LOC_Os01g25610.1	114.56	81.22	85.26	82.91		226.77	218.24	141.71	81.07		40S ribosomal protein S4, putative, expressed
LOC_Os03g56190.1	114.14	80.2	31.38	27.2		120.83	257.15	63.46	55.41		cytochrome c oxidase-related, putative, expressed
LOC_Os02g13840.1	113.73	97.33	66.91	85.23		335.37	184.2	143.87	93.28		citrate synthase, putative, expressed
LOC_Os04g54240.1	113.52	6.1	123.75	1.33		3.37	90.58	4.93	2.5		wound induced protein, putative, expressed
LOC_Os08g02400.1	113.31	50.87	99.47	53.4		97.62	176.9	273.25	130.53		40S ribosomal protein S13, putative, expressed
LOC_Os10g42840.1	112.89	93.76	26.64	33.83		138.37	203.65	82.25	49.14		NADH dehydrogenase 1 alpha subcomplex subunit 12, putative, expressed
LOC_Os07g10150.1	112.06	48.66	19.24	22.22		72.46	145.6	89.65	54.15		coatomer subunit gamma-2, putative, expressed
LOC_Os06g44374.1	112.06	23.74	23.68	9.95		25.69	75.69	95.19	85.46		protein transport protein SEC61 subunit gamma, putative, expressed
LOC_Os12g37650.1	111.64	85.97	27.24	97.51		151.65	196.66	91.8	66.67		DUF538 domain containing protein, putative, expressed
LOC_Os06g37180.1	111.64	80.88	58.91	71.31		325.81	181.16	126.31	71.37		ATP synthase, putative, expressed
LOC_Os03g05730.1	111.64	51.88	89.4	33.17		122.24	118.24	190.39	251.04		cell division control protein 48 homolog E, putative, expressed
LOC_Os09g33950.1	111.43	89.02	26.05	34.82		210.83	116.72	112.44	53.84		ferredoxin 1-like isoform 1, putative, expressed
LOC_Os07g27810.1	111.02	30.69	21.32	14.92		33.84	110.03	31.11	28.8		fiber protein Fb34, putative, expressed
LOC_Os08g42050.1	110.81	111.91	31.68	22.22		109.67	185.41	155.88	78.88		emp24/gp25L/p24 family protein, putative, expressed
LOC_Os02g37060.1	110.6	42.56	18.35	0.66		162.11	301.22	66.54	62.6		photosystem II 5 kDa protein, chloroplast precursor, putative, expressed
LOC_Os01g50760.1	110.39	75.79	27.83	29.52		401.1	289.67	85.64	36.62		polyprenyl synthetase, putative, expressed
LOC_Os02g18410.1	110.18	10.51	10.07	1.99		65.02	117.94	24.03	5.01		salt stress root protein RS1, putative, expressed
LOC_Os10g20630.1	109.98	45.95	90.59	16.91		163.7	172.95	132.47	77		vacuolar-sorting receptor precursor, putative, expressed
LOC_Os06g45120.1	109.98	101.06	34.34	51.74		210.47	194.23	67.47	38.81		ATP synthase, putative, expressed
LOC_Os01g47660.1	109.98	103.43	50.92	60.03		250.16	258.97	150.95	75.75		60S ribosomal protein L18a, putative, expressed
LOC_Os10g41240.1	109.77	141.58	54.47	52.07		333.6	179.03	134.01	66.05		dual specificity protein phosphatase, putative, expressed
LOC_Os06g40415.1	109.77	117.5	65.72	67.66		464	279.64	133.08	80.76		hypothetical protein
LOC_Os06g50000.1	109.14	71.72	18.06	38.14		278.5	210.03	110.6	45.7		LYR motif containing protein, putative, expressed
LOC_Os02g34860.1	109.14	94.1	55.66	23.55		274.25	289.06	88.11	102.67		Regulator of chromosome condensation domain containing protein, expressed
LOC_Os07g49150.1	108.93	68.16	20.13	25.54		117.99	169.3	94.88	46.01		26S protease regulatory subunit 4, putative, expressed
LOC_Os09g39920.1	108.73	17.63	62.46	9.62		0.35	8.51	22.49	49.14		retrotransposon protein, putative, unclassified, expressed
LOC_Os04g35240.1	108.73	42.9	29.6	37.15		78.31	115.5	68.08	30.68		CAMK_CAMK_like.25 - CAMK includes calcium/calmodulin depedent protein kinases, expressed
LOC_Os09g37520.1	108.52	102.75	66.61	27.53		57.76	83.89	145.41	72.62		DUF630/DUF632 domains containing protein, putative, expressed
LOC_Os05g47980.1	108.52	53.24	29.31	34.49		175.75	198.18	115.22	78.26		ATP synthase, putative, expressed
LOC_Os06g11812.1	108.31	169.9	307.59	60.69		6.91	43.47	141.4	105.49		wound/stress protein, putative, expressed
LOC_Os05g03150.1	108.31	67.82	36.12	54.39		178.41	179.33	128.16	102.05		expressed protein
LOC_Os09g07900.1	108.1	43.24	53.88	11.94		67.5	133.74	174.67	64.48		ubiquitin-protein ligase 1, putative, expressed
LOC_Os03g59220.1	108.1	69.01	23.68	37.81		94.78	147.11	80.1	63.54		cytochrome b-c1 complex subunit 7, putative, expressed
LOC_Os03g21060.1	107.89	93.43	129.07	82.91		18.07	104.26	109.98	121.14		No apical meristem protein, putative, expressed
LOC_Os03g48930.1	107.68	90.2	63.35	36.48		129.69	151.07	170.67	115.82		peptidase, T1 family, putative, expressed
LOC_Os03g59340.1	107.48	35.1	98.58	4.64		62.54	121.58	153.42	80.76		CESA2 - cellulose synthase, expressed
LOC_Os03g38260.1	107.48	22.55	24.87	11.28		84.69	156.84	98.58	109.87		60S ribosomal protein L19-3, putative, expressed
LOC_Os12g09580.1	107.06	51.38	45.59	3.98		158.39	189.36	215.95	119.26		leafbladeless1, putative, expressed
LOC_Os03g21040.2	107.06	88.85	58.02	58.7		122.07	185.72	76.4	41.01		stress responsive protein, putative, expressed
LOC_Os05g29810.1	106.64	126.49	49.44	96.84		40.39	55.02	56.07	39.75		AP2 domain containing protein, expressed
LOC_Os09g21470.1	106.44	82.24	67.5	55.72		160.69	175.38	125.07	76.38		expressed protein
LOC_Os02g54470.1	106.44	80.03	51.22	75.62		242.72	218.24	99.51	35.37		60S ribosomal protein L35a-3, putative, expressed
LOC_Os10g35010.1	106.02	40.86	140.92	18.24		31.36	69.61	119.53	184.06		ATTIC110/TIC110, putative, expressed
LOC_Os07g31300.1	106.02	56.46	70.75	46.43		186.02	143.16	217.19	213.17		ATP synthase delta chain, mitochondrial precursor, putative, expressed
LOC_Os04g42380.1	106.02	81.39	46.18	37.15		215.61	163.83	176.21	82.64		ribosomal protein S17, putative, expressed
LOC_Os03g18420.1	105.81	70.87	44.11	43.11		155.91	258.06	149.72	72.93		CHCH domain containing protein, expressed
LOC_Os07g09340.1	105.6	42.22	88.22	24.21		269.29	197.57	194.08	116.76		plasma membrane ATPase, putative, expressed
LOC_Os05g03860.1	105.6	45.1	10.36	6.96		102.05	89.67	59.46	32.55		CPuORF3 - conserved peptide uORF-containing transcript, expressed
LOC_Os05g28280.1	105.39	50.19	17.47	27.86		73.7	136.48	110.9	79.19		peptidase, M24 family protein, putative, expressed
LOC_Os07g08950.1	105.19	37.3	37.3	8.29		80.26	124.62	50.52	28.8		FAD-linked oxidoreductase protein, putative, expressed
LOC_Os05g48220.1	105.19	69.01	79.64	51.07		107.36	204.87	143.87	130.84		60S ribosomal protein L35a-3, putative, expressed
LOC_Os02g27030.1	104.98	117.84	152.46	100.49		178.58	134.96	213.49	203.15		cysteine proteinase 1 precursor, putative, expressed
LOC_Os03g41419.1	104.77	102.24	21.32	27.2		63.07	109.73	105.36	46.95		serpin domain containing protein, putative, expressed
LOC_Os01g49190.1	103.94	39.68	37.89	21.56		149.88	245.29	116.14	134.29		ATP synthase, putative, expressed
LOC_Os06g15420.1	103.52	71.21	32.86	12.27		162.64	224.62	268.63	77		asparagine synthetase, putative, expressed
LOC_Os02g44500.1	103.31	80.37	48.25	97.17		99.74	131.61	89.03	95.47		glutathione peroxidase, putative, expressed
LOC_Os01g65380.1	103.31	58.33	97.69	52.4		176.99	134.96	121.99	59.79		patellin protein, putative, expressed
LOC_Os12g37410.1	102.89	46.8	21.91	19.57		142.97	141.34	81.64	30.05		CPuORF5 - conserved peptide uORF-containing transcript, expressed
LOC_Os08g05840.1	102.89	79.18	64.54	29.85		127.74	184.5	132.47	85.14		DNA topoisomerase 1, putative, expressed
LOC_Os03g57420.1	102.89	62.4	29.31	37.48		68.56	127.05	74.55	28.17		ML domain protein, putative, expressed
LOC_Os05g33380.1	102.69	8.65	18.06	1.66		49.78	189.36	62.23	15.96		fructose-bisphospate aldolase isozyme, putative, expressed
LOC_Os08g33920.1	102.48	79.35	78.45	65		164.41	214.9	99.51	53.84		60S ribosomal protein L34, putative, expressed
LOC_Os03g55090.1	102.48	24.76	52.4	7.63		3.54	61.7	112.75	131.78		alpha-glucan phosphorylast isozyme, putative, expressed
LOC_Os07g05950.1	102.27	81.22	14.8	12.27		130.75	121.58	109.36	53.21		expressed protein
LOC_Os04g32080.1	102.06	80.88	251.64	90.87		7.09	24.01	102.59	169.97		11-beta-hydroxysteroid dehydrogenase, putative, expressed
LOC_Os05g06480.1	101.64	67.65	52.1	0.99		128.8	369	226.43	91.09		inorganic H+ pyrophosphatase, putative, expressed
LOC_Os01g73880.1	101.64	65.79	28.42	39.14		195.77	141.34	64.08	35.06		eukaryotic translation initiation factor, putative, expressed
LOC_Os05g27940.1	101.44	26.28	74.9	76.61		161.04	76.9	90.88	79.51		40S ribosomal protein S7, putative, expressed
LOC_Os03g16010.1	101.02	53.24	23.39	12.6		113.03	137.39	64.69	23.79		BRASSINOSTEROID INSENSITIVE 1-associated receptor kinase 1 precursor, putative, expressed
LOC_Os01g55170.1	101.02	72.57	48.85	33.5		240.77	123.1	118.3	72.93		la domain containing protein, expressed
LOC_Os01g15270.1	101.02	142.09	402.91	1575.35		3958.76	212.77	306.83	47.27		expressed protein
LOC_Os05g46230.1	100.81	32.72	17.76	16.25		169.9	183.89	112.75	64.48		NAP domain containing protein, putative, expressed
LOC_Os01g71980.1	100.81	71.04	103.32	28.52		120.12	173.56	169.74	134.6		rho-GTPase-activating protein-like, putative, expressed
LOC_Os01g13200.1	100.81	57.82	64.54	26.2		168.48	169.91	121.07	93.91		abscisic acid insensitive 8, putative, expressed
LOC_Os03g55740.1	100.6	60.19	12.73	0		0	85.72	16.33	79.51		SSA4 - 2S albumin seed storage family protein precursor, expressed
LOC_Os05g27780.1	100.39	69.35	224.1	64.67		420.06	101.52	215.65	51.96		expressed protein
LOC_Os04g45070.1	100.39	64.94	20.13	13.27		159.8	270.83	78.86	41.01		remorin, putative, expressed
LOC_Os03g44620.2	100.39	116.32	345.48	252.72		1087.97	226.45	427.6	259.5		chaperone protein dnaJ, putative, expressed
LOC_Os08g06430.1	100.19	66.64	22.5	19.24		150.95	185.11	104.74	50.08		mitochondrial NADH-ubiquinone oxidoreductase, putative, expressed
LOC_Os08g44480.1	99.98	55.11	71.94	92.2		165.47	203.95	155.27	133.03		40S ribosomal protein S25, putative, expressed
LOC_Os01g41550.1	99.98	59.34	66.02	19.57		32.6	161.7	137.71	94.53		aspartic proteinase, putative, expressed
LOC_Os06g35814.1	99.77	76.3	39.08	37.48		137.48	148.63	83.79	60.41		ras-related protein, putative, expressed
LOC_Os02g11050.1	99.77	62.4	56.25	52.4		98.33	128.27	96.73	80.13		26S protease regulatory subunit, putative, expressed
LOC_Os11g08220.1	99.56	14.58	0	0		294.8	268.39	86.26	4.38		DEFL28 - Defensin and Defensin-like DEFL family, expressed
LOC_Os05g43360.1	99.56	81.39	16.58	22.22		127.38	182.07	108.75	50.71		NADH dehydrogenase flavoprotein 2, mitochondrial precursor, putative, expressed
LOC_Os03g49190.1	99.56	123.61	107.17	114.42		1.42	20.06	44.36	59.79		oleosin, putative, expressed
LOC_Os11g06890.1	99.35	37.64	63.35	56.71		144.74	152.28	95.19	65.73		vacuolar ATP synthase, putative, expressed
LOC_Os02g19420.1	99.35	49.17	13.62	9.62		10.28	95.75	62.54	44.45		expressed protein
LOC_Os01g48420.1	99.35	75.11	31.38	58.04		580.57	288.76	150.64	35.68		peroxiredoxin, putative, expressed
LOC_Os06g14412.1	99.15	40.69	112.79	17.91		153.43	104.56	217.19	113.31		expressed protein
LOC_Os05g01270.1	99.15	40.86	26.35	11.28		125.08	130.4	90.57	41.63		peptidyl-prolyl cis-trans isomerase, putative, expressed
LOC_Os10g32550.1	98.94	18.82	61.87	23.88		89.65	463.23	79.48	31.93		T-complex protein, putative, expressed
LOC_Os01g10850.1	98.94	74.94	119.01	40.79		136.06	88.45	133.08	162.15		peroxidase precursor, putative, expressed
LOC_Os07g39680.1	98.52	127.51	227.66	79.6		88.58	251.37	306.83	475.17		UV-induced protein uvi15, putative, expressed
LOC_Os07g14590.1	98.52	56.46	85.85	23.22		131.1	130.09	130.93	73.56		hydrolase, putative, expressed
LOC_Os02g47970.1	98.52	81.73	35.82	20.89		96.02	94.53	125.07	50.4		calpain, putative, expressed
LOC_Os02g30910.1	98.31	82.07	97.99	47.76		4.96	48.63	43.13	93.91		nodulin MtN3 family protein, putative, expressed
LOC_Os03g53230.1	98.1	36.29	23.68	31.84		177.7	127.36	73.94	18.16		bifunctional 3-phosphoadenosine 5-phosphosulfate synthetase, putative, expressed
LOC_Os01g56490.1	98.1	45.1	58.32	16.58		107.36	144.68	176.52	96.1		ubiquitin carboxyl-terminal hydrolase, putative, expressed
LOC_Os03g14250.1	97.69	41.2	43.22	2.65		96.91	60.49	102.28	70.43		plant protein of unknown function DUF869 domain containing protein, expressed
LOC_Os03g05290.1	97.69	67.31	90.89	19.9		182.3	304.87	99.51	57.28		aquaporin protein, putative, expressed
LOC_Os07g37850.1	97.48	1.87	1.48	0		12.58	374.17	22.49	2.19		expressed protein
LOC_Os02g12794.3	97.48	67.99	31.97	42.45		135	180.55	95.81	46.33		elongation factor 1-gamma, putative, expressed
LOC_Os09g38740.1	97.06	71.55	50.03	37.48		130.75	159.27	123.84	65.73		expressed protein
LOC_Os06g46000.1	97.06	48.15	21.91	14.92		145.63	137.39	123.53	43.82		tubulin/FtsZ domain containing protein, putative, expressed
LOC_Os01g56600.1	97.06	43.24	73.71	26.86		85.22	121.89	129.7	78.26		signal recognition particle 54 kDa protein, putative, expressed
LOC_Os10g41560.1	96.85	61.72	41.74	22.88		65.91	69.3	68.39	63.23		expressed protein
LOC_Os05g05940.1	96.85	58.16	248.68	45.77		60.41	169	153.73	178.11		stress-related protein, putative, expressed
LOC_Os01g02880.1	96.85	32.05	36.41	25.87		82.38	59.27	57.92	39.75		fructose-bisphospate aldolase isozyme, putative, expressed
LOC_Os08g45010.1	96.65	42.22	194.5	58.7		217.91	121.28	215.65	205.34		ABC transporter, ATP-binding protein, putative, expressed
LOC_Os02g43540.1	96.44	10.68	3.55	0		18.6	235.87	66.54	7.51		retrotransposon protein, putative, unclassified, expressed
LOC_Os09g34230.1	96.23	18.14	209.6	48.42		6.02	35.87	24.95	45.39		UDP-glucoronosyl/UDP-glucosyl transferase, putative, expressed
LOC_Os01g38650.1	96.23	41.37	48.25	14.26		87.34	56.84	146.95	72.93		expressed protein
LOC_Os01g01470.1	96.23	101.4	70.16	22.22		14	69	129.7	86.71		no apical meristem protein, putative, expressed
LOC_Os12g05110.1	96.02	45.61	96.81	60.36		51.56	127.97	86.87	92.34		pyruvate kinase, putative, expressed
LOC_Os09g30478.1	95.81	71.21	54.47	15.92		88.23	148.33	100.43	45.7		expressed protein
LOC_Os04g47250.1	95.81	52.22	4.44	246.09		146.16	48.63	20.33	7.2		cytochrome P450, putative, expressed
LOC_Os03g40540.1	95.81	42.22	19.83	9.29		104.7	132.22	135.86	90.15		cytochrome P450, putative, expressed
LOC_Os07g09600.1	95.6	68.5	20.43	25.87		145.45	160.18	56.68	39.13		vesicle-associated membrane protein, putative, expressed
LOC_Os04g32270.1	95.6	119.2	47.96	96.84		117.11	109.73	143.56	62.92		membrane-anchored ubiquitin-fold protein, putative, expressed
LOC_Os01g70140.1	95.6	60.02	19.24	12.27		131.46	168.39	88.72	25.98		ubiquitin-conjugating enzyme E2-22 kDa, putative, expressed
LOC_Os01g50700.1	95.6	229.24	170.52	260.02		0	8.51	82.56	39.13		dehydrin family protein, expressed
LOC_Os10g28170.1	95.4	59.34	123.75	31.18		114.45	193.01	130.93	79.19		conserved hypothetical protein
LOC_Os07g44790.1	95.19	78.67	37.01	55.72		278.86	128.27	93.04	43.51		transport protein particle component, Bet3, domain containing protein, expressed
LOC_Os03g49210.1	95.19	54.09	129.96	79.93		346.36	213.38	196.55	78.88		BRCA1 C Terminus domain containing protein, expressed
LOC_Os09g01000.1	94.98	137.51	248.38	875.56		358.58	74.17	273.25	663.92		expressed protein
LOC_Os03g56241.1	94.56	55.28	27.83	54.72		113.39	238	67.47	45.7		40S ribosomal protein S29, putative, expressed
LOC_Os03g21950.1	94.56	43.92	58.32	23.88		75.47	178.42	107.21	81.39		fumarate hydratase, mitochondrial precursor, putative, expressed
LOC_Os02g27760.1	94.56	52.73	60.98	62.68		176.1	212.16	104.13	45.39		40S ribosomal protein S15a, putative, expressed
LOC_Os05g04870.1	94.35	122.93	187.39	271.96		0	4.26	39.43	73.87		oxidoreductase, short chain dehydrogenase/reductase family protein, putative, expressed
LOC_Os06g02460.1	94.15	42.73	34.64	4.97		13.82	214.29	148.8	48.83		expressed protein
LOC_Os03g09210.1	94.15	39.51	20.72	43.11		110.91	103.65	61	30.05		NADH dehydrogenase 1 alpha subcomplex subunit 13, putative, expressed
LOC_Os11g48020.1	93.94	40.52	23.68	11.28		114.45	151.07	70.86	56.66		fatty acid hydroxylase, putative, expressed
LOC_Os08g23180.1	93.94	74.94	99.17	13.6		33.31	118.24	102.59	121.77		fasciclin-like arabinogalactan protein 8 precursor, putative, expressed
LOC_Os05g49170.1	93.94	73.42	257.26	41.79		10.28	32.22	127.85	299.25		cold acclimation protein WCOR413, putative, expressed
LOC_Os09g35730.1	93.73	111.06	109.24	122.71		156.61	100.91	81.33	57.28		OsRhmbd16 - Putative Rhomboid homologue, expressed
LOC_Os12g40115.1	93.52	35.1	26.64	33.5		89.47	199.7	65.62	29.74		expressed protein
LOC_Os07g04240.1	93.52	69.01	81.41	40.13		94.07	154.71	138.32	87.33		succinate dehydrogenase flavoprotein subunit,mitochondrial precursor, putative, expressed
LOC_Os03g60090.1	93.52	62.23	27.53	32.83		99.57	161.1	84.72	20.66		methylenetetrahydrofolate reductase, putative, expressed
LOC_Os08g34170.1	92.9	51.21	55.95	43.11		333.25	89.06	95.19	43.51		CAF1 family ribonuclease containing protein, putative, expressed
LOC_Os08g09100.1	92.9	104.45	67.79	42.45		236.16	157.75	188.23	130.53		RNA recognition motif containing protein, putative, expressed
LOC_Os06g41030.1	92.27	17.97	2.96	0.66		548.5	737.7	77.94	20.03		DUF1680 domain containing protein, putative, expressed
LOC_Os05g13580.1	92.06	21.03	39.37	16.25		54.92	82.37	32.66	16.28		OsCML18 - Calmodulin-related calcium sensor protein, expressed
LOC_Os04g05010.1	91.86	36.12	39.67	9.62		83.62	163.53	43.75	14.09		CBS domain containing membrane protein, putative, expressed
LOC_Os03g27290.1	91.86	50.53	52.7	32.5		119.76	88.15	107.52	84.2		cytochrome c oxidase subunit, putative, expressed
LOC_Os08g36860.1	91.65	25.26	58.02	24.54		239.35	197.57	160.81	72.62		cytochrome P450, putative, expressed
LOC_Os06g05550.1	91.44	48.49	35.53	3.32		41.28	58.36	83.18	66.05		GDSL-like lipase/acylhydrolase, putative, expressed
LOC_Os11g14140.1	91.23	71.38	126.41	83.58		670.39	388.15	211.95	142.43		OsFBK25 - F-box domain and kelch repeat containing protein, expressed
LOC_Os05g48380.1	91.23	68.33	55.95	11.94		88.76	122.49	132.78	60.73		ubiquitin-conjugating enzyme domain containing protein, expressed
LOC_Os04g53740.1	91.23	86.13	37.3	50.41		922.15	262.31	153.73	49.46		thioredoxin, putative, expressed
LOC_Os03g21000.1	91.23	73.59	53.88	106.46		120.83	112.46	50.52	35.37		thioredoxin, putative, expressed
LOC_Os03g02540.1	91.23	41.88	50.33	24.54		122.07	130.7	143.87	91.72		proteasome subunit, putative, expressed
LOC_Os07g38970.1	91.02	67.31	40.56	46.43		167.6	252.59	126	90.78		succinyl-CoA ligase subunit alpha-2, mitochondrial precursor, putative, expressed
LOC_Os05g34770.1	91.02	37.13	59.8	43.11		94.43	179.33	120.45	52.27		cytochrome c, putative, expressed
LOC_Os10g36848.1	90.81	52.39	39.97	10.94		21.61	133.74	97.04	101.11		cytochrome P450, putative, expressed
LOC_Os06g11800.1	90.81	32.72	23.09	27.86		184.25	140.73	55.76	51.02		annexin, putative, expressed
LOC_Os08g37670.1	90.61	87.32	72.83	69.65		159.8	242.25	93.65	107.05		plastocyanin-like domain containing protein, putative, expressed
LOC_Os07g20340.1	90.61	107.5	71.05	141.28		4.43	4.56	50.52	52.9		heavy metal-associated domain containing protein, expressed
LOC_Os03g51200.1	90.61	22.55	25.46	3.65		112.68	217.94	90.88	36		Core histone H2A/H2B/H3/H4 domain containing protein, putative, expressed
LOC_Os03g40930.1	90.61	55.28	23.39	11.28		33.48	54.71	97.97	66.67		expressed protein
LOC_Os11g32240.1	90.4	22.21	77.27	15.26		78.66	171.43	107.52	87.65		cytochrome P450 51, putative, expressed
LOC_Os03g58840.1	90.4	25.09	74.01	40.13		147.22	105.17	116.45	144.62		vesicle-associated membrane protein, putative, expressed
LOC_Os05g45660.2	90.19	55.11	54.77	19.9		175.57	170.22	257.54	122.39		plasminogen activator inhibitor 1 RNA-binding protein, putative, expressed
LOC_Os05g05710.1	90.19	74.1	41.15	43.11		185.32	116.72	104.13	71.37		serine/threonine-protein phosphatase 2A regulatory subunit B subunitgamma, putative, expressed
LOC_Os10g10244.1	89.98	65.96	17.76	6.3		115.51	148.63	90.88	36.62		alanyl-tRNA synthetase, putative, expressed
LOC_Os06g39260.1	89.98	46.8	41.15	27.53		7.62	84.5	175.6	60.1		solute carrier family 35 member B1, putative, expressed
LOC_Os05g33554.1	89.98	62.91	84.96	23.22		0	81.46	7.39	21.6		methyl-binding domain protein MBD, putative, expressed
LOC_Os09g29070.1	89.77	56.46	28.12	21.56		111.97	116.72	121.07	76.69		glucose-6-phosphate isomerase, putative, expressed
LOC_Os06g50300.1	89.77	63.58	35.53	36.81		101.34	199.7	130	53.53		heat shock protein, putative, expressed
LOC_Os03g41060.1	89.77	37.81	54.77	63.01		184.25	230.09	65.62	34.12		GASR2 - Gibberellin-regulated GASA/GAST/Snakin family protein precursor, putative, expressed
LOC_Os03g31510.1	89.77	78.34	90	90.21		185.49	119.15	90.57	68.55		cysteine proteinase inhibitor 8 precursor, putative, expressed
LOC_Os03g20680.1	89.77	147.68	128.19	198		2.83	22.49	65.93	83.58		late embryogenesis abundant protein 1, putative, expressed
LOC_Os04g55960.1	89.56	66.47	58.91	25.21		60.06	110.34	129.39	94.53		NADPH reductase, putative, expressed
LOC_Os02g09460.1	89.56	47.65	33.16	14.26		77.07	162.01	51.45	36.31		GA16396-PA, putative, expressed
LOC_Os07g47620.1	89.36	8.14	19.54	1.99		16.83	70.82	13.55	4.38		universal stress protein domain containing protein, putative, expressed
LOC_Os05g06440.1	89.15	55.28	90.59	56.38		12.4	88.76	164.51	72.93		dnaJ homolog subfamily B member 11 precursor, putative, expressed
LOC_Os03g44150.1	89.15	36.96	29.01	18.57		88.05	112.46	72.4	53.53		aminotransferase, putative, expressed
LOC_Os04g40190.1	88.94	51.55	80.23	38.47		147.93	54.71	142.63	66.99		circumsporozoite protein, putative, expressed
LOC_Os05g51540.1	88.73	42.22	42.93	11.28		43.23	92.71	40.36	53.53		expressed protein
LOC_Os04g02830.1	88.73	60.87	36.41	23.55		73.35	104.86	71.78	46.95		expressed protein
LOC_Os03g27010.1	88.52	65.45	21.91	13.27		86.28	99.7	126	43.2		expressed protein
LOC_Os02g57640.1	88.52	92.75	20.43	23.55		108.96	144.99	84.1	36.62		KH domain containing protein, putative, expressed
LOC_Os06g27910.1	88.31	100.55	50.62	79.93		6.02	13.68	36.66	54.78		oleosin, putative, expressed
LOC_Os02g42860.1	88.31	79.52	66.61	33.5		55.98	108.21	161.73	72.93		DEAD-box ATP-dependent RNA helicase, putative, expressed
LOC_Os09g12570.1	88.11	63.58	29.01	25.87		67.68	136.48	125.07	82.01		ubiquitin-conjugating enzyme, putative, expressed
LOC_Os01g73310.1	88.11	43.07	16.28	8.95		213.13	138.6	93.04	25.35		actin, putative, expressed
LOC_Os10g02630.1	87.9	46.29	34.34	14.92		194.17	72.04	109.98	46.01		transposon protein, putative, CACTA, En/Spm sub-class, expressed
LOC_Os01g65410.1	87.69	70.87	61.28	37.81		216.85	132.52	96.42	35.68		serine hydroxymethyltransferase, mitochondrial precursor, putative, expressed
LOC_Os05g48810.1	87.48	17.97	39.67	23.22		20.91	74.77	17.56	21.29		dnaJ domain containing protein, expressed
LOC_Os01g11240.1	87.48	82.4	75.19	112.1		228.54	164.74	89.65	95.79		DUF538 domain containing protein, putative, expressed
LOC_Os11g34350.1	87.06	62.4	19.83	15.59		191.16	149.55	134.62	50.71		ATP-binding cassette sub-family E member 1, putative, expressed
LOC_Os06g04290.1	87.06	47.48	30.49	48.42		161.4	196.36	93.65	49.77		S10/S20 domain containing ribosomal protein, putative, expressed
LOC_Os11g10460.1	86.86	39.68	11.55	0.66		15.06	119.76	66.85	26.61		peroxidase precursor, putative, expressed
LOC_Os07g37240.1	86.86	43.75	39.67	3.65		132.52	260.19	66.23	40.69		chlorophyll A-B binding protein, putative, expressed
LOC_Os06g37020.1	86.44	89.87	47.66	25.21		228.37	165.35	133.08	35.06		expressed protein
LOC_Os03g36930.1	86.44	57.82	60.39	37.48		90.35	67.78	102.59	123.02		DEAD-box ATP-dependent RNA helicase, putative, expressed
LOC_Os03g07840.1	86.23	20.18	10.95	12.6		39.69	69	62.54	35.68		adenylosuccinate synthetase, chloroplast precursor, putative, expressed
LOC_Os11g02350.1	85.81	23.91	1.48	0		68.56	447.73	100.43	10.02		LTPL25 - Protease inhibitor/seed storage/LTP family protein precursor, expressed
LOC_Os08g34190.1	85.81	120.89	65.72	110.44		50.49	118.54	122.61	76.06		stromal cell-derived factor 2-like protein precursor, putative, expressed
LOC_Os06g33330.1	85.61	55.45	262.59	34.16		15.24	40.43	171.9	174.67		powdery mildew resistant protein 5, putative, expressed
LOC_Os01g47780.1	85.61	11.53	7.4	0		150.77	190.58	40.97	11.58		fasciclin domain containing protein, expressed
LOC_Os08g05940.1	84.98	64.77	38.49	29.19		217.03	141.04	107.82	54.78		retrotransposon protein, putative, unclassified, expressed
LOC_Os02g01170.1	84.98	51.55	45.59	14.26		84.86	97.27	159.58	110.81		HECT-domain domain containing protein, expressed
LOC_Os06g07140.1	84.77	79.86	26.94	28.19		94.61	132.83	71.16	31.62		peptidase, T1 family, putative, expressed
LOC_Os02g57260.1	84.77	83.59	70.75	122.38		108.07	92.4	65.31	40.69		3-ketoacyl-CoA thiolase, peroxisomal precursor, putative, expressed
LOC_Os12g21798.1	84.56	39.17	172.3	70.64		126.14	161.1	181.76	246.04		40S ribosomal protein S3a, putative, expressed
LOC_Os11g37080.1	84.56	66.3	13.32	55.39		217.91	174.17	76.4	29.74		h/ACA ribonucleoprotein complex subunit 1-like protein 1, putative, expressed
LOC_Os06g04169.1	84.56	23.4	12.14	0		17.89	112.77	65.31	20.66		hydrolase, alpha/beta fold family domain containing protein, expressed
LOC_Os11g29400.1	84.36	23.4	10.07	4.31		116.93	131.92	66.23	26.92		6-phosphogluconate dehydrogenase, decarboxylating, putative, expressed
LOC_Os02g10800.1	84.36	47.82	23.98	16.58		7.8	129.49	21.26	11.27		mitochondrial carrier protein, putative, expressed
LOC_Os01g68950.1	84.36	12.89	31.68	9.62		89.82	121.28	100.74	63.23		ubiquitin family domain containing protein, expressed
LOC_Os02g58340.1	84.15	61.38	32.27	37.81		161.75	174.77	93.96	63.54		oligopeptidase, putative, expressed
LOC_Os01g08660.1	84.15	36.79	49.14	17.25		86.28	89.06	135.55	76.38		aquaporin protein, putative, expressed
LOC_Os08g04180.1	83.94	41.54	62.17	18.9		120.3	72.34	113.68	72		tryptophan synthase beta chain 1, putative, expressed
LOC_Os03g23950.1	83.94	41.54	37.6	16.25		78.48	104.86	100.43	58.85		adapitin protein, putative, expressed
LOC_Os02g33710.1	83.73	31.54	11.84	6.96		202.85	62.92	69.62	14.71		decarboxylase, putative, expressed
LOC_Os02g38210.1	83.52	53.24	37.89	13.27		318.19	274.47	109.06	31.62		elongation factor Tu, putative, expressed
LOC_Os06g48200.1	83.11	12.04	15.69	22.22		2025.53	455.63	58.22	6.57		glycosyl hydrolases family 16, putative, expressed
LOC_Os05g35460.1	83.11	22.55	18.06	13.27		127.74	93.62	92.73	24.42		patellin protein, putative, expressed
LOC_Os06g04930.1	82.9	79.18	37.3	13.6		9.39	37.99	27.11	119.57		expressed protein
LOC_Os05g41640.2	82.69	47.48	18.06	6.96		188.5	271.43	89.96	39.75		phosphoglycerate kinase protein, putative, expressed
LOC_Os03g19250.1	82.48	41.37	87.33	26.53		198.07	105.47	194.39	81.07		AMP-binding enzyme, putative, expressed
LOC_Os07g29760.1	82.07	105.8	318.84	182.41		0.71	12.46	124.46	166.53		cysteine proteinase A494 precursor, putative, expressed
LOC_Os03g55120.1	82.07	33.57	96.51	7.63		86.81	192.4	111.21	38.5		plastocyanin-like domain containing protein, putative, expressed
LOC_Os01g37690.1	81.86	68.5	21.91	28.85		201.97	124.62	114.29	36		sodium/calcium exchanger protein, putative, expressed
LOC_Os12g38140.1	81.65	25.26	17.47	19.24		13.82	48.03	36.97	10.64		expressed protein
LOC_Os10g41550.1	81.44	39.51	27.24	39.47		264.86	138.6	146.02	50.71		beta-amylase, putative, expressed
LOC_Os08g12750.1	81.23	64.94	31.08	54.39		136.59	61.4	43.13	25.98		serine/threonine-protein kinase HT1, putative, expressed
LOC_Os08g05660.1	81.23	111.4	51.81	80.59		133.94	118.85	80.1	49.46		expressed protein
LOC_Os03g16690.1	81.02	54.6	26.64	30.51		130.57	154.11	109.67	52.9		oxysterol-binding protein, putative, expressed
LOC_Os03g61130.1	80.82	47.31	40.56	26.86		95.32	117.63	104.43	71.06		phosphoesterase family protein, putative, expressed
LOC_Os03g19890.1	80.82	47.65	20.13	9.95		83.98	109.73	84.1	46.33		NADH dehydrogenase 1 alpha subcomplex subunit 5, putative, expressed
LOC_Os03g56300.1	80.61	34.08	35.53	24.21		89.65	138.91	101.97	70.74		4Fe-4S binding domain containing protein, expressed
LOC_Os02g55060.1	80.61	63.41	32.56	50.08		165.12	120.67	109.98	54.15		cytochrome b5-like Heme/Steroid binding domain containing protein, expressed
LOC_Os09g34300.1	80.4	45.27	47.66	17.25		31.18	66.26	56.68	36.62		Inositol 1, 3, 4-trisphosphate 5/6-kinase, putative, expressed
LOC_Os09g33670.1	80.4	33.4	30.2	21.23		58.11	84.8	70.86	51.34		zinc finger, C3HC4 type domain containing protein, expressed
LOC_Os05g22940.1	80.4	31.2	17.76	3.65		70.51	159.27	113.06	63.54		acetyl-CoA carboxylase, putative, expressed
LOC_Os04g56530.1	80.4	33.74	35.82	13.6		113.56	73.25	53.6	44.76		STE_MEKK_ste11_MAP3K.1 - STE kinases include homologs to sterile 7, sterile 11 and sterile 20 from yeast, expressed
LOC_Os01g18050.1	80.4	33.06	9.18	10.28		45.35	136.48	46.21	25.35		tubulin/FtsZ domain containing protein, putative, expressed
LOC_Os04g46280.1	79.98	34.25	90.89	42.78		26.04	62.01	77.63	104.86		hydrolase, NUDIX family, domain containing protein, expressed
LOC_Os10g30944.1	79.77	47.48	82.6	25.87		54.21	76.29	155.88	126.46		expressed protein
LOC_Os05g05950.1	79.77	46.46	68.09	20.89		281.69	81.16	77.32	63.23		TOC159, putative, expressed
LOC_Os11g30360.1	79.57	50.7	10.07	7.96		63.43	180.55	60.38	30.05		expressed protein
LOC_Os09g30412.1	79.36	65.11	85.26	51.74		307.38	193.32	166.97	75.44		heat shock protein, putative, expressed
LOC_Os09g36460.1	79.15	50.02	21.32	22.22		94.07	103.04	98.89	52.59		zinc RING finger protein, putative, expressed
LOC_Os06g36700.1	79.15	54.94	42.04	27.2		113.74	211.25	161.73	98.29		T-complex protein, putative, expressed
LOC_Os02g57766.1	79.15	60.19	33.45	47.43		108.25	105.17	73.94	51.96		expressed protein
LOC_Os04g49954.1	78.94	64.09	45.89	35.49		24.63	63.22	76.09	44.45		expressed protein
LOC_Os02g50210.1	78.94	70.2	35.23	59.7		137.48	124.01	68.39	30.36		erwinia induced protein 2, putative, expressed
LOC_Os08g09180.1	78.52	54.26	28.42	41.46		166.71	89.67	90.26	51.02		postsynaptic protein CRIPT, putative, expressed
LOC_Os03g12670.2	78.52	29.5	45	49.42		139.61	103.65	68.7	32.24		expressed protein
LOC_Os09g19700.1	78.32	38.49	28.72	5.97		42.17	45.9	72.09	33.18		protein kinase domain containing protein, expressed
LOC_Os05g23260.1	78.11	59.18	9.47	8.62		70.16	97.87	55.14	25.98		OsSigP4 - Putative Type I Signal Peptidase homologue; employs a putative Ser/His catalytic dyad, expressed
LOC_Os04g55710.1	78.11	25.09	44.7	8.29		10.98	31.92	44.67	30.36		transposon protein, putative, unclassified, expressed
LOC_Os03g54910.1	78.11	43.24	15.39	0.99		41.46	119.76	73.32	56.34		X8 domain containing protein, expressed
LOC_Os02g42314.2	77.9	71.38	64.24	25.21		64.31	107.6	86.57	64.48		ubiquitin-conjugating enzyme, putative, expressed
LOC_Os02g21280.1	77.9	88.34	41.15	27.2		108.43	76.6	89.34	66.99		POEI30 - Pollen Ole e I allergen and extensin family protein precursor, expressed
LOC_Os02g56014.1	77.69	51.88	112.79	65		109.49	165.05	161.43	186.56		40S ribosomal protein S30, putative, expressed
LOC_Os02g48710.1	77.69	38.15	15.39	32.83		7.26	86.02	36.66	14.4		expressed protein
LOC_Os08g19420.1	77.48	98.85	69.27	10.61		117.64	69.91	198.39	125.21		O-methyltransferase, putative, expressed
LOC_Os05g50110.1	77.48	35.95	82.89	60.69		1.06	15.5	61.31	41.95		oleosin, putative, expressed
LOC_Os02g02510.1	77.48	91.73	153.35	102.81		234.74	165.66	148.49	146.49		DNA-directed RNA polymerase II subunit RPB4, putative, expressed
LOC_Os08g33710.1	77.27	56.29	48.85	23.22		17.72	27.05	21.56	90.15		ribonuclease T2 family domain containing protein, expressed
LOC_Os06g31210.1	77.27	50.53	39.37	12.27		104.53	177.81	165.43	102.36		methionyl-tRNA synthetase, putative, expressed
LOC_Os05g49150.1	77.27	30.69	76.38	26.2		118.35	119.76	125.69	177.17		eukaryotic translation initiation factor 3 subunit D, putative, expressed
LOC_Os05g41060.1	77.27	5.09	3.55	4.64		21.26	15.81	17.87	25.35		ADP-ribosylation factor, putative, expressed
LOC_Os02g39580.1	77.07	43.58	7.7	22.55		113.21	142.25	71.78	25.35		ZOS2-12 - C2H2 zinc finger protein, expressed
LOC_Os01g56330.1	77.07	16.79	28.42	14.26		53.68	108.21	38.82	22.54		TKL_IRAK_CrRLK1L-1.5 - The CrRLK1L-1 subfamily has homology to the CrRLK1L homolog, expressed
LOC_Os12g27830.1	76.44	169.05	524	575.75		2.13	19.76	191.62	255.74		dehydrogenase/reductase, putative, expressed
LOC_Os12g08770.1	76.23	52.73	42.33	9.95		139.96	217.94	100.74	56.66		photosystem I reaction center subunit N, chloroplast precursor, putative, expressed
LOC_Os03g55420.1	76.23	82.74	114.27	47.43		25.69	67.78	91.19	70.43		peroxidase precursor, putative, expressed
LOC_Os06g05000.1	76.03	4.07	88.81	1.66		45.53	73.56	7.09	6.26		early nodulin 93 ENOD93 protein, putative, expressed
LOC_Os01g42650.1	76.03	47.82	35.53	25.87		97.62	181.16	89.03	49.14		cytochrome c oxidase subunit 5B, mitochondrial precursor, putative, expressed
LOC_Os01g41710.1	76.03	16.28	17.17	0		250.51	377.82	84.72	37.56		chlorophyll A-B binding protein, putative, expressed
LOC_Os01g11900.1	76.03	51.55	19.83	2.98		42.34	93.92	85.33	50.4		hhH-GPD superfamily base excision DNA repair protein, expressed
LOC_Os07g42170.1	75.82	69.86	37.01	75.29		294.45	144.08	106.59	65.73		60S ribosomal protein, putative, expressed
LOC_Os01g68820.1	75.82	69.86	67.79	12.93		304.72	90.88	148.49	92.97		expressed protein
LOC_Os07g38620.1	75.61	95.46	50.33	44.77		109.49	76.9	66.54	40.38		pyridoxamine 5'-phosphate oxidase family protein, putative, expressed
LOC_Os06g05080.1	75.61	48.66	39.08	21.89		77.95	149.85	92.73	82.01		cytochrome c oxidase subunit 5B, mitochondrial precursor, putative, expressed
LOC_Os05g51180.1	75.61	37.81	29.31	11.94		121.36	120.97	128.16	58.54		hyaluronan/mRNA binding family domain containing protein, expressed
LOC_Os04g40400.1	75.61	31.88	42.63	16.25		56.52	64.13	45.59	34.12		eukaryotic translation initiation factor 4B, putative, expressed
LOC_Os01g46070.1	75.61	26.45	67.79	20.89		44.47	113.38	175.6	160.89		lactate/malate dehydrogenase, putative, expressed
LOC_Os04g52750.1	75.4	180.58	205.75	333.31		0	1.52	146.33	122.39		expressed protein
LOC_Os01g58420.1	75.4	45.44	24.57	24.54		90	155.93	44.67	16.28		AP2 domain containing protein, expressed
LOC_Os07g10250.1	75.19	29.5	103.91	22.22		63.43	155.32	152.8	213.8		DEAD-box ATP-dependent RNA helicase 52B, putative, expressed
LOC_Os07g04530.1	75.19	47.31	21.61	10.28		167.95	158.36	96.42	32.55		GYF domain containing protein, putative, expressed
LOC_Os10g36760.1	74.98	71.04	48.25	25.54		87.87	127.05	92.11	54.47		OsProCP3 - Putative Lysosomal Pro-x Carboxypeptidase homologue, expressed
LOC_Os07g04500.1	74.98	43.58	32.86	27.86		77.07	103.95	56.68	35.68		expressed protein
LOC_Os12g08170.1	74.57	28.32	14.8	4.64		60.77	154.11	98.27	36.31		2-oxo acid dehydrogenases acyltransferase domain containing protein, expressed
LOC_Os07g33240.1	74.57	51.71	32.56	18.24		85.39	120.97	159.89	53.84		endoribonuclease, putative, expressed
LOC_Os06g51270.1	74.57	33.57	17.17	7.63		144.74	141.95	45.29	25.35		1,3-beta-glucan synthase component domain containing protein, expressed
LOC_Os02g14860.1	74.57	42.39	81.41	40.46		97.09	98.48	97.35	100.17		prefoldin subunit, putative, expressed
LOC_Os01g18070.1	74.57	41.37	45	25.87		146.87	155.93	90.57	47.89		bacterial transferase hexapeptide domain containing protein, expressed
LOC_Os06g37560.1	74.36	20.18	77.56	9.95		42.17	102.74	97.35	81.39		beta-galactosidase precursor, putative, expressed
LOC_Os01g48960.1	74.36	52.73	36.12	16.58		23.03	37.99	130.93	61.04		glutamate synthase, chloroplast precursor, putative, expressed
LOC_Os06g09630.1	74.15	26.62	8.29	7.63		46.95	131.31	49.91	22.54		3-oxoacyl-synthase, putative, expressed
LOC_Os06g08480.1	74.15	32.39	124.63	18.9		110.2	102.43	123.84	170.6		CHD3-type chromatin-remodeling factor PICKLE, putative, expressed
LOC_Os01g09890.1	74.15	55.61	27.53	12.6		152.89	97.87	91.19	28.8		translation initiation factor SUI1, putative, expressed
LOC_Os08g06480.1	73.73	37.81	27.53	17.58		51.38	40.43	61.31	36.94		lissencephaly type-1-like homology motif, putative, expressed
LOC_Os01g21320.1	73.73	55.78	33.45	47.43		135.71	81.46	66.23	43.51		NAD dependent epimerase/dehydratase family domain containing protein, expressed
LOC_Os07g36420.1	73.53	31.88	45.29	19.9		52.97	43.77	101.97	43.2		proteasome inhibitor-related, putative, expressed
LOC_Os01g70110.1	73.53	48.83	57.14	14.59		168.48	96.96	76.09	153.07		No apical meristem protein, putative, expressed
LOC_Os09g35630.1	73.32	59.34	25.76	10.94		50.32	102.74	27.11	17.22		BAG domain-containing protein, putative, expressed
LOC_Os07g27930.1	73.32	29.5	39.67	24.87		136.42	125.23	72.4	41.63		DNA-directed RNA polymerase subunit, putative, expressed
LOC_Os06g11990.1	73.32	33.91	23.39	3.32		62.01	96.35	101.97	37.88		expressed protein
LOC_Os03g60380.1	73.32	16.11	8.29	2.98		46.77	145.29	45.59	29.74		cinnamoyl CoA reductase, putative, expressed
LOC_Os03g50490.1	73.32	90.37	274.14	206.95		6.2	60.18	89.65	126.15		glutamine synthetase, catalytic domain containing protein, expressed
LOC_Os02g38940.1	73.32	34.25	13.32	4.97		53.68	53.5	47.75	30.36		cytochrome P450, putative, expressed
LOC_Os06g12580.1	73.11	43.24	33.45	33.5		222.7	71.43	73.63	40.38		pro-resilin precursor, putative, expressed
LOC_Os04g20220.1	73.11	38.49	31.68	11.94		45.18	76.9	100.43	47.89		elongation factor Tu, putative, expressed
LOC_Os08g06330.1	72.69	48.49	27.53	17.25		61.12	82.07	117.99	102.98		zinc finger C-x8-C-x5-C-x3-H type family protein, expressed
LOC_Os05g12680.1	72.69	19.67	22.2	11.94		27.81	64.13	47.13	34.75		retrotransposon protein, putative, unclassified, expressed
LOC_Os01g16190.1	72.69	43.24	31.38	25.54		120.83	121.58	69.62	46.01		26S proteasome non-ATPase regulatory subunit 14, putative, expressed
LOC_Os07g37610.1	72.48	58.84	94.73	34.16		95.85	88.45	86.26	68.24		B3 DNA binding domain containing protein, putative, expressed
LOC_Os03g62420.1	72.48	33.74	44.11	23.22		64.13	50.46	70.86	42.26		expressed protein
LOC_Os03g11530.1	72.48	23.06	52.7	3.65		16.3	39.51	60.07	104.55		nucleotide pyrophosphatase/phosphodiesterase, putative, expressed
LOC_Os04g31700.1	72.28	24.25	8.29	1.66		64.49	111.86	82.25	57.28		methylisocitrate lyase 2, putative, expressed
LOC_Os11g01300.1	72.07	39	21.32	12.93		65.02	95.44	115.83	55.41		protein transport protein Sec61 subunit beta, putative, expressed
LOC_Os07g40640.1	72.07	53.75	71.64	63.35		230.85	154.41	96.12	39.75		expressed protein
LOC_Os07g05810.1	72.07	42.05	49.74	23.88		90	66.57	100.74	71.06		glycine-rich protein, putative, expressed
LOC_Os02g55140.1	72.07	27.64	38.19	16.58		69.63	78.42	88.11	73.25		leucine aminopeptidase, chloroplast precursor, putative, expressed
LOC_Os01g12820.1	72.07	29.5	31.38	27.53		59.88	56.23	56.99	19.72		harpin-induced protein, putative, expressed
LOC_Os08g43540.1	71.86	39.68	29.31	26.2		72.28	51.06	55.14	32.55		peptidase, T1 family, putative, expressed
LOC_Os06g08080.1	71.86	50.53	22.2	56.38		61.65	145.6	63.77	36		inorganic H+ pyrophosphatase, putative, expressed
LOC_Os03g21540.1	71.86	27.98	27.83	7.96		87.34	90.58	38.82	22.22		TKL_IRAK_CrRLK1L-1.8 - The CrRLK1L-1 subfamily has homology to the CrRLK1L homolog, expressed
LOC_Os01g05560.1	71.86	26.96	63.35	16.25		61.12	83.28	106.59	75.13		expressed protein
LOC_Os06g49810.1	71.65	17.97	50.33	6.3		84.15	65.35	50.21	41.63		glycosyl transferase family 8, putative, expressed
LOC_Os01g32780.1	71.65	101.06	105.98	120.39		156.97	102.13	128.16	109.25		universal stress protein domain containing protein, putative, expressed
LOC_Os07g25430.1	71.44	28.15	12.14	1.66		164.94	249.24	43.13	13.15		photosystem I reaction center subunit IV A, chloroplast precursor, putative, expressed
LOC_Os07g04450.1	71.44	46.97	88.22	52.4		183.01	105.47	92.42	58.22		expressed protein
LOC_Os10g36880.1	71.23	31.2	41.74	7.63		40.57	75.99	84.41	58.85		kinesin motor domain containing protein, putative, expressed
LOC_Os09g36440.1	71.23	51.04	101.54	50.41		168.84	95.14	112.14	92.03		transcription initiation factor IIB, putative, expressed
LOC_Os08g25460.1	71.23	47.31	38.19	15.26		120.65	44.99	123.84	81.7		transcription initiation factor, putative, expressed
LOC_Os04g54430.1	71.23	43.75	21.61	26.53		131.28	103.04	96.73	47.27		immediate-early protein RSP40, putative, expressed
LOC_Os02g55610.1	71.23	9.33	29.31	3.65		42.34	89.97	19.41	6.26		serine-rich protein, putative, expressed
LOC_Os01g48180.1	71.23	18.31	13.03	5.31		47.48	36.17	64.39	32.87		DDT domain containing protein, putative, expressed
LOC_Os11g04480.1	71.03	64.77	29.31	42.12		97.26	100.91	37.28	49.77		peflin, putative, expressed
LOC_Os06g16270.1	71.03	45.1	16.87	23.22		105.06	100.91	75.48	43.51		heat shock factor binding protein 2, putative, expressed
LOC_Os04g58110.1	71.03	24.25	32.56	27.53		85.39	72.04	44.67	36.62		pyruvate kinase, putative, expressed
LOC_Os02g57240.1	71.03	32.55	11.25	17.91		146.34	100.31	26.19	15.34		oxidoreductase, aldo/keto reductase family protein, putative, expressed
LOC_Os11g24560.1	70.82	65.28	12.73	10.94		52.44	119.45	69.93	54.47		protein transport protein, putative, expressed
LOC_Os05g14550.1	70.82	37.81	37.01	13.27		110.73	46.81	109.98	45.7		Phosphatidylinositol kinase and FAT containing domain protein, putative, expressed
LOC_Os12g30540.1	70.61	52.22	33.16	11.61		99.57	114.59	95.5	77.94		ubiquitin carboxyl-terminal hydrolase, putative, expressed
LOC_Os06g07600.1	70.61	21.7	32.27	25.54		17.19	75.38	63.46	26.61		uncharacterized glycosyltransferase, putative, expressed
LOC_Os03g45280.1	70.61	21.36	4.44	8.95		266.99	144.38	69.62	16.28		dehydrin, putative, expressed
LOC_Os02g49800.1	70.61	29.67	38.49	7.3		138.9	127.36	156.81	71.68		eukaryotic aspartyl protease domain containing protein, expressed
LOC_Os03g56790.1	70.4	57.65	125.82	63.01		40.75	80.85	81.95	107.99		actin-depolymerizing factor, putative, expressed
LOC_Os04g52110.1	70.19	47.31	129.96	153.56		1.42	35.56	32.66	57.6		late embryogenesis abundant protein, group 3, putative, expressed
LOC_Os09g39550.1	69.98	42.56	24.57	38.14		80.43	82.37	89.34	56.97		expressed protein
LOC_Os04g50990.1	69.98	33.23	32.56	38.8		86.99	76.29	66.23	49.46		L11 domain containing ribosomal protein, putative, expressed
LOC_Os02g48110.1	69.98	31.54	45.29	23.55		56.69	153.8	106.28	51.96		DnaK family protein, putative, expressed
LOC_Os01g09560.1	69.98	29.33	42.33	16.25		59.7	147.42	134.32	124.27		mitochondrial-processing peptidase subunit alpha, mitochondrial precursor, putative, expressed
LOC_Os03g58800.1	69.78	50.7	37.89	10.94		7.62	85.11	59.15	66.05		ATPase, putative, expressed
LOC_Os01g01790.1	69.78	73.76	52.99	43.45		107.72	88.15	88.11	69.49		expressed protein
LOC_Os03g03770.1	69.57	43.75	64.83	31.51		124.37	117.63	134.93	64.48		expressed protein
LOC_Os02g19820.1	69.57	42.9	28.12	48.75		169.55	130.4	95.19	42.88		nodulin MtN3 family protein, putative, expressed
LOC_Os01g38950.1	69.57	42.05	44.7	10.94		88.94	61.4	125.69	79.19		CK1_CaseinKinase_1.2 - CK1 includes the casein kinase 1 kinases, expressed
LOC_Os08g08040.1	69.15	35.95	41.15	17.25		77.24	57.75	98.58	74.5		LSM domain containing protein, expressed
LOC_Os07g02350.1	68.94	55.95	10.36	14.26		68.56	79.03	53.6	21.6		casein kinase II subunit alpha-2, putative, expressed
LOC_Os03g08440.1	68.94	36.12	81.71	57.04		123.48	206.99	115.52	152.13		ribosomal protein S2, putative, expressed
LOC_Os05g30800.1	68.74	32.55	27.53	44.44		108.78	79.03	69.01	29.42		26S proteasome non-ATPase regulatory subunit 14, putative, expressed
LOC_Os04g31710.1	68.74	51.71	63.35	85.9		3.01	19.45	31.73	12.52		expressed protein
LOC_Os03g38020.1	68.74	42.9	34.04	36.81		220.39	108.21	94.27	53.84		mps one binder kinase activator-like 1A, putative, expressed
LOC_Os01g43540.1	68.74	16.11	38.19	10.94		41.81	24.01	37.28	14.09		suppressor of G2 allele of SKP1, putative, expressed
LOC_Os10g41960.1	68.53	17.46	127	13.93		68.39	97.27	128.77	185.94		eukaryotic translation initiation factor 3 subunit B, putative, expressed
LOC_Os10g22330.1	68.53	45.78	28.12	13.93		70.16	101.22	47.13	40.07		clathrin adaptor complex small chain domain containing protein, expressed
LOC_Os07g46370.1	68.53	32.89	34.04	7.3		78.66	84.2	119.53	62.29		WD domain, G-beta repeat domain containing protein, expressed
LOC_Os05g04520.1	68.53	39	26.64	17.58		190.98	137.08	76.09	29.11		protein kinase, putative, expressed
LOC_Os05g01820.1	68.53	41.03	17.76	33.17		90.89	117.02	50.52	17.22		cytochrome b5-like Heme/Steroid binding domain containing protein, expressed
LOC_Os02g21970.1	68.53	32.22	35.23	22.55		70.69	120.67	73.32	51.96		26S protease regulatory subunit 6B, putative, expressed
LOC_Os08g31580.1	68.32	30.69	52.99	37.15		144.57	275.08	46.52	20.97		ethylene-responsive transcription factor, putative, expressed
LOC_Os03g06200.1	68.32	31.2	38.78	28.85		124.55	80.24	75.17	90.46		aminotransferase, putative, expressed
LOC_Os01g57260.1	68.32	51.71	55.06	47.76		254.59	97.87	98.58	36.31		vacuolar protein sorting-associated protein 28 homolog 2, putative, expressed
LOC_Os09g38020.1	68.11	59.18	70.16	69.65		253.88	175.08	79.17	66.99		Core histone H2A/H2B/H3/H4 domain containing protein, putative, expressed
LOC_Os05g02880.1	68.11	60.19	40.85	51.07		174.15	120.37	139.86	82.64		splicing factor, arginine/serine-rich 7, putative, expressed
LOC_Os03g44420.1	68.11	31.03	13.32	7.3		62.54	34.65	49.29	26.61		tubulin/FtsZ domain containing protein, putative, expressed
LOC_Os06g19730.1	67.9	10.17	22.5	4.97		26.93	13.68	30.19	23.48		HEAT repeat family protein, putative, expressed
LOC_Os06g01210.1	67.69	24.42	61.87	4.64		94.07	198.48	86.87	88.9		plastocyanin, chloroplast precursor, putative, expressed
LOC_Os05g08044.1	67.49	111.4	94.44	169.14		5.85	34.35	48.67	27.55		expressed protein
LOC_Os04g32660.1	67.49	56.12	23.68	31.84		87.52	86.32	59.46	37.88		cytochrome b-c1 complex subunit Rieske, mitochondrial precursor, putative, expressed
LOC_Os03g50810.1	67.49	34.42	26.64	12.27		221.1	172.34	55.76	19.72		receptor protein kinase TMK1 precursor, putative, expressed
LOC_Os02g47010.1	67.49	37.81	43.81	7.63		48.9	67.17	82.87	57.28		secretory carrier-associated membrane protein, putative, expressed
LOC_Os11g05370.1	67.28	39.17	27.53	23.22		79.55	127.66	65.93	35.68		60S ribosomal protein L26-1, putative, expressed
LOC_Os07g10770.1	67.28	35.27	21.91	7.3		33.66	68.39	43.13	26.61		CESA8 - cellulose synthase, expressed
LOC_Os06g47340.1	67.28	39.34	31.68	30.51		115.87	42.25	68.7	47.58		glycosyltransferase family 43 protein, putative, expressed
LOC_Os03g58130.1	67.28	45.61	33.75	25.54		80.96	93.31	60.69	40.38		thioredoxin, putative, expressed
LOC_Os03g18180.1	67.28	39	34.93	20.56		38.98	71.73	85.33	50.4		ranBP1 domain containing protein, expressed
LOC_Os07g47530.1	67.07	50.36	70.75	21.23		87.52	97.57	99.81	69.8		AAA-type ATPase family protein, putative, expressed
LOC_Os06g37440.1	67.07	34.42	77.27	27.2		95.32	96.05	95.19	141.8		elongation factor 1-gamma, putative, expressed
LOC_Os07g39630.1	66.86	40.86	31.68	19.24		77.07	85.41	102.59	70.43		calcium-binding protein, putative, expressed
LOC_Os01g39850.1	66.86	72.57	64.24	41.46		9.39	31	82.87	93.28		histone-like transcription factor and archaeal histone, putative, expressed
LOC_Os01g01700.1	66.86	40.35	77.56	31.84		125.26	151.07	170.36	134.91		anaphase-promoting complex subunit 11, putative, expressed
LOC_Os12g37870.1	66.65	26.79	20.13	15.26		114.45	141.95	45.59	27.55		ATP-grasp domain containing protein, expressed
LOC_Os10g28710.1	66.65	45.61	9.47	9.29		153.6	117.94	106.59	36		expressed protein
LOC_Os09g33860.1	66.65	35.78	42.63	30.84		43.05	52.58	47.44	48.83		protein kinase, putative, expressed
LOC_Os07g46790.1	66.65	44.42	24.28	42.78		103.64	107.6	51.14	21.6		4-alpha-glucanotransferase, putative, expressed
LOC_Os06g08320.1	66.65	34.76	57.73	37.48		98.15	99.09	125.07	52.9		60S ribosomal protein L39, putative, expressed
LOC_Os02g04100.1	66.65	46.8	32.56	29.85		104.17	128.27	78.56	40.07		peptidase, T1 family, putative, expressed
LOC_Os05g13940.1	66.44	14.58	7.4	0		39.15	78.12	35.43	13.77		retrotransposon protein, putative, unclassified, expressed
LOC_Os01g52214.1	66.44	53.92	15.99	12.93		189.92	226.14	69.01	14.71		ubiquinone oxidoreductase, putative, expressed
LOC_Os03g50520.1	66.24	23.91	30.79	5.97		40.39	94.83	81.02	39.75		dynamin family protein, putative, expressed
LOC_Os03g47770.1	66.24	52.9	23.09	37.81		128.62	115.5	58.53	35.37		ubiquitin-conjugating enzyme E2 W, putative, expressed
LOC_Os03g04340.1	66.24	38.15	13.62	10.94		189.57	146.2	58.22	30.36		C-methyltransferase, putative, expressed
LOC_Os02g14120.1	66.24	63.41	23.09	12.93		50.32	94.53	75.48	31.93		BRASSINOSTEROID INSENSITIVE 1-associated receptor kinase 1 precursor, putative, expressed
LOC_Os01g09000.1	66.24	42.39	22.2	8.62		74.41	87.54	131.54	65.11		glutaminyl-tRNA synthetase, putative, expressed
LOC_Os06g01390.1	66.03	24.59	33.16	17.58		83.27	98.48	83.18	75.75		acyl-coenzyme A oxidase 1.2, peroxisomal, putative, expressed
LOC_Os03g56280.1	66.03	58.5	51.51	35.49		200.73	101.52	137.71	62.6		lactate/malate dehydrogenase, putative, expressed
LOC_Os02g51550.1	66.03	63.24	7.4	17.25		161.93	133.74	98.89	28.17		DUF581 domain containing protein, expressed
LOC_Os06g15400.1	65.82	32.05	5.62	4.31		96.73	103.35	38.82	13.77		expressed protein
LOC_Os06g49760.1	65.61	22.38	14.8	3.65		97.8	100.31	90.57	29.42		invertase/pectin methylesterase inhibitor family protein, putative, expressed
LOC_Os05g06490.1	65.61	32.89	24.57	7.63		95.32	82.37	49.91	29.74		RNA polymerase Rpb7, N-terminal domain containing protein, expressed
LOC_Os04g19740.1	65.61	39.34	37.01	41.46		21.08	62.01	52.99	32.87		transketolase, chloroplast precursor, putative, expressed
LOC_Os02g30460.1	65.61	40.86	21.61	26.2		98.5	116.11	65.31	40.38		uncharacterized protein MJ0304, putative, expressed
LOC_Os02g17380.1	65.61	46.63	26.94	22.22		94.96	85.11	95.81	70.43		EMB1303, putative, expressed
LOC_Os05g14170.1	65.4	42.39	28.12	19.57		108.07	93.92	61.61	46.95		expressed protein
LOC_Os03g62590.1	65.4	114.62	97.4	231.49		0.53	12.46	105.05	134.29		oxidoreductase, short chain dehydrogenase/reductase family domain containing protein, expressed
LOC_Os01g17190.1	65.4	31.2	23.98	23.55		93.37	96.05	74.55	56.34		OsCam3 - Calmodulin, expressed
LOC_Os12g35040.1	64.99	42.73	26.94	24.54		91.06	87.54	66.54	42.26		2,3-bisphosphoglycerate-independent phosphoglycerate mutase, putative, expressed
LOC_Os07g48460.1	64.99	27.98	6.81	2.98		35.26	86.63	50.21	20.97		stress responsive protein, putative, expressed
LOC_Os02g10510.1	64.99	33.57	17.76	13.93		44.11	82.68	44.67	22.22		Ubiquitin family domain containing protein, expressed
LOC_Os02g02870.1	64.99	37.98	27.24	20.89		151.65	158.36	91.19	52.27		glycine-rich protein 2, putative, expressed
LOC_Os12g16280.1	64.78	28.49	31.97	8.95		204.8	69	109.06	37.56		expressed protein
LOC_Os11g26790.1	64.78	163.45	283.02	361.17		1.42	4.26	84.41	161.21		dehydrin, putative, expressed
LOC_Os10g32060.1	64.78	56.63	56.84	21.56		95.85	64.44	112.14	68.55		retrotransposon protein, putative, Ty3-gypsy subclass, expressed
LOC_Os08g42750.1	64.57	31.71	37.6	8.29		88.41	76.6	86.26	57.28		CAMK_CAMK_like.37 - CAMK includes calcium/calmodulin depedent protein kinases, expressed
LOC_Os01g71050.1	64.57	33.57	39.67	5.97		26.57	58.36	90.26	89.84		MSP domain containing protein, putative, expressed
LOC_Os09g32820.1	64.36	33.57	32.56	9.95		133.41	83.89	108.13	39.75		uridine/cytidine kinase-like 1, putative, expressed
LOC_Os04g42920.1	64.36	37.98	15.1	5.97		74.06	143.77	56.38	36.62		dehydrogenase, putative, expressed
LOC_Os03g47270.1	64.36	72.74	50.33	32.5		1174.78	476.91	258.47	115.51		GCRP4 - Glycine and cysteine rich family protein precursor, expressed
LOC_Os09g03090.1	64.15	55.95	52.4	32.5		87.7	82.07	89.65	55.09		expressed protein
LOC_Os03g60620.1	64.15	18.31	42.33	25.87		134.47	95.44	143.87	47.27		DnaK family protein, putative, expressed
LOC_Os02g33580.1	64.15	63.24	25.16	17.25		111.08	68.39	90.57	47.58		digalactosyldiacylglycerol synthase, chloroplast precursor, putative, expressed
LOC_Os01g66560.1	64.15	29.16	20.13	10.94		71.4	88.45	70.24	39.75		signal recognition particle 72 kDa protein, putative, expressed
LOC_Os01g40470.1	63.94	35.1	31.97	22.88		63.6	87.54	37.28	37.25		vacuolar ATP synthase subunit d, putative, expressed
LOC_Os12g05430.1	63.74	42.39	56.84	31.18		152.19	172.65	92.11	57.91		ribosomal protein L24, putative, expressed
LOC_Os09g15044.1	63.74	65.79	15.69	11.61		327.22	159.27	100.12	25.04		expressed protein
LOC_Os08g40260.1	63.74	34.93	49.44	11.94		152.19	89.06	73.01	57.28		OsSPL15 - SBP-box gene family member, expressed
LOC_Os06g10280.1	63.74	32.89	29.6	10.61		49.07	58.36	33.58	32.24		CDP-alcohol phosphatidyltransferase, putative, expressed
LOC_Os02g35720.1	63.74	38.32	24.28	22.22		78.31	96.96	92.42	37.25		signal peptidase complex subunit 2, putative, expressed
LOC_Os08g02630.1	63.53	21.7	16.58	3.32		138.37	171.74	35.12	18.47		photosystem II core complex proteins psbY, chloroplast precursor, putative, expressed
LOC_Os02g56180.1	63.53	45.61	21.32	16.58		103.11	91.19	65	35.68		dehydrogenase, putative, expressed
LOC_Os01g15110.1	63.53	47.14	88.52	46.1		121.89	95.14	102.59	98.92		syntaxin, putative, expressed
LOC_Os08g23150.1	63.32	41.03	47.37	20.23		38.27	62.01	97.04	110.5		indole-3-glycerol phosphate synthase, chloroplast precursor, putative, expressed
LOC_Os03g64320.1	63.32	22.55	8.88	0.99		35.08	96.05	34.2	19.72		expressed protein
LOC_Os02g01332.1	63.32	18.48	19.24	27.53		53.33	59.88	31.42	25.67		ribosomal protein L6, putative, expressed
LOC_Os12g35360.1	63.11	44.76	33.45	9.62		89.11	83.28	98.27	40.69		vesicle tethering family protein, putative, expressed
LOC_Os12g05650.1	62.9	29.84	20.43	9.95		38.98	78.42	51.45	48.83		ACT domain containing protein, expressed
LOC_Os12g05040.1	62.9	112.92	23.98	37.81		434.23	203.65	136.47	54.15		heavy-metal-associated domain-containing protein, putative, expressed
LOC_Os09g35880.1	62.9	45.44	24.57	24.21		196.65	130.7	90.26	22.54		B-box zinc finger family protein, putative, expressed
LOC_Os05g14194.1	62.9	39.17	90.29	16.25		113.56	96.35	137.4	95.47		glyoxalase family protein, putative, expressed
LOC_Os01g60650.1	62.9	64.43	26.94	15.59		81.32	91.49	77.32	50.4		non-green plastid inner envelope membrane protein, putative, expressed
LOC_Os01g38510.1	62.9	6.95	6.22	2.98		1.59	34.04	39.43	72.31		protein transport protein Sec61 subunit beta, putative
LOC_Os02g33560.1	62.69	59.01	118.42	36.48		246.26	81.76	178.06	198.46		expressed protein
LOC_Os02g08480.1	62.69	39	24.28	19.9		40.22	23.1	44.98	27.23		ubiquitin fusion degradation protein, putative, expressed
LOC_Os07g46220.1	62.49	41.37	31.97	27.2		112.85	71.73	64.08	35.06		SNARE associated Golgi protein, putative, expressed
LOC_Os04g54210.1	62.49	6.95	40.26	3.98		35.96	32.22	8.93	3.13		hypothetical protein
LOC_Os04g35010.1	62.49	39	31.68	19.24		15.59	42.86	53.6	24.73		helix-loop-helix DNA-binding domain containing protein, expressed
LOC_Os03g21210.1	62.49	42.39	59.5	23.88		52.44	65.65	40.05	21.91		endoglucanase, putative, expressed
LOC_Os09g26400.1	62.28	47.14	72.23	33.17		116.93	79.33	77.32	68.87		zinc finger, C3HC4 type domain containing protein, expressed
LOC_Os07g07470.1	62.28	29.67	58.02	9.95		49.78	66.26	93.96	50.71		transketolase, putative, expressed
LOC_Os05g50710.1	62.28	70.71	26.35	25.21		30.3	65.65	77.94	62.29		late embryogenesis abundant protein, putative, expressed
LOC_Os03g50540.1	62.28	42.39	50.33	15.59		78.48	98.48	77.94	39.13		2Fe-2S iron-sulfur cluster binding domain containing protein, expressed
LOC_Os07g08770.1	62.07	31.71	16.87	5.31		58.11	127.36	48.67	17.22		YGGT family protein, putative, expressed
LOC_Os04g08560.1	62.07	33.06	26.35	11.28		52.44	75.99	46.83	23.48		protein phosphatase 2C, putative, expressed
LOC_Os02g44220.1	62.07	25.77	45.59	21.56		63.6	71.13	69.62	46.33		peroxisomal biogenesis factor 19, putative, expressed
LOC_Os01g09010.1	62.07	34.42	71.64	38.14		54.39	22.19	52.37	58.54		transferase family protein, putative, expressed
LOC_Os01g08410.1	62.07	37.81	39.08	49.08		77.95	72.95	54.53	34.12		early fruit mRNA, putative, expressed
LOC_Os09g38620.1	61.86	35.1	25.16	25.87		115.33	135.56	135.24	53.84		NADPH reductase, putative, expressed
LOC_Os07g01450.1	61.86	37.98	40.85	2.98		97.8	179.94	177.45	40.38		DNA directed RNA polymerase, 7 kDa subunit domain containing protein, expressed
LOC_Os05g39650.1	61.86	62.4	44.41	7.96		60.24	61.7	93.04	76.38		phytanoyl-CoA dioxygenase, putative, expressed
LOC_Os11g34790.1	61.65	39	34.64	20.56		82.74	90.88	67.47	33.49		expressed protein
LOC_Os11g07040.1	61.65	23.74	11.55	5.97		52.62	75.38	47.44	11.27		CAMK_CAMK_like.43 - CAMK includes calcium/calmodulin depedent protein kinases, expressed
LOC_Os07g39700.1	61.65	37.81	146.84	24.54		6.02	55.62	66.85	72.93		expressed protein
LOC_Os03g02270.1	61.65	21.87	19.83	13.6		59.35	86.32	39.74	19.41		expressed protein
LOC_Os01g37980.1	61.65	36.79	37.89	15.92		126.85	85.72	90.26	51.02		vesicle transport v-SNARE protein, putative, expressed
LOC_Os06g35530.1	61.44	36.45	46.18	10.61		103.11	127.66	74.86	49.46		CGMC_GSK.8 - CGMC includes CDA, MAPK, GSK3, and CLKC kinases, expressed
LOC_Os06g34790.1	61.44	59.68	33.75	27.53		144.04	226.45	66.23	58.85		DUF538 domain containing protein, putative, expressed
LOC_Os03g11570.1	61.44	51.21	22.5	22.88		111.97	102.43	65.31	30.05		proteasome subunit, putative, expressed
LOC_Os02g32110.1	61.44	30.35	39.67	9.29		31.54	82.07	64.69	37.88		exostosin family domain containing protein, expressed
LOC_Os01g62350.1	61.44	32.89	15.99	32.83		53.86	86.63	40.97	20.66		60S ribosomal protein L36-2, putative, expressed
LOC_Os11g09020.1	61.24	86.98	19.54	12.27		457.09	95.44	72.09	40.07		amino acid transporter, putative, expressed
LOC_Os07g33680.1	61.24	51.04	38.49	28.19		104	100.31	111.21	55.09		succinate dehydrogenase subunit 3, putative, expressed
LOC_Os07g25810.1	61.24	4.92	0	2.65		199.67	132.52	32.66	2.5		retrotransposon protein, putative, unclassified, expressed
LOC_Os04g56646.1	61.24	31.03	21.02	20.23		62.36	68.09	49.91	23.16		MEE34, putative, expressed
LOC_Os12g28015.1	61.03	38.66	48.85	33.5		369.74	108.21	135.86	24.42		expressed protein
LOC_Os12g24170.1	60.82	41.03	13.03	5.97		71.93	71.73	44.05	33.49		beta-galactosidase precursor, putative, expressed
LOC_Os02g38220.1	60.82	46.46	78.75	22.55		75.12	79.94	70.86	53.53		eukaryotic translation initiation factor 4B, putative, expressed
LOC_Os01g53079.1	60.82	28.49	41.15	16.58		48.01	101.22	58.22	30.68		ubiquitin domain-containing protein 1, putative, expressed
LOC_Os05g07050.1	60.61	26.79	19.24	13.6		169.9	152.59	75.78	26.61		pre-mRNA-processing-splicing factor 8, putative, expressed
LOC_Os03g25400.1	60.61	21.36	23.09	8.62		20.73	89.97	31.42	19.41		kinase, putative, expressed
LOC_Os01g54010.1	60.61	31.71	13.03	4.97		55.1	88.15	56.38	36.31		peptidase, putative, expressed
LOC_Os09g25314.1	60.4	35.44	49.14	36.15		26.75	42.86	62.85	53.84		cytochrome c oxidase copper chaperone, putative, expressed
LOC_Os08g45080.1	60.4	34.93	61.87	21.56		95.85	49.24	171.9	128.34		expressed protein
LOC_Os08g29530.1	60.4	28.66	15.99	6.63		44.82	118.54	25.88	11.89		double-stranded RNA binding motif containing protein, expressed
LOC_Os04g58390.1	60.4	40.02	12.43	0		27.64	57.75	57.61	25.04		allantoinase, putative, expressed
LOC_Os02g48980.1	60.2	14.41	9.77	7.63		45.71	86.02	25.26	10.96		GPI-anchored protein, putative, expressed
LOC_Os10g19960.1	59.99	6.27	2.07	0		39.51	86.02	48.67	13.46		beta-galactosidase, putative, expressed
LOC_Os09g32330.1	59.99	59.68	71.35	97.17		151.65	62.31	66.54	38.19		expressed protein
LOC_Os05g43060.1	59.99	24.42	30.49	11.94		268.05	113.68	120.45	32.87		retrotransposon, putative, centromere-specific, expressed
LOC_Os04g40090.1	59.99	60.36	60.39	30.51		229.07	55.02	124.46	56.66		zinc finger, ZZ type family protein, expressed
LOC_Os07g04150.1	59.78	17.46	35.23	4.31		117.99	81.76	36.97	13.46		stress-induced protein, putative, expressed
LOC_Os05g13440.1	59.78	46.46	68.39	28.52		77.24	102.43	108.75	60.1		coiled-coil domain-containing protein 25, putative, expressed
LOC_Os03g18570.1	59.78	42.22	68.39	36.81		141.2	161.7	169.74	111.44		40S ribosomal protein S7, putative, expressed
LOC_Os01g53620.1	59.78	43.41	9.18	11.61		77.6	100	50.83	22.85		expressed protein
LOC_Os09g33680.1	59.57	49.17	145.95	33.17		15.41	26.75	98.58	126.15		Os9bglu31 - beta-glucosidase, dhurrinase, similar to G. max hydroxyisourate hydrolase, expressed
LOC_Os09g15770.1	59.57	44.76	17.17	31.51		84.86	103.65	53.3	20.35		CPuORF13 - conserved peptide uORF-containing transcript, expressed
LOC_Os08g32870.1	59.57	47.48	10.07	20.56		69.8	88.45	44.98	22.85		aldehyde dehydrogenase, putative, expressed
LOC_Os03g51470.1	59.57	28.66	17.76	4.31		3.54	75.69	60.38	21.29		expressed protein
LOC_Os11g41900.1	59.36	52.22	79.04	20.56		86.99	111.25	133.7	166.22		acyltransferase, putative, expressed
LOC_Os07g43160.1	59.36	6.44	4.14	6.63		38.8	61.7	65.31	19.09		uncharacterized glycosyl hydrolase Rv2006/MT2062, putative, expressed
LOC_Os04g37770.1	59.36	11.7	5.62	1.99		65.73	183.59	66.54	5.63		transposon protein, putative, CACTA, En/Spm sub-class, expressed
LOC_Os01g41630.1	59.36	23.23	14.51	6.63		46.59	43.47	43.75	44.14		serine/threonine protein phosphatase 2A 55 kDa regulatory subunit B, putative, expressed
LOC_Os01g07520.1	59.36	53.92	39.08	18.57		105.41	69.61	101.66	64.48		proline-rich family protein, putative, expressed
LOC_Os08g09350.1	59.15	16.11	43.81	31.51		185.14	179.64	177.75	127.71		gar2, putative, expressed
LOC_Os08g02420.1	59.15	32.72	13.32	11.61		30.3	24.01	37.58	19.41		OsCML7 - Calmodulin-related calcium sensor protein, expressed
LOC_Os06g42000.1	59.15	37.13	26.94	39.14		58.46	29.18	42.21	30.68		peroxiredoxin, putative, expressed
LOC_Os06g07030.1	59.15	42.05	13.03	156.21		264.86	23.4	74.55	38.19		AP2 domain containing protein, expressed
LOC_Os08g33460.1	58.95	40.02	59.8	45.1		71.57	58.66	71.78	72.31		expressed protein
LOC_Os08g02370.1	58.95	25.6	27.24	9.95		131.46	89.67	66.23	23.16		galactosyltransferase family protein, putative, expressed
LOC_Os04g42060.1	58.95	26.62	10.36	16.25		59.7	134.04	32.66	29.42		cytochrome c oxidase subunit, putative, expressed
LOC_Os03g07290.1	58.74	38.32	9.77	23.88		116.4	132.83	71.16	15.34		structural constituent of ribosome, putative, expressed
LOC_Os01g64970.1	58.74	18.14	24.57	6.96		74.59	74.77	49.6	34.75		CAMK_CAMK_like.11 - CAMK includes calcium/calmodulin depedent protein kinases, expressed
LOC_Os09g07294.1	58.53	49.68	57.43	22.22		84.33	85.41	43.13	36.94		purity of essence, putative, expressed
LOC_Os07g38560.1	58.53	36.45	32.56	17.25		88.94	117.94	94.58	50.71		adenylyl-sulfate kinase, putative, expressed
LOC_Os05g51830.1	58.53	21.53	42.63	22.22		70.87	155.32	111.21	71.68		ZOS5-12 - C2H2 zinc finger protein, expressed
LOC_Os02g45650.1	58.53	36.79	15.39	7.63		39.33	41.34	51.14	44.14		peptidase, putative, expressed
LOC_Os10g19880.1	58.32	45.1	35.53	13.93		86.99	83.28	84.41	39.75		alpha-1,2-fucosidase, putative, expressed
LOC_Os06g48230.1	58.32	44.25	17.17	28.52		87.34	82.98	48.98	22.85		DNA-directed RNA polymerases I, II, and III subunit RPABC3, putative, expressed
LOC_Os03g51140.1	58.32	12.72	17.17	12.93		60.41	74.17	67.47	64.8		HEAT repeat family protein, putative, expressed
LOC_Os03g40010.1	58.32	49	15.69	8.62		231.56	118.24	82.25	20.66		DEK C terminal domain containing protein, expressed
LOC_Os01g16152.1	58.32	50.02	25.16	49.42		141.56	61.7	53.6	27.86		peroxiredoxin, putative, expressed
LOC_Os03g16940.1	58.11	64.43	153.05	187.72		2.66	25.23	30.19	52.59		glyoxalase family protein, putative, expressed
LOC_Os08g34280.1	57.9	49.68	16.28	16.91		31	80.55	19.41	8.45		cinnamoyl-CoA reductase, putative, expressed
LOC_Os05g44340.1	57.9	33.4	88.22	47.09		10.45	97.27	33.89	28.17		heat shock protein 101, putative, expressed
LOC_Os05g03550.1	57.9	28.49	16.28	10.61		138.01	118.85	69.01	23.79		MYB family transcription factor, putative, expressed
LOC_Os04g41950.1	57.9	51.88	32.86	10.94		56.52	55.62	57.61	39.75		calcium-binding mitochondrial protein anon-60Da, putative, expressed
LOC_Os01g43160.1	57.9	19.16	9.18	6.96		26.93	31	40.05	11.58		polygalacturonase, putative, expressed
LOC_Os09g32210.1	57.7	37.98	18.35	2.98		3.37	18.24	69.01	46.64		pumilio-family RNA binding repeat containing protein, expressed
LOC_Os08g32980.1	57.7	49.34	56.84	52.4		176.1	144.99	100.74	44.76		expressed protein
LOC_Os06g35540.1	57.7	28.32	48.85	19.9		7.44	31.92	23.41	54.78		aminotransferase, classes I and II, domain containing protein, expressed
LOC_Os03g13970.2	57.7	40.69	69.87	22.88		77.95	47.11	102.59	97.98		26S proteasome non-ATPase regulatory subunit 4, putative, expressed
LOC_Os08g43470.1	57.49	57.14	31.08	22.88		191.52	118.85	79.79	30.68		ER lumen protein retaining receptor, putative, expressed
LOC_Os07g15880.1	57.49	32.22	18.35	68.98		149.35	104.86	91.5	70.12		mitochondrial prohibitin complex protein 2, putative, expressed
LOC_Os02g50830.1	57.49	29.67	16.28	21.23		63.43	70.21	52.99	30.99		expressed protein
LOC_Os06g49530.1	57.28	48.66	60.39	46.43		228.54	92.1	77.32	71.37		OsFBX206 - F-box domain containing protein, expressed
LOC_Os03g61760.1	57.28	27.98	27.83	6.63		58.82	72.65	59.76	42.57		OsSPL6 - SBP-box gene family member, expressed
LOC_Os01g08470.1	57.28	47.65	71.94	23.22		14.7	60.79	64.39	71.37		retrotransposon protein, putative, unclassified, expressed
LOC_Os01g03110.1	57.28	23.4	14.8	12.27		35.96	64.13	31.73	32.24		expressed protein
LOC_Os07g37650.1	57.07	40.18	53.58	43.78		223.23	79.64	117.68	82.01		GTPase-activating protein, putative, expressed
LOC_Os06g20370.1	57.07	23.91	9.47	4.97		112.32	100.31	47.75	15.65		microtubule associated protein, putative, expressed
LOC_Os02g07980.1	57.07	64.43	42.04	38.14		121.89	88.45	50.52	27.23		expressed protein
LOC_Os10g33230.1	56.86	40.69	25.46	28.52		244.84	121.89	101.97	48.52		RNA recognition motif containing protein, putative, expressed
LOC_Os02g34950.1	56.86	35.95	31.38	12.27		88.76	81.16	74.24	50.71		ATP binding protein, putative, expressed
LOC_Os01g56150.1	56.86	22.21	16.28	2.98		48.37	107.6	50.83	42.26		OsProCP1 - Putative Lysosomal Pro-x Carboxypeptidase homologue, expressed
LOC_Os01g17050.1	56.86	13.73	15.69	6.3		29.94	130.7	17.87	9.39		VQ domain containing protein, putative, expressed
LOC_Os09g36210.1	56.65	38.66	59.5	19.24		1.42	39.51	45.29	36.62		harpin-induced protein 1 domain containing protein
LOC_Os07g07990.1	56.65	30.52	72.23	75.95		17.72	46.2	23.72	34.43		uncharacterized protein At4g06744 precursor, putative, expressed
LOC_Os05g48030.1	56.65	18.65	15.99	0.66		29.41	54.41	55.45	38.5		anti-silencing protein, ASF1-like domain containing protein, expressed
LOC_Os03g21720.1	56.65	30.35	23.39	9.95		33.66	26.14	54.53	33.81		vacuolar-sorting receptor precursor, putative, expressed
LOC_Os02g46130.1	56.65	26.11	50.62	20.56		38.62	97.87	105.67	65.73		tRNA synthetases class II domain containing protein, expressed
LOC_Os12g40510.1	56.45	40.86	25.46	14.92		28.7	50.76	73.32	49.46		calcineurin B, putative, expressed
LOC_Os09g35970.1	56.45	31.88	23.09	13.93		60.59	87.24	33.58	34.43		6-phosphogluconolactonase, putative, expressed
LOC_Os04g40730.1	56.45	39.17	4.74	24.21		121.18	100.61	43.75	14.71		oxidoreductase, short chain dehydrogenase/reductase family, putative, expressed
LOC_Os03g35340.1	56.45	52.39	21.61	28.52		102.05	71.13	81.95	29.11		expressed protein
LOC_Os01g09430.1	56.45	31.71	8.29	3.65		156.08	60.49	51.14	13.15		expressed protein
LOC_Os10g31950.1	56.24	51.04	82.3	26.86		102.22	94.23	113.68	97.98		3-ketoacyl-CoA thiolase, peroxisomal precursor, putative, expressed
LOC_Os05g34260.1	56.24	37.3	48.25	16.25		177.34	72.34	75.78	43.51		transposon protein, putative, Ac/Ds sub-class, expressed
LOC_Os03g45720.1	56.24	63.92	52.4	80.59		52.62	45.59	47.13	40.69		glyoxalase family protein, putative, expressed
LOC_Os10g41400.1	56.03	44.42	27.83	29.85		123.66	89.06	90.26	34.75		peptide methionine sulfoxide reductase, putative, expressed
LOC_Os05g06470.1	56.03	58.84	38.49	21.56		96.91	80.85	116.45	57.28		suppressor of Mek, putative, expressed
LOC_Os07g13590.1	55.82	20.69	13.62	2.98		35.08	70.21	39.12	8.14		expressed protein
LOC_Os05g32850.1	55.82	55.11	78.16	29.52		130.39	76.29	132.78	123.33		CBS domain containing protein, expressed
LOC_Os05g02650.1	55.82	36.12	59.8	7.63		97.97	76.6	78.56	45.08		expressed protein
LOC_Os03g24184.1	55.82	34.93	26.05	13.93		72.82	112.16	54.22	28.49		TRAF-type zinc finger domain-containing protein 1, putative, expressed
LOC_Os03g15480.1	55.82	35.78	40.85	33.5		97.26	41.95	66.23	47.27		heat shock protein DnaJ, putative, expressed
LOC_Os01g69950.1	55.82	29.33	6.51	11.28		47.13	51.06	41.59	38.81		ribosomal protein L27, putative, expressed
LOC_Os01g64690.1	55.82	39	12.73	16.58		55.98	43.47	56.99	27.55		LSM domain containing protein, expressed
LOC_Os01g20840.1	55.82	61.72	99.17	20.89		50.49	47.42	96.73	67.3		lipase class 3 family protein, putative, expressed
LOC_Os11g32100.1	55.61	35.61	33.16	4.97		37.91	47.11	62.23	46.95		inducer of CBF expression 1, putative, expressed
LOC_Os07g07610.1	55.61	33.4	37.89	18.57		136.59	108.82	97.66	52.27		RNA polymerase subunit, putative, expressed
LOC_Os03g61050.1	55.61	38.32	38.19	5.97		76.89	86.93	83.79	45.7		FG-GAP repeat-containing protein, putative, expressed
LOC_Os03g17740.1	55.61	37.47	56.84	22.22		46.77	72.95	56.68	51.65		transporter, putative, expressed
LOC_Os02g14110.1	55.61	21.03	16.28	6.3		9.39	45.59	45.29	30.68		aminotransferase, classes I and II, domain containing protein, expressed
LOC_Os01g62260.1	55.61	59.34	10.95	10.61		2932.44	110.64	75.78	39.75		thaumatin, putative, expressed
LOC_Os09g36270.1	55.4	38.83	12.14	3.65		115.51	181.16	79.17	24.1		pantothenate kinase, putative, expressed
LOC_Os08g31560.1	55.4	17.63	29.9	12.93		31	47.42	40.36	39.13		WD-40 repeat family protein, putative, expressed
LOC_Os02g17870.1	55.4	32.89	14.51	16.91		197.19	77.2	60.38	30.05		microfibrillar-associated protein 1, putative, expressed
LOC_Os06g37160.1	55.2	39.68	24.28	14.59		110.91	109.12	56.07	46.95		transmembrane 9 superfamily member, putative, expressed
LOC_Os10g32970.1	54.99	45.78	35.23	32.17		152.54	126.45	69.93	31.93		eukaryotic translation initiation factor, putative, expressed
LOC_Os10g10500.1	54.99	43.58	33.45	26.53		76.36	83.28	66.85	46.01		vacuolar ATP synthase 98 kDa subunit, putative, expressed
LOC_Os08g29160.1	54.99	18.65	18.65	5.64		36.67	43.47	49.91	28.49		5-AMP-activated protein kinase beta-1 subunit-related, putative, expressed
LOC_Os12g05000.1	54.78	55.11	10.36	16.91		64.13	53.19	25.26	21.29		expressed protein
LOC_Os09g34100.1	54.78	36.45	25.76	14.92		166.18	82.68	65.93	38.5		metallo-beta-lactamase family protein, putative, expressed
LOC_Os09g08670.1	54.78	33.4	29.31	18.57		114.09	82.68	80.71	35.37		protein of unknown function DUF1296 domain containing protein, expressed
LOC_Os06g07080.1	54.78	49.68	35.53	41.46		405.89	132.22	100.12	58.22		pre-mRNA-processing-splicing factor 8, putative, expressed
LOC_Os03g26820.1	54.78	22.72	21.32	12.27		146.69	223.41	67.16	18.47		LTPL52 - Protease inhibitor/seed storage/LTP family protein precursor, expressed
LOC_Os03g16920.1	54.78	40.69	319.73	79.27		1.06	33.44	16.33	53.53		DnaK family protein, putative, expressed
LOC_Os02g48964.1	54.78	29.84	19.83	20.89		118.35	63.83	64.08	34.75		WD-40 repeat family protein, putative, expressed
LOC_Os11g20790.1	54.57	28.49	31.68	11.61		43.94	89.67	89.65	53.84		adenylate kinase, putative, expressed
LOC_Os10g22950.1	54.57	52.9	17.17	9.62		195.95	93.92	89.96	35.37		calmodulin-binding transcription activator, putative, expressed
LOC_Os06g33880.1	54.57	20.18	13.62	3.32		230.14	117.94	73.94	9.08		expressed protein
LOC_Os05g45950.1	54.57	26.62	16.87	33.83		83.44	76.6	47.13	16.28		outer mitochondrial membrane porin, putative, expressed
LOC_Os02g09250.1	54.57	45.95	38.78	69.65		117.28	46.81	51.76	66.67		cytochrome P450 71D10, putative, expressed
LOC_Os01g47080.1	54.57	11.36	5.92	3.65		38.98	95.14	31.42	10.02		pyruvate kinase, putative, expressed
LOC_Os01g39290.1	54.57	13.23	64.83	3.65		38.8	49.85	58.53	27.86		harpin-induced protein 1 domain containing protein, expressed
LOC_Os11g05050.1	54.36	9.33	1.48	2.65		11.16	24.92	16.02	20.97		stem-specific protein TSJT1, putative, expressed
LOC_Os07g49520.1	54.36	22.38	58.91	32.83		78.84	80.55	105.36	87.65		2-oxoglutarate dehydrogenase E1 component, mitochondrial precursor, putative, expressed
LOC_Os07g46160.1	54.36	37.13	25.76	19.57		102.76	59.27	71.47	30.99		MBTB14 - Bric-a-Brac, Tramtrack, Broad Complex BTB domain with Meprin and TRAF Homology MATH domain, expressed
LOC_Os07g39590.1	54.36	62.23	44.41	18.24		56.16	40.73	61.92	29.42		spotted leaf 11, putative, expressed
LOC_Os08g04790.1	54.15	45.27	26.64	9.95		102.76	68.39	58.22	29.74		xylosyltransferase, putative, expressed
LOC_Os07g42660.1	54.15	38.83	10.95	6.63		82.74	90.28	33.89	19.41		OsCML13 - Calmodulin-related calcium sensor protein, expressed
LOC_Os04g42580.1	54.15	26.45	18.35	2.98		32.42	55.62	51.45	26.29		carboxyvinyl-carboxyphosphonate phosphorylmutase, putative, expressed
LOC_Os03g02756.1	54.15	59.68	29.9	14.59		88.05	63.22	69.62	51.96		1,3-beta-glucan synthase component, putative, expressed
LOC_Os02g09920.1	54.15	18.48	24.57	3.32		50.14	67.17	70.86	36.62		PHD-finger domain containing protein, putative, expressed
LOC_Os09g33480.1	53.95	35.61	23.09	41.46		263.98	102.13	48.98	34.12		DAG protein, chloroplast precursor, putative, expressed
LOC_Os05g48020.1	53.95	30.69	14.8	39.8		153.78	105.47	40.36	20.35		SNARE domain containing protein, putative, expressed
LOC_Os03g60850.1	53.95	77.15	18.65	27.2		194.17	105.78	45.29	35.68		peptide transporter PTR2, putative, expressed
LOC_Os03g55389.1	53.95	27.64	40.56	17.91		37.91	58.97	46.83	32.24		casein kinase II subunit alpha-1, putative, expressed
LOC_Os02g16550.1	53.95	40.02	28.42	18.24		69.98	112.46	71.78	50.4		Ser/Thr protein phosphatase family protein, putative, expressed
LOC_Os01g21120.1	53.95	20.86	87.63	49.75		18.07	36.17	12.94	36		AP2 domain containing protein, expressed
LOC_Os12g41500.1	53.74	25.94	20.43	5.97		52.09	91.49	68.39	39.13		rhodanese-like domain containing protein, putative, expressed
LOC_Os10g23204.1	53.74	26.28	15.99	10.61		68.21	60.79	53.6	31.62		CutA, chloroplast precursor, putative, expressed
LOC_Os06g43760.1	53.74	29.84	30.2	3.32		63.96	100	77.02	42.88		tRNA synthetase class I, putative, expressed
LOC_Os01g73140.1	53.74	75.11	97.69	58.04		73.17	80.55	111.21	128.97		ubiquitin-fold modifier 1 precursor, putative, expressed
LOC_Os12g36180.1	53.53	30.86	39.08	7.3		69.27	73.56	126	59.79		auxilin, putative, expressed
LOC_Os08g03390.1	53.53	31.03	22.2	14.26		117.28	61.1	83.18	30.05		pre-mRNA-splicing factor SLU7, putative, expressed
LOC_Os04g42010.1	53.53	33.06	19.24	25.21		116.22	106.69	61.61	37.56		RNA binding protein, putative, expressed
LOC_Os03g53910.1	53.53	26.62	95.92	28.52		65.73	87.54	125.69	118.64		tetratricopeptide repeat domain containing protein, expressed
LOC_Os01g42770.1	53.53	35.1	8.59	11.61		118.7	84.8	36.66	11.89		expressed protein
LOC_Os01g23740.1	53.53	26.62	12.14	4.97		93.9	117.02	39.74	25.35		OsPDIL2-2 protein disulfide isomerase PDIL2-2, expressed
LOC_Os01g16240.1	53.53	37.47	10.95	24.54		117.46	131.31	28.96	16.9		OsCam1-3 - Calmodulin, expressed
LOC_Os11g37200.1	53.32	68.84	28.72	29.85		90.53	74.47	36.35	27.55		transmembrane BAX inhibitor motif-containing protein, putative, expressed
LOC_Os08g38270.1	53.32	39.68	26.05	5.97		37.2	58.97	54.84	30.99		fasciclin domain containing protein, expressed
LOC_Os08g01930.1	53.32	56.46	24.87	35.82		190.28	89.36	65.93	24.73		KH domain-containing protein, putative, expressed
LOC_Os04g08310.1	53.32	46.63	53.58	28.85		127.2	75.69	92.73	58.54		expressed protein
LOC_Os03g53110.1	53.32	46.12	60.69	16.91		56.69	71.73	82.25	87.96		CorA-like magnesium transporter protein, putative, expressed
LOC_Os03g31300.1	53.32	15.6	76.68	3.98		35.79	140.12	76.09	71.37		chaperone protein clpB 1, putative, expressed
LOC_Os12g42980.1	53.11	17.8	14.8	10.94		100.81	44.07	57.3	10.64		cysteine synthase, putative, expressed
LOC_Os07g23880.1	53.11	22.38	14.8	1.33		65.37	64.44	90.57	23.48		glycosyl hydrolase, family 31, putative, expressed
LOC_Os10g37340.1	52.91	0.68	5.92	1.66		14.88	22.19	15.4	10.96		cystathionine gamma-synthase, putative, expressed
LOC_Os09g36030.1	52.91	27.3	8.29	7.63		23.56	76.29	34.2	15.34		4-hydroxy-2-oxovalerate aldolase, putative, expressed
LOC_Os09g34910.1	52.91	46.29	69.27	70.64		152.54	115.5	178.99	113		DEAD-box ATP-dependent RNA helicase 7, putative, expressed
LOC_Os07g08960.1	52.91	34.59	59.21	22.55		98.33	67.48	104.74	56.34		RNA recognition motif containing protein, expressed
LOC_Os05g31000.1	52.91	36.96	15.69	22.22		55.28	93.92	51.76	29.42		nascent polypeptide-associated complex subunit alpha, putative, expressed
LOC_Os05g28290.1	52.91	33.57	23.68	23.88		92.66	75.08	44.05	23.16		ranBP1 domain containing protein, expressed
LOC_Os01g40094.1	52.91	37.98	42.33	16.58		55.1	66.26	91.19	60.73		protein phosphatase 2C, putative, expressed
LOC_Os12g18880.1	52.7	33.57	47.96	33.17		62.54	61.4	104.74	61.04		mago nashi, putative, expressed
LOC_Os10g42100.1	52.49	18.14	34.34	7.63		73.52	60.79	61.61	52.27		pyruvate kinase, putative, expressed
LOC_Os05g32710.1	52.49	21.53	15.99	4.64		12.58	18.54	29.57	13.15		Alpha amylase, catalytic domain containing protein, expressed
LOC_Os04g34450.1	52.49	56.97	82.6	29.85		91.95	83.89	85.33	104.24		expressed protein
LOC_Os04g28420.1	52.49	1.87	88.52	0.66		0.71	170.52	0.62	1.88		peptidyl-prolyl isomerase, putative, expressed
LOC_Os01g73160.1	52.49	17.29	19.83	13.27		63.6	97.57	34.81	20.97		40S ribosomal protein S10, putative, expressed
LOC_Os10g29540.1	52.28	25.6	27.83	7.63		20.37	24.92	39.43	51.96		protein kinase domain containing protein, expressed
LOC_Os09g32220.1	52.28	32.05	12.73	14.59		95.67	51.98	65.62	18.16		pob, putative, expressed
LOC_Os03g14830.1	52.28	23.06	16.87	15.92		94.61	106.08	43.75	23.79		GHMP kinases ATP-binding protein, putative, expressed
LOC_Os03g08450.1	52.28	26.96	24.87	21.89		85.04	131.61	64.08	47.89		eukaryotic translation initiation factor 3 subunit K, putative, expressed
LOC_Os11g26570.1	52.07	250.61	446.43	639.43		0	8.51	102.59	259.18		dehydrin, putative, expressed
LOC_Os07g31270.1	52.07	33.4	15.69	6.63		53.33	72.04	73.01	41.32		cupin 2, conserved barrel domain protein, putative, expressed
LOC_Os03g18810.1	52.07	18.82	10.66	8.29		38.62	52.28	56.99	23.16		aminotransferase, classes I and II, domain containing protein, expressed
LOC_Os01g33030.1	52.07	32.72	56.25	31.18		101.34	100.91	110.9	61.35		Brix domain containing protein, putative, expressed
LOC_Os01g08570.1	52.07	26.11	24.57	9.29		1.42	24.92	35.43	32.55		2-oxoglutarate and iron-dependent oxygenase domain-containing protein2, putative, expressed
LOC_Os09g27990.1	51.86	56.12	87.33	48.75		3.37	37.08	49.6	55.09		annexin, putative, expressed
LOC_Os09g26700.1	51.66	32.89	23.68	16.91		81.5	80.85	52.37	25.35		choline/ethanolamine kinase, putative, expressed
LOC_Os06g41770.1	51.66	32.39	75.49	42.45		25.16	65.96	114.6	91.72		bZIP transcription factor domain containing protein, expressed
LOC_Os04g46892.1	51.66	23.06	36.12	14.26		56.16	42.25	69.01	32.55		WD domain, G-beta repeat domain containing protein, expressed
LOC_Os03g55100.1	51.66	26.11	17.17	0.99		41.46	65.05	60.07	34.43		cyclic nucleotide-gated ion channel 2, putative, expressed
LOC_Os03g09070.1	51.66	47.82	31.38	14.26		2.83	27.05	43.75	36		leucine rich repeat domain containing protein, putative, expressed
LOC_Os03g05530.1	51.66	48.66	52.99	16.25		31.18	60.79	60.07	61.04		nodulin, putative, expressed
LOC_Os02g20930.1	51.66	18.31	34.34	2.32		44.65	91.49	77.63	34.75		apoptosis inhibitor 5, putative, expressed
LOC_Os12g07140.2	51.45	26.79	21.02	28.85		61.83	78.42	29.57	23.16		expressed protein
LOC_Os07g42600.1	51.45	19.16	15.69	6.63		28.88	79.64	75.17	56.34		aminotransferase, classes I and II, domain containing protein, expressed
LOC_Os05g24020.1	51.45	42.22	24.87	12.27		48.01	37.69	38.51	27.86		emp24/gp25L/p24 family protein, putative, expressed
LOC_Os03g31839.1	51.45	20.86	64.54	15.59		49.43	54.71	96.42	72.93		transposon protein, putative, unclassified
LOC_Os03g09870.1	51.45	19.67	25.76	26.86		57.58	33.13	42.51	49.46		mitochondrial import inner membrane translocase subunit Tim17, putative, expressed
LOC_Os02g53420.1	51.45	29.84	50.62	56.71		223.05	167.48	87.18	44.45		DnaK family protein, putative, expressed
LOC_Os04g57760.1	51.24	99.19	71.35	111.1		88.94	113.98	66.54	61.04		expressed protein
LOC_Os04g44510.1	51.24	14.58	10.07	12.93		4.07	35.87	19.72	10.33		GEM, putative, expressed
LOC_Os03g15340.1	51.24	26.11	5.92	0.99		8.15	14.29	46.52	9.08		plastocyanin-like domain containing protein, putative, expressed
LOC_Os03g06620.1	51.24	44.59	46.18	37.15		134.65	97.57	66.85	37.25		1,2-dihydroxy-3-keto-5-methylthiopentene dioxygenase protein, putative, expressed
LOC_Os02g07060.1	51.24	15.6	2.96	0.99		27.46	51.98	48.98	28.49		tubulin/FtsZ domain containing protein, putative, expressed
LOC_Os01g53700.1	51.24	24.25	16.58	11.94		59.17	54.1	49.29	31.62		mitochondrial-processing peptidase subunit, mitochondrial precursor, putative, expressed
LOC_Os11g41890.1	51.03	24.76	36.71	11.94		18.25	52.89	79.17	77.94		RNA recognition motif containing protein, putative, expressed
LOC_Os10g33940.1	51.03	32.72	20.13	15.26		127.56	78.42	50.52	32.87		auxin response factor 18, putative, expressed
LOC_Os06g46970.1	51.03	6.44	99.17	1.66		1.42	68.39	4	5.63		wound induced protein, putative, expressed
LOC_Os03g13380.1	51.03	29.84	14.51	20.89		54.04	86.32	55.76	41.32		transmembrane 9 superfamily member, putative, expressed
LOC_Os02g07550.1	51.03	2.54	0.59	0		192.93	281.46	306.22	6.57		DEFL1 - Defensin and Defensin-like DEFL family, expressed
LOC_Os01g60440.1	51.03	29.5	31.68	19.57		74.41	94.23	81.64	44.76		HEAT repeat family protein, putative, expressed
LOC_Os06g07350.1	50.82	50.7	47.96	18.9		275.14	114.59	224.27	74.19		RNA-binding motif protein, putative, expressed
LOC_Os05g49180.1	50.82	56.29	14.8	22.22		77.78	85.72	60.69	41.01		protein of unknown function DUF1296 domain containing protein, expressed
LOC_Os04g33740.1	50.82	17.13	2.96	0		41.81	61.7	11.09	3.76		glycosyl hydrolases, putative, expressed
LOC_Os03g12590.1	50.82	26.11	11.84	4.64		46.95	37.08	41.59	12.83		coatomer subunit gamma-1, putative, expressed
LOC_Os03g02180.1	50.82	25.94	5.62	10.28		54.39	59.27	22.8	12.83		cytochrome P450, putative, expressed
LOC_Os12g41950.1	50.61	23.57	18.65	6.96		52.8	64.74	67.16	31.62		auxin response factor, putative, expressed
LOC_Os09g34920.1	50.61	18.82	2.66	1.66		33.84	58.36	45.29	13.15		glycosyl hydrolase family 29, putative, expressed
LOC_Os09g25460.1	50.61	34.59	16.87	2.32		94.61	110.03	91.8	34.43		transferase family protein, putative, expressed
LOC_Os07g08420.1	50.61	58.67	44.7	55.39		1.06	34.95	28.65	36		bZIP transcription factor domain containing protein, expressed
LOC_Os05g33210.2	50.61	41.88	9.77	7.63		36.67	67.78	44.05	23.79		cytochrome b-c1 complex subunit 9, putative, expressed
LOC_Os04g52760.1	50.61	41.71	17.47	18.9		67.5	73.56	48.67	21.91		gamma-soluble NSF attachment protein, putative, expressed
LOC_Os04g02354.1	50.61	42.73	23.68	16.58		99.39	99.09	46.83	23.16		expressed protein
LOC_Os03g50340.1	50.61	30.69	21.61	15.92		130.57	127.97	54.22	24.42		coatomer alpha subunit, putative, expressed
LOC_Os03g17520.1	50.61	46.46	88.52	32.5		84.15	83.89	104.43	131.47		CDP-alcohol phosphatidyltransferase, putative, expressed
LOC_Os02g55600.1	50.61	31.88	19.24	14.59		17.89	64.74	20.02	13.15		expressed protein
LOC_Os02g47210.1	50.61	19.16	10.36	2.65		9.57	45.29	20.33	5.01		amino acid permease family protein, putative, expressed
LOC_Os05g48930.1	50.41	34.08	62.17	52.4		105.24	113.68	46.52	35.68		OsGrx_S2 - glutaredoxin subgroup III, expressed
LOC_Os02g12850.1	50.41	22.04	18.35	9.62		140.14	103.35	72.09	26.29		RNA recognition motif containing protein, expressed
LOC_Os01g43330.1	50.41	38.83	20.13	15.26		31.36	32.52	32.96	31.62		extra-large G-protein-related, putative, expressed
LOC_Os12g09120.1	50.2	39.34	21.02	13.6		60.06	45.29	42.82	20.03		mRNA-capping enzyme, putative, expressed
LOC_Os06g43840.1	50.2	43.75	17.76	21.23		128.8	84.8	97.35	52.9		protein kinase domain containing protein, expressed
LOC_Os04g55060.1	50.2	28.49	12.73	3.98		29.94	50.46	40.05	17.84		3-oxoacyl-synthase III, chloroplast precursor, putative, expressed
LOC_Os03g59020.1	50.2	23.23	51.51	20.23		103.64	53.5	66.85	44.14		T-complex protein, putative, expressed
LOC_Os02g09490.1	50.2	28.82	6.51	7.63		15.59	49.85	30.19	36		dehydrogenase, putative, expressed
LOC_Os02g01070.1	50.2	29.33	18.35	22.22		56.52	45.9	53.91	26.92		FG-GAP repeat-containing protein, putative, expressed
LOC_Os09g36976.1	49.99	32.89	16.58	13.6		32.07	67.48	33.58	14.4		trafficking protein particle complex subunit, putative, expressed
LOC_Os08g41340.1	49.99	19.33	57.73	3.32		13.46	24.92	83.79	80.13		ras-related protein, putative, expressed
LOC_Os05g01230.1	49.99	90.2	101.54	48.75		44.47	46.2	46.21	60.41		zinc finger, C3HC4 type domain containing protein, expressed
LOC_Os03g58070.1	49.99	49.68	12.73	34.16		696.79	80.55	87.18	34.75		frigida, putative, expressed
LOC_Os03g22420.1	49.99	33.91	20.43	7.3		49.61	61.1	49.91	23.48		AAA-type ATPase family protein, putative, expressed
LOC_Os02g15740.1	49.99	55.61	83.19	187.38		0.71	7.9	24.95	41.01		expressed protein
LOC_Os03g57100.1	49.78	35.44	11.55	11.94		97.97	60.49	27.11	14.4		endoplasmic reticulum-Golgi intermediate compartment protein 3, putative, expressed
LOC_Os08g40180.1	49.57	50.36	41.15	36.48		96.56	15.5	76.09	69.8		3-hydroxy-3-methylglutaryl-coenzyme A reductase, putative, expressed
LOC_Os05g30530.1	49.57	16.28	23.09	7.96		31	99.39	40.66	25.35		40S ribosomal protein S4, putative, expressed
LOC_Os04g49510.1	49.57	37.64	25.46	21.56		50.32	70.52	43.75	32.55		CAMK_CAMK_like.27 - CAMK includes calcium/calmodulin depedent protein kinases, expressed
LOC_Os03g55850.1	49.57	19.33	24.87	57.04		113.21	55.02	61.31	33.18		cold acclimation protein WCOR413, putative, expressed
LOC_Os03g51350.1	49.57	130.9	147.43	367.8		0	23.71	40.05	82.95		expressed protein
LOC_Os01g70090.1	49.57	39.34	16.28	23.55		275.49	77.81	47.13	18.16		enoyl-CoA hydratase/isomerase family protein, putative, expressed
LOC_Os11g05562.1	49.36	41.71	34.64	59.37		73.35	146.81	77.94	37.25		40S ribosomal protein S25, putative, expressed
LOC_Os06g37080.1	49.36	35.95	32.27	6.96		31.36	47.72	31.42	22.54		L-ascorbate oxidase precursor, putative, expressed
LOC_Os03g05740.1	49.36	35.95	13.62	16.25		52.26	48.33	34.2	17.84		ras-related protein, putative, expressed
LOC_Os02g09140.1	49.36	25.77	7.11	7.63		118.35	124.62	41.28	17.53		bfr-2, putative, expressed
LOC_Os01g66180.1	49.36	45.44	18.06	19.9		94.43	73.56	71.78	56.03		cytochrome c, putative, expressed
LOC_Os05g33240.1	49.16	36.96	63.35	28.19		88.76	74.47	91.19	46.01		DNA-directed RNA polymerase II subunit RPB7, putative, expressed
LOC_Os03g18970.1	49.16	10.17	10.66	3.32		49.61	35.26	36.66	7.51		protein phosphotase protein, putative, expressed
LOC_Os03g07300.1	49.16	41.71	50.62	31.84		92.13	72.65	48.06	21.29		ribulose-phosphate 3-epimerase, chloroplast precursor, putative, expressed
LOC_Os02g43300.1	49.16	51.04	59.21	22.88		39.15	48.94	72.7	90.46		expressed protein
LOC_Os02g08180.1	49.16	30.52	82.3	40.13		84.51	75.69	130.31	122.08		protein transport protein SEC61 subunit gamma, putative, expressed
LOC_Os02g05330.1	49.16	23.57	36.41	15.92		35.79	57.45	53.91	74.81		DEAD-box ATP-dependent RNA helicase, putative, expressed
LOC_Os01g16450.1	49.16	8.82	15.69	4.97		42.87	86.93	55.14	13.77		peroxidase precursor, putative, expressed
LOC_Os01g08200.1	49.16	36.62	44.41	12.27		60.24	74.47	89.34	85.46		ubiquitin carboxyl-terminal hydrolase 14, putative, expressed
LOC_Os10g31520.1	48.95	21.53	21.02	20.56		45.18	65.96	40.05	31.3		ribosomal RNA assembly protein mis3, putative, expressed
LOC_Os04g50204.1	48.95	34.59	27.24	13.6		71.22	36.78	51.76	23.16		protein transport protein-related, putative, expressed
LOC_Os04g42140.1	48.95	16.45	47.96	14.92		38.98	48.63	80.41	98.6		eukaryotic initiation factor iso-4F subunit p82-34, putative, expressed
LOC_Os02g55640.1	48.95	30.69	15.1	21.23		57.4	61.4	29.88	32.24		proteasome maturation factor UMP1 family protein, expressed
LOC_Os02g47590.1	48.95	23.06	15.69	7.96		45.18	90.28	56.38	21.6		ornithine carbamoyltransferase, putative, expressed
LOC_Os11g48040.1	48.74	20.01	32.86	13.27		19.84	28.27	31.73	42.57		mitochondrial carrier protein, putative, expressed
LOC_Os11g31190.1	48.74	37.98	22.2	2.98		1.42	23.71	51.45	77.63		nodulin MtN3 family protein, putative, expressed
LOC_Os09g38370.1	48.74	28.15	30.49	11.94		22.85	26.75	56.99	33.18		signal peptidase complex subunit 3, putative, expressed
LOC_Os07g10830.1	48.74	25.94	15.1	14.59		63.78	115.81	72.7	46.33		dolichyl-diphosphooligosaccharide--protein glycosyltransferase 48 kDasubunit precursor, putative, expressed
LOC_Os06g40500.1	48.74	30.35	74.6	17.25		29.59	82.37	77.94	53.84		expressed protein
LOC_Os05g07040.1	48.74	31.03	14.8	13.93		51.56	41.34	53.3	46.33		PHD finger protein, putative, expressed
LOC_Os03g48830.1	48.74	27.3	9.47	17.58		80.08	110.03	54.53	20.66		ribosomal protein-related, putative, expressed
LOC_Os02g02290.1	48.74	41.54	26.35	14.26		127.2	106.08	81.02	47.58		SNF2 family N-terminal domain containing protein, expressed
LOC_Os02g01250.1	48.74	34.93	49.44	28.52		123.66	82.37	69.01	67.61		LSM domain containing protein, expressed
LOC_Os11g05850.2	48.53	25.6	33.16	10.28		71.93	56.23	72.4	52.27		cyclin-T1-3, putative, expressed
LOC_Os09g20350.1	48.53	25.77	52.7	23.88		102.4	76.29	140.48	79.82		ethylene-responsive transcription factor, putative, expressed
LOC_Os07g45064.1	48.53	43.07	21.02	24.21		180.89	59.58	72.4	36		Phosphatidylinositol kinase and FAT containing domain protein, putative, expressed
LOC_Os07g40130.1	48.53	10.17	23.09	6.63		13.11	85.41	23.41	14.71		retrotransposon protein, putative, Ty3-gypsy subclass, expressed
LOC_Os05g06280.1	48.53	43.41	28.72	18.24		140.32	87.54	85.33	63.23		ATKINESIN-13A/KINESIN-13A, putative, expressed
LOC_Os01g13470.1	48.53	38.83	23.39	12.93		76.36	67.48	59.76	22.85		KH domain containing protein, putative, expressed
LOC_Os10g35670.1	48.32	60.02	25.46	22.55		42.87	68.09	61.61	38.5		zinc finger, RING-type, putative, expressed
LOC_Os08g06040.1	48.11	24.42	19.24	47.76		122.95	149.85	40.97	30.99		60S ribosomal protein L34, putative, expressed
LOC_Os07g49270.1	48.11	62.4	25.16	21.89		297.64	76.29	66.85	25.98		AMP deaminase, putative, expressed
LOC_Os04g56760.1	48.11	27.81	21.02	22.55		133.41	109.73	65	21.29		PHF5-like protein domain containing protein, expressed
LOC_Os03g19380.1	48.11	28.32	22.2	4.97		297.99	168.09	44.67	20.03		calvin cycle protein CP12, putative, expressed
LOC_Os01g48320.1	48.11	35.95	139.73	27.2		51.56	64.13	73.94	79.82		transcription factor like protein, putative, expressed
LOC_Os10g34540.1	47.91	23.91	35.53	18.57		116.75	52.89	82.25	38.19		tetratricopeptide repeat protein 1, putative, expressed
LOC_Os03g21990.1	47.91	25.6	31.38	16.25		71.04	53.19	88.11	72.62		WD domain, G-beta repeat domain containing protein, expressed
LOC_Os02g49140.1	47.91	42.39	43.81	8.62		3.9	27.66	101.05	50.4		glycosyltransferase, putative, expressed
LOC_Os01g13760.1	47.91	27.47	21.32	6.63		75.47	92.4	34.5	12.21		dnaJ domain containing protein, expressed
LOC_Os06g39870.1	47.7	16.96	13.32	7.96		53.33	50.76	36.97	14.4		26S protease regulatory subunit 8, putative, expressed
LOC_Os03g29740.1	47.7	18.31	49.44	17.25		48.37	73.86	102.28	102.67		LSM domain containing protein, expressed
LOC_Os03g26791.1	47.7	28.32	35.82	24.87		49.25	85.72	65.62	44.14		expressed protein
LOC_Os01g72790.1	47.7	33.57	31.08	25.21		117.82	45.59	60.69	43.2		cyclin-dependent kinase, putative, expressed
LOC_Os09g39670.1	47.49	40.69	12.73	11.28		94.96	92.1	53.6	23.48		oxidoreductase, short chain dehydrogenase/reductase family domain containing family, expressed
LOC_Os05g23740.1	47.49	49.68	71.35	14.92		77.95	273.56	117.68	58.22		DnaK family protein, putative, expressed
LOC_Os04g52460.1	47.49	4.24	12.73	0		7.44	40.12	32.66	24.1		retrotransposon protein, putative, unclassified, expressed
LOC_Os04g51330.1	47.49	35.61	10.66	6.3		121.18	133.44	112.44	39.44		maltose excess protein 1-like, chloroplast precursor, putative, expressed
LOC_Os04g33750.1	47.49	18.48	36.41	36.81		55.63	64.13	110.29	69.49		ribosomal protein, putative, expressed
LOC_Os02g56210.1	47.49	22.21	13.62	20.89		135.89	23.4	40.36	23.16		hydrolase, NUDIX family, domain containing protein, expressed
LOC_Os01g73990.1	47.49	31.71	14.51	16.91		219.86	113.68	50.83	32.24		cytochrome b5-like Heme/Steroid binding domain containing protein, expressed
LOC_Os12g38360.1	47.28	16.62	2.37	6.63		65.2	138.6	37.89	9.39		RALFL31 - Rapid ALkalinization Factor RALF family protein precursor, expressed
LOC_Os05g06980.1	47.28	49.17	39.67	22.22		69.45	75.99	55.76	33.81		expressed protein
LOC_Os04g36700.1	47.28	42.56	15.69	15.26		91.06	77.51	53.6	23.48		proteasome subunit, putative, expressed
LOC_Os03g29470.1	47.28	17.46	17.76	8.29		79.72	26.75	48.98	23.16		transcription initiation factor IID, putative, expressed
LOC_Os03g21830.1	47.28	20.86	14.8	18.9		33.66	20.97	47.44	24.1		appr-1-p processing enzyme family protein, putative, expressed
LOC_Os02g06650.1	47.28	23.74	18.35	16.25		52.97	86.93	52.06	53.84		COX VIIa, putative, expressed
LOC_Os01g62230.1	47.28	32.55	16.58	38.47		119.41	59.27	34.81	14.4		Core histone H2A/H2B/H3/H4 domain containing protein, putative, expressed
LOC_Os11g09310.1	47.07	32.05	24.28	28.19		155.02	79.64	65.62	26.92		zinc finger CCHC domain-containing protein 10, putative, expressed
LOC_Os06g06790.1	47.07	28.82	13.03	4.97		55.28	85.11	36.35	12.83		OsPDIL1-5 protein disulfide isomerase PDIL1-5, expressed
LOC_Os04g35900.1	47.07	18.48	43.52	11.28		105.24	101.83	147.26	95.16		translocon Tic40, putative, expressed
LOC_Os04g33690.1	47.07	36.96	21.91	5.64		40.75	86.02	76.71	51.02		sec23/Sec24 trunk domain containing protein, expressed
LOC_Os02g17390.1	47.07	23.74	17.17	21.89		53.5	47.72	50.83	33.81		3-hydroxyacyl-CoA dehydrogenase, putative, expressed
LOC_Os01g09252.1	47.07	50.02	32.86	17.58		120.83	59.88	74.55	66.99		WD domain, G-beta repeat domain containing protein, expressed
LOC_Os10g36650.1	46.86	8.65	89.7	14.92		0.53	8.81	12.32	59.79		actin, putative, expressed
LOC_Os06g21120.1	46.86	36.29	47.66	10.28		54.21	38.91	83.79	60.1		expressed protein
LOC_Os03g43860.1	46.86	22.38	23.39	6.63		244.67	100	131.24	43.82		SNF7 domain containing protein, putative, expressed
LOC_Os03g06390.1	46.86	4.24	40.26	16.91		70.87	95.75	37.89	13.15		expressed protein
LOC_Os02g30624.2	46.86	6.61	4.14	4.64		13.29	31.31	36.04	39.13		LSM domain containing protein, expressed
LOC_Os10g24004.1	46.66	20.35	26.64	12.27		87.17	82.68	61	31.3		hypothetical protein
LOC_Os09g32250.1	46.66	18.82	7.11	9.62		59.35	60.49	38.82	17.84		DNA repair ATPase-related, putative, expressed
LOC_Os08g08190.1	46.66	32.05	91.48	22.55		132.7	72.34	176.52	167.15		expressed protein
LOC_Os07g40290.1	46.66	37.3	41.15	7.96		41.63	154.41	109.36	89.21		OsGH3.8 - Probable indole-3-acetic acid-amido synthetase, expressed
LOC_Os07g12110.1	46.66	24.59	33.75	19.57		100.81	120.67	107.21	34.75		eukaryotic translation initiation factor 3 subunit E, putative, expressed
LOC_Os06g47320.1	46.66	50.19	20.43	36.48		181.24	141.34	53.6	20.66		T-complex protein, putative, expressed
LOC_Os06g10810.1	46.66	16.11	11.84	10.94		40.57	75.99	32.04	12.21		phosphate carrier protein, mitochondrial precursor, putative, expressed
LOC_Os03g11210.1	46.66	31.2	7.4	2.32		22.85	93.62	44.36	17.84		DUF538 domain containing protein, putative, expressed
LOC_Os02g09420.1	46.66	28.82	34.04	30.18		97.62	99.09	101.35	39.75		cyclase family protein, putative, expressed
LOC_Os02g35070.1	46.45	19.84	28.42	16.91		26.57	15.5	44.36	24.1		SPRY-domain containing protein, putative, expressed
LOC_Os08g23170.1	46.24	29.84	35.53	39.8		0.89	3.04	19.41	25.98		expressed protein
LOC_Os07g43470.1	46.24	24.25	39.37	13.27		46.06	83.89	51.45	37.56		GTP-binding protein, putative, expressed
LOC_Os07g43240.1	46.24	45.1	33.75	14.92		64.13	81.76	84.1	102.67		SKP1-like protein 1B, putative, expressed
LOC_Os05g50970.1	46.24	35.44	20.13	13.6		44.29	32.22	45.9	21.91		protein phosphatase 2C, putative, expressed
LOC_Os05g05660.1	46.24	36.96	8.88	15.26		50.49	67.48	52.37	31.62		PWWP domain containing protein, expressed
LOC_Os03g22700.1	46.24	9.83	8.59	0.66		42.34	48.94	57.61	6.26		cyclin-dependent kinase C-2, putative, expressed
LOC_Os03g21460.1	46.24	38.49	48.25	45.1		108.43	58.66	32.66	23.48		metallo-beta-lactamase family protein, putative, expressed
LOC_Os08g43090.1	46.03	24.25	14.8	10.28		39.69	24.62	67.77	41.63		bZIP family transcription factor, putative, expressed
LOC_Os05g26720.1	46.03	107.84	57.14	264		0	1.52	20.02	33.49		PROLM16 - Prolamin precursor, expressed
LOC_Os03g20340.1	46.03	24.42	23.39	14.59		142.8	83.89	94.88	27.23		SNF1-related protein kinase regulatory subunit beta-1, putative, expressed
LOC_Os12g36194.1	45.82	37.64	11.55	7.3		49.61	100.61	46.52	26.29		nucleoside diphosphate kinase, putative, expressed
LOC_Os10g40260.1	45.82	34.08	37.01	6.3		16.12	32.52	97.04	64.8		expressed protein
LOC_Os10g02930.1	45.82	35.78	54.77	20.23		35.26	57.45	56.07	39.44		helicase SEN1, putative, expressed
LOC_Os07g29620.1	45.82	25.43	17.76	32.17		99.39	78.42	37.58	21.91		OsSCP39 - Putative Serine Carboxypeptidase homologue, expressed
LOC_Os06g04380.1	45.82	32.39	29.01	52.4		46.06	61.4	27.42	13.77		aminomethyltransferase, putative, expressed
LOC_Os05g43280.1	45.82	31.2	43.22	10.94		68.74	34.65	88.11	49.14		MATH domain containing protein, expressed
LOC_Os01g44069.1	45.82	16.11	11.84	1.66		67.32	124.01	37.89	15.34		glycerol-3-phosphate acyltransferase, putative, expressed
LOC_Os01g36930.1	45.82	11.19	8.29	4.31		38.09	60.79	23.1	15.34		ubiquitin carboxyl-terminal hydrolase 6, putative, expressed
LOC_Os07g14610.1	45.62	34.93	21.61	7.3		17.54	25.53	30.19	25.35		IAA-amino acid hydrolase ILR1-like 6 precursor, putative, expressed
LOC_Os04g58860.1	45.62	20.01	13.91	1.66		81.85	178.73	66.85	23.79		harpin-induced protein 1 domain containing protein, expressed
LOC_Os01g63580.1	45.62	9.66	6.51	2.32		18.6	95.14	22.18	11.58		glycerol-3-phosphate acyltransferase, putative, expressed
LOC_Os01g33090.1	45.62	38.49	40.85	4.64		48.01	75.38	63.77	41.95		expressed protein
LOC_Os01g14070.1	45.62	28.49	29.9	14.92		52.97	44.99	58.84	38.81		60S ribosomal protein L18a-1, putative, expressed
LOC_Os08g44530.1	45.41	16.62	27.83	12.93		94.07	74.77	60.07	58.22		dihydroxy-acid dehydratase, putative, expressed
LOC_Os07g44650.1	45.41	29.33	25.16	20.23		75.83	110.64	70.24	38.5		LYR motif containing protein, putative, expressed
LOC_Os07g39280.1	45.41	23.4	20.13	11.94		62.19	46.2	44.36	51.65		transporter-related, putative, expressed
LOC_Os07g07080.1	45.41	28.82	23.68	3.98		20.73	21.58	103.2	131.78		regulator of chromosome condensation/beta-lactamase-inhibitor protein II, putative, expressed
LOC_Os04g32650.1	45.41	28.82	10.07	9.29		44.65	58.66	48.06	31.93		tRNA synthetase class II core domain containing protein, expressed
LOC_Os04g01540.1	45.41	31.54	9.47	3.32		34.72	61.4	52.06	17.53		expressed protein
LOC_Os03g49610.1	45.41	11.53	5.33	0.99		54.57	89.97	52.99	30.36		Os3bglu8 - beta-glucosidase, exo-beta-glucansase, high similarity to Os3bglu7, expressed
LOC_Os12g38110.1	45.2	23.57	19.54	16.91		30.3	43.16	50.21	30.68		importin subunit beta, putative, expressed
LOC_Os08g02690.1	45.2	24.92	19.24	9.62		152.72	144.38	40.36	19.09		MA3 domain containing protein, expressed
LOC_Os07g08390.2	45.2	18.65	18.95	7.96		13.64	70.21	69.31	25.04		plant-specific domain TIGR01615 family protein, expressed
LOC_Os05g42230.1	45.2	28.82	15.1	32.83		102.22	90.88	33.58	25.35		universal stress protein domain containing protein, putative, expressed
LOC_Os05g03780.1	45.2	40.86	34.64	23.22		91.95	54.41	52.68	35.37		cation efflux family protein, putative, expressed
LOC_Os04g59330.1	45.2	18.82	56.84	3.32		36.32	89.67	89.34	59.16		expressed protein
LOC_Os03g02150.2	45.2	40.52	32.27	12.27		65.02	59.27	38.51	21.6		adapitin protein, putative, expressed
LOC_Os01g06460.1	45.2	27.81	16.58	15.92		68.03	64.74	35.12	28.49		uncharacterized Cys-rich domain containing protein, putative, expressed
LOC_Os07g20110.1	44.99	11.53	46.18	4.31		7.09	131.01	17.56	16.28		expressed protein
LOC_Os07g07000.1	44.99	15.6	5.03	5.31		22.68	16.41	16.02	5.95		syntaxin, putative, expressed
LOC_Os06g10650.1	44.99	83.42	363.84	56.38		16.3	40.12	150.64	443.55		tyrosine phosphatase family protein, putative, expressed
LOC_Os03g41080.1	44.99	36.29	142.99	17.91		95.14	49.24	122.61	126.46		seed maturation protein PM23, putative, expressed
LOC_Os02g55440.1	44.99	25.94	18.35	6.3		86.46	116.42	87.8	27.23		transmembrane 9 superfamily member, putative, expressed
LOC_Os12g29340.1	44.78	15.77	9.47	7.63		54.92	72.95	29.88	14.4		expressed protein
LOC_Os12g23780.1	44.78	31.2	19.24	36.15		202.68	87.54	57.3	19.41		expressed protein
LOC_Os09g13920.1	44.78	51.55	44.7	33.5		52.8	91.19	39.12	25.04		expressed protein
LOC_Os08g42920.1	44.78	27.3	34.64	47.09		244.31	162.31	84.72	47.89		60S ribosomal protein L7, putative, expressed
LOC_Os07g06680.1	44.78	37.98	53.88	12.6		29.23	33.44	48.67	60.73		fasciclin domain containing protein, expressed
LOC_Os02g44520.1	44.78	15.6	18.95	16.58		28.17	55.02	40.97	45.08		OsSub19 - Putative Subtilisin homologue, expressed
LOC_Os02g22280.1	44.78	46.12	21.61	19.57		102.76	53.19	98.89	52.27		retrotransposon protein, putative, unclassified, expressed
LOC_Os02g04040.1	44.78	17.97	7.7	4.97		52.62	21.28	44.36	21.29		RecF/RecN/SMC N terminal domain containing protein, expressed
LOC_Os10g39220.1	44.57	18.99	24.28	16.58		24.98	30.4	36.35	26.29		tobamovirus multiplication protein, putative, expressed
LOC_Os08g34150.1	44.57	19.5	53.29	10.61		53.68	58.66	58.22	42.88		OsTIL-2 Temperature-induced lipocalin-2, expressed
LOC_Os04g51910.1	44.57	16.45	31.97	16.25		90.18	62.31	56.99	48.83		proteasome/cyclosome repeat containing protein, expressed
LOC_Os03g45220.1	44.57	21.19	63.95	10.28		92.83	49.24	56.07	40.69		expressed protein
LOC_Os03g01960.1	44.57	35.78	31.97	24.21		89.47	95.14	58.22	29.11		expressed protein
LOC_Os02g55890.1	44.57	25.6	30.2	18.57		32.78	3.34	21.26	16.59		inorganic H+ pyrophosphatase, putative, expressed
LOC_Os01g11570.1	44.57	17.29	8.29	6.96		30.83	39.21	29.88	25.67		GDSL-like lipase/acylhydrolase, putative, expressed
LOC_Os09g32274.1	44.37	30.35	28.72	19.9		103.29	93.31	61	24.42		30S ribosomal protein S16, putative, expressed
LOC_Os08g41810.1	44.37	22.21	15.1	16.25		60.77	81.46	93.65	34.12		ribosomal protein L22, putative, expressed
LOC_Os07g48100.1	44.37	20.69	14.51	15.92		54.04	75.38	32.04	16.59		CAMK_KIN1/SNF1/Nim1_like.31 - CAMK includes calcium/calmodulin depedent protein kinases, expressed
LOC_Os04g58020.1	44.37	30.18	17.17	12.27		144.39	99.39	96.73	37.56		MYB_Al protein, putative, expressed
LOC_Os02g51100.1	44.37	31.2	10.95	8.95		48.37	49.54	32.66	19.72		arsenical pump-driving ATPase, putative, expressed
LOC_Os02g39180.1	44.37	30.86	79.93	51.74		107.89	39.21	59.46	37.56		expressed protein
LOC_Os12g21700.1	44.16	39	10.95	13.27		88.41	91.19	56.99	25.04		zinc finger C-x8-C-x5-C-x3-H type family protein, expressed
LOC_Os07g09870.1	44.16	27.64	15.39	20.89		606.79	95.14	69.93	22.54		OsFBA2 - F-box and FBA domain containing protein, expressed
LOC_Os05g01960.1	44.16	14.24	16.87	2.65		11.34	72.65	25.26	10.33		expressed protein
LOC_Os11g29370.1	43.95	11.87	23.09	5.64		59.17	50.15	73.94	43.82		haloacid dehalogenase-like hydrolase family protein, putative, expressed
LOC_Os10g30970.1	43.95	22.72	51.81	17.58		112.68	70.52	65.31	69.8		expressed protein
LOC_Os07g12910.1	43.95	33.4	43.22	5.97		48.72	46.2	69.01	41.95		PHD finger protein, putative, expressed
LOC_Os06g04270.1	43.95	14.24	9.18	4.31		54.21	58.66	49.91	36.94		transketolase, chloroplast precursor, putative, expressed
LOC_Os05g41480.1	43.95	27.81	39.37	23.88		70.16	75.08	62.54	34.12		domain of unknown function, DUF250 domain containing protein, expressed
LOC_Os02g04650.1	43.95	14.41	55.06	8.29		18.6	74.17	18.18	13.77		activator of 90 kDa heat shock protein ATPase homolog, putative, expressed
LOC_Os01g45640.1	43.95	41.71	56.84	23.55		49.96	40.73	69.62	33.81		tat pathway signal sequence family protein, expressed
LOC_Os01g09220.1	43.95	4.58	153.94	52.07		32.24	200.31	19.1	42.26		transposon protein, putative, CACTA, En/Spm sub-class, expressed
LOC_Os12g32992.1	43.74	29.16	17.47	14.92		135.89	69.61	60.69	27.55		expressed protein
LOC_Os09g11230.1	43.74	23.91	20.13	9.95		68.56	82.68	52.37	38.19		Ser/Thr protein phosphatase family protein, putative, expressed
LOC_Os05g26770.1	43.74	57.14	161.05	591.67		0	0	9.24	15.03		PROLM18 - Prolamin precursor, expressed
LOC_Os03g05260.1	43.74	12.21	14.21	8.62		63.96	89.97	58.22	20.97		ankyrin repeat domain containing protein, expressed
LOC_Os02g32120.1	43.74	17.13	26.05	16.25		48.9	51.06	74.86	52.59		cytochrome b-c1 complex subunit Rieske, mitochondrial precursor, putative, expressed
LOC_Os01g19470.1	43.74	14.92	8.88	2.98		46.24	55.02	24.03	9.7		nodal modulator 1 precursor, putative, expressed
LOC_Os01g05670.1	43.74	23.06	41.15	28.85		91.06	87.54	122.61	72.31		3-oxo-5-alpha-steroid 4-dehydrogenase, putative, expressed
LOC_Os12g19030.1	43.53	31.03	33.16	4.97		45.53	40.73	72.09	60.41		copine, putative, expressed
LOC_Os11g19130.1	43.53	26.96	27.53	10.61		54.04	52.58	57.61	33.18		expressed protein
LOC_Os08g43130.1	43.53	17.46	11.84	2.32		37.03	49.54	43.44	27.86		NAP1, putative, expressed
LOC_Os06g14740.1	43.53	25.26	15.1	10.61		53.68	49.54	62.85	25.04		NAD binding domain of 6-phosphogluconate dehydrogenase containing protein, expressed
LOC_Os05g44200.1	43.53	4.24	2.37	0		28.35	225.54	21.87	6.26		GDSL-like lipase/acylhydrolase, putative, expressed
LOC_Os03g48626.1	43.53	28.32	10.07	14.59		81.67	72.65	42.82	28.8		expressed protein
LOC_Os02g52280.1	43.53	23.74	17.17	4.31		52.97	55.62	38.51	30.05		expressed protein
LOC_Os02g04160.1	43.53	47.48	34.64	41.13		81.32	50.46	25.26	25.35		transcription elongation factor 1, putative, expressed
LOC_Os01g32964.1	43.53	25.26	32.27	9.29		51.02	52.89	101.05	85.77		protein phosphotase protein, putative, expressed
LOC_Os10g41310.1	43.32	31.03	21.91	12.27		19.13	31.61	56.38	44.76		DUF630/DUF632 domains containing protein, putative, expressed
LOC_Os03g27820.1	43.32	33.23	16.28	4.97		105.94	69.61	61	23.48		expressed protein
LOC_Os03g19500.1	43.32	32.89	29.9	17.58		36.67	36.47	59.15	30.68		ubiquitin-conjugating enzyme, putative, expressed
LOC_Os01g08400.1	43.32	36.96	29.6	24.87		89.82	68.09	73.63	37.88		syntaxin, putative, expressed
LOC_Os12g06890.1	43.12	45.78	35.53	18.57		183.54	116.42	85.64	56.97		OsNucAP3 - Putative Nucleoporin Autopeptidase homologue, expressed
LOC_Os07g37750.1	43.12	7.12	17.17	4.64		36.85	39.82	32.35	47.27		ATMIN7, putative, expressed
LOC_Os06g06330.1	43.12	29.33	17.76	26.2		75.12	64.13	52.68	33.18		expressed protein
LOC_Os02g55420.1	43.12	15.43	26.94	9.95		28.17	47.42	49.91	47.58		aminotransferase, classes I and II, domain containing protein, expressed
LOC_Os02g17640.1	43.12	15.26	12.14	3.32		31.36	52.58	26.8	9.39		isochorismatase family protein, putative, expressed
LOC_Os10g27340.2	42.91	20.18	9.77	13.93		84.33	63.53	26.49	5.63		oxidoreductase, putative, expressed
LOC_Os08g07440.1	42.91	23.91	12.14	7.3		96.73	55.93	38.82	11.58		AP2 domain containing protein, expressed
LOC_Os07g48620.1	42.91	45.27	19.83	89.55		23.39	21.88	24.65	20.66		expressed protein
LOC_Os03g20520.1	42.91	27.98	19.24	14.92		79.9	105.78	39.12	21.29		endoplasmic reticulum-Golgi intermediate compartment protein 3, putative, expressed
LOC_Os02g39920.1	42.91	27.3	24.28	5.31		218.62	64.13	100.12	34.75		AT hook motif family protein, expressed
LOC_Os07g07709.1	42.7	42.39	74.6	33.17		67.15	105.17	167.59	127.4		ribosomal protein S13p/S18e, putative, expressed
LOC_Os04g56740.1	42.7	29.5	15.99	7.63		36.32	84.5	52.06	28.8		IQ calmodulin-binding motif family protein, putative, expressed
LOC_Os04g46440.1	42.7	41.03	51.51	31.18		35.26	54.1	27.11	31.3		AP2 domain containing protein, expressed
LOC_Os04g42840.1	42.7	27.64	14.21	8.29		118.7	82.98	40.97	25.35		HEAT repeat family protein, putative, expressed
LOC_Os01g72860.1	42.7	19.84	63.95	9.95		38.27	43.16	56.38	71.37		MAC/Perforin domain containing protein, putative, expressed
LOC_Os10g03540.1	42.49	22.72	30.2	13.6		58.29	50.15	65.93	37.56		ribosomal protein L7Ae, putative, expressed
LOC_Os06g02620.1	42.49	10.17	31.97	6.96		39.69	67.48	23.72	7.51		chaperone protein dnaJ, putative, expressed
LOC_Os05g44310.1	42.49	32.55	9.77	12.27		157.32	89.36	43.44	33.49		vesicle-fusing ATPase, putative, expressed
LOC_Os02g04670.1	42.49	18.65	6.51	4.64		19.13	40.73	22.18	13.46		glucan endo-1,3-beta-glucosidase precursor, putative, expressed
LOC_Os01g72610.1	42.49	18.48	24.57	27.2		27.28	33.44	30.81	25.98		glycosyltransferase, putative, expressed
LOC_Os01g71770.1	42.49	27.98	10.07	14.26		56.16	27.05	25.57	17.84		RNA recognition motif containing protein, putative, expressed
LOC_Os01g07910.1	42.49	14.41	27.24	10.61		58.11	85.11	41.59	25.98		NADH-cytochrome b5 reductase, putative, expressed
LOC_Os01g03520.1	42.49	23.57	25.76	8.95		39.51	42.25	53.91	28.49		ubiquitin conjugating enzyme protein, putative, expressed
LOC_Os12g37880.1	42.28	25.6	17.17	22.55		80.79	74.47	29.27	21.29		expressed protein
LOC_Os10g07270.1	42.28	26.62	31.08	7.63		82.74	78.12	84.72	31.62		ubiquitin carboxyl-terminal hydrolase 5, putative, expressed
LOC_Os08g28730.1	42.28	8.31	7.4	3.98		25.87	38.6	29.57	16.59		NAD dependent epimerase/dehydratase family protein, putative, expressed
LOC_Os07g43604.1	42.28	72.4	33.16	69.32		11.69	10.94	19.72	14.09		hypothetical protein
LOC_Os07g07680.1	42.28	23.74	10.07	10.61		190.63	46.2	50.52	20.66		frigida, putative, expressed
LOC_Os06g04070.1	42.28	14.75	19.54	19.24		54.04	20.97	40.66	44.76		pyridoxal-dependent decarboxylase protein, putative, expressed
LOC_Os04g57770.1	42.28	10.51	18.65	6.3		71.22	13.98	57.61	30.05		expressed protein
LOC_Os03g05020.1	42.28	12.72	11.55	2.98		28.7	26.75	48.37	25.35		PIR, putative, expressed
LOC_Os03g03290.1	42.28	14.75	17.76	13.6		42.87	59.58	42.21	30.05		receptor-like protein kinase At3g46290 precursor, putative, expressed
LOC_Os02g02990.1	42.28	21.03	63.35	14.26		29.41	45.59	53.6	56.34		translation initiation factor eIF3 subunit, putative, expressed
LOC_Os02g01960.1	42.28	20.52	7.4	10.94		41.63	65.05	26.8	7.2		tetratricopeptide repeat domain containing protein, expressed
LOC_Os12g32284.1	42.07	33.57	29.9	14.92		76.18	67.17	59.15	40.38		glycine-rich protein, putative, expressed
LOC_Os12g07220.1	42.07	11.02	7.4	11.61		38.8	28.88	28.03	12.83		bacterial transferase hexapeptide domain containing protein, expressed
LOC_Os10g21460.1	42.07	21.03	10.36	3.32		118.35	105.47	36.97	13.15		expressed protein
LOC_Os08g01760.1	42.07	14.92	5.92	3.65		53.33	42.86	56.38	25.04		dehydrogenase, putative, expressed
LOC_Os06g08280.1	42.07	25.6	21.02	46.1		77.24	68.69	81.33	48.83		protein kinase domain containing protein, expressed
LOC_Os04g53220.1	42.07	22.72	23.09	17.25		52.62	68.39	44.36	29.42		signal recognition particle 14 kDa protein, putative, expressed
LOC_Os04g35170.1	42.07	24.08	35.23	8.95		57.76	54.1	69.31	60.73		expressed protein
LOC_Os03g60120.1	42.07	54.6	6.81	18.57		170.08	101.83	63.77	27.23		AP2 domain containing protein, expressed
LOC_Os02g54960.1	42.07	0	0	0		254.59	205.17	121.38	0.63		carboxyl-terminal proteinase, putative, expressed
LOC_Os01g09246.1	42.07	27.47	94.44	14.92		19.49	20.67	80.1	86.39		glycine-rich protein, putative, expressed
LOC_Os12g40790.1	41.87	42.56	21.02	3.98		95.14	89.06	127.54	42.26		zinc finger family protein, putative, expressed
LOC_Os11g31640.1	41.87	33.91	17.76	22.88		117.28	100.91	38.82	21.91		serine palmitoyltransferase 2, putative, expressed
LOC_Os06g02440.1	41.87	35.95	23.68	9.62		40.04	94.23	57.61	33.18		expressed protein
LOC_Os03g11480.1	41.87	48.66	63.35	33.83		73.88	56.23	83.49	52.27		expressed protein
LOC_Os03g05160.1	41.87	11.7	26.64	2.65		13.11	51.06	30.19	22.54		GATA zinc finger domain containing protein, expressed
LOC_Os01g13370.1	41.87	45.27	25.46	25.87		116.75	54.41	54.22	28.49		seven in absentia protein family domain containing protein, expressed
LOC_Os12g41400.1	41.66	16.79	10.95	13.93		42.7	53.5	18.79	14.09		eukaryotic translation initiation factor 2 subunit gamma, putative, expressed
LOC_Os11g38650.1	41.66	22.38	10.36	7.3		75.65	43.77	19.41	9.39		UDP-glucoronosyl/UDP-glucosyl transferase, putative, expressed
LOC_Os07g12770.1	41.66	33.23	34.34	25.54		119.41	56.84	40.66	15.34		transmembrane amino acid transporter protein, putative, expressed
LOC_Os06g49180.1	41.66	15.43	14.51	13.27		54.39	43.16	41.59	17.53		plant-specific domain TIGR01589 family protein, putative, expressed
LOC_Os05g01700.1	41.66	17.97	21.32	3.32		59	73.56	38.2	17.22		ABC transporter, ATP-binding protein, putative, expressed
LOC_Os04g36820.1	41.66	11.7	2.07	0		42.17	45.29	53.91	10.02		expressed protein
LOC_Os02g14130.1	41.66	19.5	11.25	8.29		45.18	75.38	50.21	15.34		CGMC_GSK.4 - CGMC includes CDA, MAPK, GSK3, and CLKC kinases, expressed
LOC_Os01g56390.1	41.66	54.94	20.13	27.86		75.47	41.95	46.52	20.66		OsFBX26 - F-box domain containing protein, expressed
LOC_Os12g41220.1	41.45	16.79	25.46	5.97		37.56	49.24	77.32	46.64		ubiquitin-conjugating enzyme, putative, expressed
LOC_Os12g02390.1	41.45	17.46	20.72	9.29		34.9	48.94	37.28	20.03		vacuolar-sorting receptor precursor, putative, expressed
LOC_Os11g32480.1	41.45	28.32	31.38	23.55		59	49.24	62.54	33.18		TPR repeat region family protein, expressed
LOC_Os10g30580.1	41.45	1.87	3.26	1.99		11.34	25.23	19.72	20.66		cell division control protein 48 homolog E, putative, expressed
LOC_Os09g38772.1	41.45	18.65	11.84	8.29		23.39	44.38	33.89	16.59		MOSC domain-containing protein, mitochondrial precursor, putative, expressed
LOC_Os08g06010.1	41.45	34.59	69.57	19.24		9.92	13.68	84.41	189.69		transporter, major facilitator family, putative, expressed
LOC_Os07g46590.1	41.45	37.13	23.09	11.94		64.31	50.46	36.97	32.55		SNF2 family N-terminal domain containing protein, expressed
LOC_Os06g43710.1	41.45	21.19	8.29	10.28		55.45	52.89	30.5	18.47		glucosidase II beta subunit-like domain containing protein, expressed
LOC_Os05g15520.1	41.45	15.6	21.91	13.27		58.82	71.73	76.4	15.34		DNA-binding protein-related, putative, expressed
LOC_Os05g05560.1	41.45	30.52	22.2	27.86		101.69	161.7	69.93	33.49		expressed protein
LOC_Os03g48626.2	41.45	10.34	4.74	3.98		15.59	73.25	11.71	9.08		expressed protein
LOC_Os02g55980.1	41.45	37.81	18.35	10.94		59.17	52.58	63.15	36.62		vacuolar protein sorting 55 family protein, putative, expressed
LOC_Os02g08360.1	41.45	18.82	26.35	6.96		34.37	29.48	49.29	21.6		RNA recognition motif, putative, expressed
LOC_Os12g43520.1	41.24	21.03	73.42	13.27		28.7	47.11	50.21	79.82		cbbY protein-related, putative, expressed
LOC_Os10g37740.1	41.24	31.2	36.71	23.22		95.85	69	60.69	38.5		CGMC_GSK.9 - CGMC includes CDA, MAPK, GSK3, and CLKC kinases, expressed
LOC_Os08g27070.1	41.24	9.33	21.91	8.95		72.46	70.21	84.1	63.86		co-chaperone protein SBA1, putative, expressed
LOC_Os08g01920.1	41.24	35.1	21.91	9.62		50.67	53.19	34.81	18.47		SGR2, putative, expressed
LOC_Os07g01020.1	41.24	26.28	6.51	29.85		100.81	74.77	39.74	25.35		SOR/SNZ family protein, putative, expressed
LOC_Os03g58810.1	41.24	20.01	23.68	42.12		108.96	87.84	54.84	25.98		DEAD-box ATP-dependent RNA helicase, putative, expressed
LOC_Os03g49230.1	41.24	10.17	16.87	6.96		33.48	33.74	36.97	22.22		acetyltransferase, GNAT family, putative, expressed
LOC_Os03g03820.1	41.24	54.6	18.35	7.63		65.55	67.48	51.14	47.89		adenylate kinase, putative, expressed
LOC_Os03g02920.1	41.24	14.41	16.58	14.59		9.21	59.88	23.72	22.85		peroxidase precursor, putative, expressed
LOC_Os02g54700.2	41.24	23.57	56.84	33.5		85.75	33.74	99.2	93.59		RNA recognition motif containing protein, putative, expressed
LOC_Os01g25450.1	41.24	13.06	116.94	3.65		0	3.65	13.86	17.22		AIG1 family protein, expressed
LOC_Os07g38580.1	41.03	46.12	18.95	23.55		86.28	64.74	64.69	27.23		zinc finger family protein, putative, expressed
LOC_Os06g48350.1	41.03	18.82	70.75	24.21		39.51	65.65	83.18	54.47		CPuORF14 - conserved peptide uORF-containing transcript, expressed
LOC_Os02g57720.1	41.03	27.3	34.04	11.61		24.09	77.81	26.19	45.7		aquaporin protein, putative, expressed
LOC_Os02g57650.1	41.03	27.81	21.32	19.24		54.39	40.12	35.43	25.04		No apical meristem protein, putative, expressed
LOC_Os08g44210.1	40.82	25.94	15.1	7.63		70.33	69.3	29.88	23.48		dihydroneopterin aldolase, putative, expressed
LOC_Os07g42380.1	40.82	11.36	15.99	7.63		71.93	48.03	32.96	12.52		RNA recognition motif containing protein, putative, expressed
LOC_Os06g42810.1	40.82	25.6	47.66	26.53		122.6	78.72	116.76	89.52		UBA and UBX domain-containing protein, putative, expressed
LOC_Os06g10660.1	40.82	10.34	7.11	2.98		15.06	41.95	45.9	20.03		lysM domain-containing GPI-anchored protein 1 precursor, putative, expressed
LOC_Os06g06520.1	40.82	69.52	150.98	103.48		3.19	0	10.17	68.24		GDSL-like lipase/acylhydrolase, putative, expressed
LOC_Os04g58900.1	40.82	32.72	11.55	7.63		53.15	69	60.07	20.97		hydrolase, NUDIX family, domain containing protein, expressed
LOC_Os04g32550.1	40.82	18.65	13.03	15.59		40.22	78.12	46.83	29.74		defender against cell death 1, putative, expressed
LOC_Os02g51670.1	40.82	19.84	15.69	10.94		140.14	96.96	25.57	9.08		ethylene-responsive transcription factor, putative, expressed
LOC_Os01g70190.1	40.82	8.48	11.84	0.99		53.86	62.92	37.28	16.28		exostosin family domain containing protein, expressed
LOC_Os09g30340.1	40.62	36.62	34.93	4.31		73.88	105.78	60.38	37.56		photosystem I reaction center subunit, chloroplast precursor, putative, expressed
LOC_Os08g31340.1	40.62	39.85	21.91	18.57		25.51	64.13	46.83	29.11		heavy metal-associated domain containing protein, expressed
LOC_Os07g41330.1	40.62	22.21	20.72	30.51		126.5	46.81	33.58	26.29		mitochondrial import inner membrane translocase subunit Tim17, putative, expressed
LOC_Os04g46450.1	40.62	19.5	76.97	14.26		65.2	47.72	91.8	85.14		zinc finger, C3HC4 type domain containing protein, expressed
LOC_Os01g66200.1	40.62	14.58	9.47	2.32		85.75	70.52	39.12	15.65		expressed protein
LOC_Os01g65520.1	40.62	17.46	30.2	22.88		34.19	45.59	41.28	55.72		Sad1 / UNC-like C-terminal domain containing protein, putative, expressed
LOC_Os01g46610.1	40.62	16.79	15.39	23.88		86.99	88.76	46.83	29.74		dehydrogenase, putative, expressed
LOC_Os01g42294.1	40.62	13.56	5.03	1.99		35.26	73.56	22.18	16.59		inactive receptor kinase At2g26730 precursor, putative, expressed
LOC_Os12g36760.1	40.41	21.87	20.43	7.3		67.32	80.55	47.13	34.12		expressed protein
LOC_Os12g28770.1	40.41	12.38	2.37	0.99		28.7	94.53	71.47	11.58		POEI19 - Pollen Ole e I allergen and extensin family protein precursor, expressed
LOC_Os10g31940.1	40.41	22.89	13.91	16.25		64.31	50.15	31.73	8.14		inosine triphosphate pyrophosphatase, putative, expressed
LOC_Os09g13570.1	40.41	17.97	11.55	15.59		40.57	66.57	40.97	19.09		CPuORF2 - conserved peptide uORF-containing transcript, expressed
LOC_Os06g41120.1	40.41	17.46	7.4	17.58		579.69	126.14	28.34	3.76		expressed protein
LOC_Os03g64110.1	40.41	27.3	15.69	16.91		115.33	75.69	60.38	25.98		WD domain, G-beta repeat domain containing protein, expressed
LOC_Os03g44500.1	40.41	26.96	29.01	10.61		50.32	63.53	74.55	30.05		serine/threonine protein phosphatase, putative, expressed
LOC_Os03g15700.1	40.41	34.76	24.87	14.26		100.98	55.02	83.18	57.6		splicing factor 3A subunit 2, putative, expressed
LOC_Os03g07590.1	40.41	23.57	217.3	19.9		0.71	77.2	24.95	60.41		hypothetical protein
LOC_Os02g54624.1	40.41	24.59	27.83	21.23		115.16	93.62	102.89	45.39		zinc finger family protein, putative, expressed
LOC_Os01g53000.1	40.41	20.35	35.82	10.28		70.16	59.58	46.52	23.16		trehalose synthase, putative, expressed
LOC_Os01g49690.1	40.41	25.09	8.88	12.27		60.59	31.31	32.96	14.71		Ser/Thr protein phosphatase family protein, putative, expressed
LOC_Os10g39760.1	40.2	40.52	51.22	21.23		78.66	59.27	84.1	74.81		WD domain, G-beta repeat domain containing protein, expressed
LOC_Os09g39570.1	40.2	20.86	14.21	2.65		28.88	55.93	39.43	25.04		beta-amylase, putative, expressed
LOC_Os09g38530.1	40.2	22.04	29.9	7.63		38.8	54.41	63.77	50.08		transmembrane 9 superfamily member, putative, expressed
LOC_Os08g19114.1	40.2	22.72	15.99	11.94		133.23	89.06	60.07	29.42		expressed protein
LOC_Os07g44004.1	40.2	23.91	6.51	4.31		35.26	35.87	22.49	15.65		expressed protein
LOC_Os06g48960.1	40.2	46.29	10.66	23.22		77.07	28.57	38.2	20.03		AIG2-like family domain containing protein, expressed
LOC_Os06g21910.1	40.2	75.79	226.18	311.75		0	2.74	25.57	50.08		late embryogenesis abundant group 1, putative, expressed
LOC_Os05g43850.1	40.2	29.84	42.63	11.94		114.27	37.69	110.6	61.67		OsFBT9 - F-box and tubby domain containing protein, expressed
LOC_Os05g38160.1	40.2	37.64	13.32	27.53		78.66	53.8	29.88	26.61		prenylated rab acceptor, putative, expressed
LOC_Os03g28420.1	40.2	15.6	19.83	10.61		49.61	90.58	42.51	19.09		3-oxoacyl-synthase, putative, expressed
LOC_Os02g06720.1	40.2	40.52	16.87	5.64		67.32	74.17	47.75	32.24		WD domain containing protein, putative, expressed
LOC_Os10g35450.1	39.99	26.79	21.91	6.3		65.73	82.68	56.07	29.42		serine/threonine-protein kinase, putative, expressed
LOC_Os10g26540.1	39.99	32.55	100.36	35.49		82.56	58.97	61.61	46.01		expressed protein
LOC_Os06g02180.1	39.99	22.72	30.49	17.25		68.74	79.03	29.88	22.22		CSLD2 - cellulose synthase-like family D, expressed
LOC_Os02g54560.1	39.99	12.72	1.48	0		13.64	217.94	28.34	4.07		SCP-like extracellular protein, expressed
LOC_Os02g47580.1	39.99	22.55	32.27	20.23		62.19	39.82	52.37	30.68		expressed protein
LOC_Os01g69110.1	39.99	16.62	5.03	7.3		33.66	44.68	16.33	12.21		expressed protein
LOC_Os12g24080.1	39.78	20.69	29.6	11.61		66.26	63.22	60.69	46.95		HECT-domain domain containing protein, expressed
LOC_Os11g23854.1	39.78	34.93	57.43	36.48		110.37	22.19	46.83	52.27		4F5 protein family protein, expressed
LOC_Os11g04990.1	39.78	29.16	15.69	3.98		26.93	27.36	35.74	19.09		expressed protein
LOC_Os10g42420.1	39.78	23.74	30.2	8.95		45.71	16.41	47.13	40.07		GTPase-activating protein, putative, expressed
LOC_Os06g41730.1	39.78	27.81	22.8	10.61		92.48	55.62	44.98	23.48		ARID/BRIGHT DNA-binding domain-containing protein, putative, expressed
LOC_Os05g38640.1	39.78	33.57	19.24	23.22		134.65	52.28	53.3	31.62		Core histone H2A/H2B/H3/H4 domain containing protein, putative, expressed
LOC_Os04g54230.1	39.78	1.02	95.92	0.66		0.35	28.57	1.54	1.57		wound induced protein, putative, expressed
LOC_Os02g01240.1	39.78	52.05	17.17	39.14		105.77	75.99	57.61	45.39		CPuORF11 - conserved peptide uORF-containing transcript, expressed
LOC_Os01g13430.1	39.78	27.3	6.51	3.65		40.04	75.08	56.38	30.05		importin-alpha re-exporter, putative, expressed
LOC_Os12g43370.1	39.57	21.87	18.95	12.6		114.09	71.13	48.98	17.84		peptidase, M24 family protein, putative, expressed
LOC_Os10g31810.1	39.57	26.28	9.77	5.97		37.03	41.03	38.82	20.97		expressed protein
LOC_Os07g28400.1	39.57	28.32	13.91	14.92		68.74	48.03	20.33	17.53		CDGSH iron sulfur domain-containing protein 1, putative, expressed
LOC_Os07g06950.1	39.57	26.79	10.66	12.6		65.91	57.14	41.59	27.23		ubiquitin carboxyl-terminal hydrolase, putative, expressed
LOC_Os06g39760.1	39.57	15.77	34.93	10.28		120.65	92.1	88.72	70.74		WD domain, G-beta repeat domain containing protein, expressed
LOC_Os05g16255.1	39.57	22.38	24.87	13.27		41.28	69.61	54.53	43.82		transmembrane protein 167 precursor, putative, expressed
LOC_Os04g38520.1	39.57	34.08	22.5	9.29		40.22	29.79	79.48	33.18		CPuORF18 - conserved peptide uORF-containing transcript, expressed
LOC_Os03g60080.1	39.57	12.04	75.79	16.25		73.35	48.63	20.64	17.22		NAC domain-containing protein 67, putative, expressed
LOC_Os03g17470.1	39.57	17.29	50.92	26.86		51.38	26.75	33.27	5.01		IN2-1 protein, putative, expressed
LOC_Os02g56900.1	39.57	9.33	29.6	8.62		31.89	85.72	8.63	8.45		thioredoxin family protein, putative, expressed
LOC_Os12g10650.1	39.37	30.69	18.35	10.94		75.83	94.23	49.91	26.61		expressed protein
LOC_Os10g25680.1	39.37	15.6	42.93	17.25		92.83	76.29	121.38	47.89		OsFBL52 - F-box domain and LRR containing protein, expressed
LOC_Os08g42980.1	39.37	27.13	20.43	14.92		34.37	28.57	29.57	20.66		la domain containing protein, expressed
LOC_Os07g43990.1	39.37	22.04	15.1	9.95		29.23	43.16	29.57	19.72		expressed protein
LOC_Os05g47640.1	39.37	18.48	8.59	6.3		36.14	35.87	54.84	38.5		threonine synthase, chloroplast precursor, putative, expressed
LOC_Os05g39250.1	39.37	57.82	227.66	132.66		0.53	26.75	18.18	49.14		phosphatidylethanolamine-binding protein, putative, expressed
LOC_Os05g19370.1	39.37	26.96	13.62	16.58		51.91	43.16	38.2	24.73		60S ribosomal protein L15, putative, expressed
LOC_Os03g17900.1	39.37	14.41	11.25	3.98		10.45	54.71	41.28	21.91		hydrolase, alpha/beta fold family protein, putative, expressed
LOC_Os03g17860.1	39.37	15.6	8.59	11.61		55.98	57.75	44.98	20.97		OsPDIL5-1 protein disulfide isomerase PDIL5-1, expressed
LOC_Os02g58490.1	39.37	25.77	7.99	5.31		134.29	35.56	38.82	18.78		PINHEAD, putative, expressed
LOC_Os02g03860.1	39.37	27.81	43.52	22.88		125.61	129.18	162.97	111.75		mitochondrial ATP synthase precursor, putative, expressed
LOC_Os02g03840.2	39.37	19.16	12.73	0.66		21.97	36.17	45.29	26.61		expressed protein
LOC_Os11g10050.1	39.16	17.46	37.3	6.63		22.68	30.7	68.08	62.29		G-protein alpha subunit, putative, expressed
LOC_Os10g35540.1	39.16	18.82	2.66	1.33		34.19	81.16	24.03	13.46		hydrolase, alpha/beta fold family domain containing protein, expressed
LOC_Os09g30010.1	39.16	22.72	10.07	1.99		3.19	28.27	61	24.42		fasciclin domain containing protein, expressed
LOC_Os07g44660.1	39.16	22.21	11.84	6.3		113.56	96.66	51.76	22.22		FGGY family of carbohydrate kinases, putative, expressed
LOC_Os05g28190.1	39.16	32.05	16.87	22.88		198.07	79.03	65.62	32.24		ranBP1 domain containing protein, expressed
LOC_Os03g16860.1	39.16	1.87	1.78	1.66		5.67	33.13	4.31	5.01		DnaK family protein, putative, expressed
LOC_Os03g16400.1	39.16	24.92	17.76	7.3		34.55	44.99	44.98	14.09		expressed protein
LOC_Os03g11720.1	39.16	31.03	18.65	16.91		76	61.7	59.15	30.36		glycosyl hydrolase, family 31, putative, expressed
LOC_Os02g09470.1	39.16	18.99	16.58	5.31		43.76	62.92	49.6	18.78		tic21, putative, expressed
LOC_Os02g03330.1	39.16	18.99	24.28	9.62		67.15	77.81	88.42	40.38		expressed protein
LOC_Os11g37640.1	38.95	43.75	14.8	13.27		45.18	43.47	45.29	19.09		ADP-ribosylation factor, putative, expressed
LOC_Os09g07380.1	38.95	23.91	21.91	11.28		175.22	60.18	93.04	28.17		frigida, putative, expressed
LOC_Os05g51470.1	38.95	16.45	32.27	7.63		16.12	30.09	20.33	23.16		2-aminoethanethiol dioxygenase, putative, expressed
LOC_Os04g32070.1	38.95	20.52	103.61	35.16		3.54	20.06	31.42	38.81		dehydrogenase/reductase, putative, expressed
LOC_Os03g60740.1	38.95	36.12	31.38	6.96		20.55	69.3	42.21	42.57		expressed protein
LOC_Os03g59590.1	38.95	28.99	12.14	11.94		79.72	72.65	44.67	23.48		ATP/GTP/Ca++ binding protein, putative, expressed
LOC_Os03g47760.1	38.95	19.5	16.87	5.97		53.86	25.84	44.98	22.85		SAB, putative, expressed
LOC_Os01g63800.1	38.95	35.1	41.74	32.17		64.67	67.48	48.98	44.76		pleckstrin homology domain-containing protein, putative, expressed
LOC_Os01g61380.1	38.95	21.7	21.91	13.93		26.04	31.61	34.5	40.07		lactate/malate dehydrogenase, putative, expressed
LOC_Os12g40550.1	38.74	18.99	12.73	1.33		54.04	62.92	52.99	33.18		peptidase, putative, expressed
LOC_Os07g27870.1	38.74	24.59	14.51	19.9		115.69	53.19	35.43	14.71		thioesterase family protein, putative, expressed
LOC_Os06g43630.1	38.74	25.6	23.68	7.3		48.01	41.34	39.74	41.32		sucrose-phosphate synthase, putative, expressed
LOC_Os03g59710.1	38.74	38.49	48.85	21.56		71.22	74.47	107.21	98.6		RNA recognition motif containing protein, putative, expressed
LOC_Os03g13560.1	38.74	25.26	37.3	14.92		27.64	56.54	66.54	45.7		hydroxyproline-rich glycoprotein family protein, putative, expressed
LOC_Os02g41610.1	38.74	20.35	14.8	3.65		31	34.65	50.52	26.92		expressed protein
LOC_Os02g30630.1	38.74	2.88	5.62	5.64		33.66	23.71	32.35	25.98		thiamine pyrophosphate enzyme, C-terminal TPP binding domain containing protein, expressed
LOC_Os07g26630.1	38.53	51.21	111.61	9.95		1.95	5.47	31.73	88.59		aquaporin protein, putative, expressed
LOC_Os06g46950.1	38.53	4.92	30.49	32.17		36.14	73.25	7.7	1.57		EF hand family protein, putative, expressed
LOC_Os06g36180.1	38.53	28.66	11.25	6.3		94.07	53.8	41.9	39.13		amino acid transporter, putative, expressed
LOC_Os05g28480.1	38.53	24.59	8.29	7.63		53.33	46.51	32.96	10.64		expressed protein
LOC_Os04g55150.2	38.53	18.82	11.55	4.64		69.98	55.32	31.73	20.66		UBA/TS-N domain containing protein, expressed
LOC_Os04g51780.1	38.53	22.72	31.08	19.24		44.29	47.72	110.6	43.82		expressed protein
LOC_Os03g55600.1	38.53	28.15	15.1	12.27		70.33	37.39	41.9	20.35		CAMK_CAMK_like.22 - CAMK includes calcium/calmodulin depedent protein kinases, expressed
LOC_Os03g50450.1	38.53	33.06	19.83	15.26		87.87	89.67	69.01	43.51		inactive receptor kinase At2g26730 precursor, putative, expressed
LOC_Os03g32314.1	38.53	15.43	7.7	5.64		43.76	38.3	15.71	11.58		allene oxide cyclase 4, chloroplast precursor, putative, expressed
LOC_Os03g04410.1	38.53	13.39	18.95	22.55		58.29	59.27	45.9	30.36		aconitate hydratase protein, putative, expressed
LOC_Os02g50174.1	38.53	51.55	167.86	66.99		30.12	43.16	75.78	86.08		caleosin related protein, putative, expressed
LOC_Os02g24354.1	38.53	17.29	45	16.25		72.82	98.18	108.13	87.65		pyridoxal-dependent decarboxylase protein, putative, expressed
LOC_Os01g20890.1	38.53	29.5	23.09	28.19		205.16	85.41	48.37	19.72		expressed protein
LOC_Os01g06010.1	38.53	20.52	29.01	14.59		61.3	47.11	41.9	46.01		Core histone H2A/H2B/H3/H4 domain containing protein, putative, expressed
LOC_Os09g30250.1	38.33	4.75	5.03	2.65		18.43	51.37	32.35	10.96		OsSub58 - Putative Subtilisin homologue, expressed
LOC_Os08g40880.1	38.33	7.8	23.98	4.31		19.84	38.91	45.9	31.93		RNA recognition motif containing protein, putative, expressed
LOC_Os06g34040.1	38.33	20.35	33.75	28.19		92.3	53.19	38.51	24.1		DJ-1 family protein, putative, expressed
LOC_Os06g06290.1	38.33	18.14	19.24	7.96		15.94	52.28	45.29	27.86		GDSL-like lipase/acylhydrolase, putative, expressed
LOC_Os04g36720.1	38.33	21.53	7.99	2.65		59.7	51.67	51.45	31.93		ferric-chelate reductase, putative, expressed
LOC_Os03g50440.1	38.33	26.45	22.2	16.91		48.9	57.75	36.04	26.61		ubiquitin-conjugating enzyme, putative, expressed
LOC_Os01g16920.1	38.33	35.1	93.25	36.15		0.89	7.9	20.02	12.83		embryonic protein DC-8, putative, expressed
LOC_Os04g25400.2	38.12	18.31	9.77	6.63		97.09	44.38	40.97	14.71		uncharacterized protein all1601, putative, expressed
LOC_Os03g52760.1	38.12	25.43	15.39	21.56		45.71	42.25	28.96	27.86		kinase, pfkB family, putative, expressed
LOC_Os03g11970.1	38.12	22.72	29.01	11.28		26.93	12.46	33.58	31.62		tubulin/FtsZ domain containing protein, putative, expressed
LOC_Os12g01260.1	37.91	18.65	11.55	5.64		29.06	24.92	57.3	25.35		protein transport protein Sec61 subunit beta, putative, expressed
LOC_Os11g31360.1	37.91	5.43	21.02	3.32		25.87	37.69	52.37	20.66		no apical meristem protein, putative
LOC_Os11g29340.1	37.91	16.28	25.46	19.9		83.98	44.68	30.19	11.58		SAP domain containing protein, expressed
LOC_Os10g43040.1	37.91	14.07	20.13	17.91		129.51	49.54	42.21	18.78		ankyrin repeat domain-containing protein 28, putative, expressed
LOC_Os04g38410.1	37.91	9.66	8.59	0		88.76	102.74	46.52	21.6		chlorophyll A-B binding protein, putative, expressed
LOC_Os04g33630.1	37.91	12.89	5.92	2.65		50.14	86.93	21.87	10.02		2Fe-2S iron-sulfur cluster binding domain containing protein, expressed
LOC_Os04g03884.1	37.91	28.32	15.39	15.26		69.98	51.98	62.23	25.67		transposon protein, putative, CACTA, En/Spm sub-class, expressed
LOC_Os03g44310.1	37.91	24.76	30.79	12.6		63.25	55.02	48.98	46.01		initiation factor 2 subunit family domain containing protein, expressed
LOC_Os03g18440.1	37.91	29.5	17.76	9.62		30.65	32.22	36.97	43.82		expressed protein
LOC_Os01g65220.1	37.91	26.11	9.47	15.92		71.04	49.85	37.89	21.6		XRN 5'-3' exonuclease N-terminus domain containing protein, expressed
LOC_Os01g54940.1	37.91	40.69	46.48	23.55		126.67	84.2	86.87	55.72		dehydrogenase, putative, expressed
LOC_Os01g24460.1	37.91	31.03	43.52	30.84		5.31	33.44	65	80.45		histone-like transcription factor and archaeal histone, putative, expressed
LOC_Os12g07940.1	37.7	28.82	15.99	6.96		76.71	54.1	31.42	17.84		expressed protein
LOC_Os10g28610.1	37.7	23.4	41.45	4.97		73.52	51.67	61.31	40.38		KIP1, putative, expressed
LOC_Os07g39470.1	37.7	16.79	21.91	10.61		63.78	63.22	25.26	15.03		gibberellin response modulator protein, putative, expressed
LOC_Os06g43880.1	37.7	15.94	15.1	8.62		18.25	39.82	28.34	20.35		prenyltransferase, putative, expressed
LOC_Os06g12530.1	37.7	7.63	44.7	8.95		48.54	79.64	38.2	23.16		CS domain containing protein, putative, expressed
LOC_Os04g35920.2	37.7	30.86	21.02	14.26		94.07	59.27	47.13	27.86		nonsense-mediated decay UPF3, putative, expressed
LOC_Os04g04020.1	37.7	32.22	31.68	9.62		64.31	67.17	72.09	48.21		protein transport protein Sec24-like, putative, expressed
LOC_Os03g60350.1	37.7	34.76	12.14	10.94		39.69	40.43	28.96	14.71		leaf senescence related protein, putative, expressed
LOC_Os03g58740.1	37.7	49	81.12	21.56		19.84	69.3	56.38	68.87		expressed protein
LOC_Os03g14310.1	37.7	29.16	12.73	11.61		72.28	58.36	38.2	13.15		expressed protein
LOC_Os02g42350.1	37.7	20.01	16.58	3.65		74.76	44.99	19.1	10.33		nitrilase, putative, expressed
LOC_Os02g05030.1	37.7	19.33	10.95	20.56		74.76	58.97	23.1	17.53		sucrose-phosphatase, putative, expressed
LOC_Os01g67180.1	37.7	19.84	9.47	16.58		52.62	63.53	28.03	30.05		ribonuclease T2 family domain containing protein, expressed
LOC_Os01g52490.1	37.7	28.32	9.18	30.51		56.16	77.2	43.75	20.97		40S ribosomal protein S24, putative, expressed
LOC_Os06g45390.1	37.49	17.13	15.1	13.27		57.22	66.57	76.09	51.96		expressed protein
LOC_Os06g43570.1	37.49	11.53	26.05	15.26		33.31	51.37	34.81	25.35		peptidase, T1 family, putative, expressed
LOC_Os03g61640.1	37.49	21.87	20.72	13.6		79.02	69.91	47.13	22.85		ZOS3-23 - C2H2 zinc finger protein, expressed
LOC_Os03g29240.1	37.49	13.06	32.56	7.63		47.13	33.74	85.03	43.51		PDI, putative, expressed
LOC_Os03g16760.1	37.49	43.92	5.33	2.65		9.92	45.9	22.8	17.22		protein phosphatase 2C, putative, expressed
LOC_Os03g11470.1	37.49	17.29	34.64	7.3		50.32	51.98	48.67	30.05		DEAD/DEAH box helicase domain containing protein, expressed
LOC_Os03g01190.1	37.49	37.81	36.71	20.23		101.52	38.6	47.44	36		dehydrogenase, putative, expressed
LOC_Os01g40570.1	37.49	10.34	17.17	6.3		17.89	24.92	24.34	25.35		outer mitochondrial membrane porin, putative, expressed
LOC_Os01g27990.1	37.49	33.23	8.59	13.93		54.74	58.66	38.82	15.96		NPL4, putative, expressed
LOC_Os12g17900.1	37.28	15.43	10.66	4.31		43.23	27.36	26.19	7.51		armadillo/beta-catenin repeat family protein, putative, expressed
LOC_Os08g39370.1	37.28	15.77	3.26	2.65		81.32	69.61	45.9	20.03		citrate transporter, putative, expressed
LOC_Os06g47840.1	37.28	22.04	17.17	15.26		94.61	62.62	42.21	18.16		ZOS6-08 - C2H2 zinc finger protein, expressed
LOC_Os04g20230.1	37.28	13.23	10.95	21.89		45.89	49.24	35.12	18.16		neighbor of COX4, putative, expressed
LOC_Os03g58700.1	37.28	13.39	5.62	2.65		26.4	15.5	25.57	15.34		vacuolar protein sorting-associated protein 35, putative, expressed
LOC_Os03g48380.1	37.28	16.79	25.46	8.29		93.19	62.31	56.99	20.97		expressed protein
LOC_Os03g02260.1	37.28	18.14	33.45	14.59		35.61	67.17	13.86	8.45		DnaK family protein, putative, expressed
LOC_Os01g07490.1	37.28	7.12	16.28	1.99		32.07	29.48	48.98	48.52		RST1, putative, expressed
LOC_Os07g48550.1	37.08	18.48	8.29	7.3		52.62	73.25	33.58	19.72		no apical meristem protein, putative, expressed
LOC_Os07g01920.1	37.08	28.32	1.18	424.85		111.26	11.25	3.7	2.19		nucleolar GTP-binding protein 1, putative, expressed
LOC_Os06g47310.1	37.08	20.35	8.88	2.32		91.77	64.44	44.05	15.96		plant-specific domain TIGR01627 family protein, expressed
LOC_Os05g23130.1	37.08	54.43	12.14	32.5		58.29	52.58	30.19	25.98		expressed protein
LOC_Os03g51610.1	37.08	24.25	31.38	5.97		15.24	13.07	34.2	54.78		Inositol 1, 3, 4-trisphosphate 5/6-kinase, putative, expressed
LOC_Os03g50330.1	37.08	25.94	14.21	7.3		32.78	19.45	29.57	22.22		CAMK_KIN1/SNF1/Nim1_like.18 - CAMK includes calcium/calmodulin depedent protein kinases, expressed
LOC_Os03g10940.1	37.08	52.22	10.36	8.29		61.3	86.63	30.19	11.27		casein kinase II subunit alpha-2, putative, expressed
LOC_Os12g35670.1	36.87	17.8	91.18	13.27		39.69	45.59	58.22	57.6		RALFL4 - Rapid ALkalinization Factor RALF family protein precursor, expressed
LOC_Os10g37830.1	36.87	23.57	42.63	23.22		96.02	60.49	26.8	35.06		OsFBX391 - F-box domain containing protein, expressed
LOC_Os09g38560.1	36.87	19.84	40.85	13.93		21.08	52.28	77.94	59.79		OsRCI2-11 - Hydrophobic protein OSR8, expressed
LOC_Os05g40780.1	36.87	13.39	20.43	18.57		80.61	67.78	73.32	38.19		keratinocytes-associated protein 2, putative, expressed
LOC_Os04g53230.1	36.87	12.38	8.88	2.98		27.99	73.56	36.04	20.03		aminomethyltransferase, putative, expressed
LOC_Os04g42370.1	36.87	18.65	9.77	2.98		43.58	55.32	29.88	20.97		expressed protein
LOC_Os04g39270.1	36.87	22.04	35.82	15.26		28.88	35.56	41.28	53.84		indole-3-glycerol phosphate synthase, chloroplast precursor, putative, expressed
LOC_Os03g26970.1	36.87	23.74	11.84	12.27		39.69	72.04	22.49	21.29		peptidase, T1 family, putative, expressed
LOC_Os02g08100.1	36.87	19.5	56.25	23.55		54.39	41.03	80.71	56.66		AMP-binding domain containing protein, expressed
LOC_Os01g43410.1	36.87	16.96	30.2	4.97		32.78	71.13	65	52.59		CAMK_CAMK_like.9 - CAMK includes calcium/calmodulin depedent protein kinases, expressed
LOC_Os12g07820.1	36.66	11.53	29.31	5.97		47.48	86.63	69.01	38.81		OsAPx6 - Stromal Ascorbate Peroxidase encoding gene 5,8, expressed
LOC_Os06g45830.1	36.66	19.5	12.73	12.93		83.09	77.51	54.84	25.04		expressed protein
LOC_Os05g01480.1	36.66	9.16	10.66	1.99		25.69	36.47	42.82	13.77		ras-related protein, putative, expressed
LOC_Os02g49320.1	36.66	22.72	18.06	18.24		105.94	50.46	34.5	21.6		sucrase-related, putative, expressed
LOC_Os01g73120.1	36.66	28.82	42.04	31.18		100.81	53.19	54.22	35.06		expressed protein
LOC_Os01g60200.1	36.66	13.9	8.29	11.94		68.21	31.61	25.26	13.77		expressed protein
LOC_Os01g01960.1	36.66	26.96	33.75	9.62		67.5	79.03	65	43.51		transcriptional repressor, putative, expressed
LOC_Os12g07740.1	36.45	25.09	9.47	14.26		35.43	41.95	39.74	21.29		eukaryotic translation initiation factor 2 subunit gamma, putative, expressed
LOC_Os09g20340.1	36.45	19.33	10.36	1.33		14.35	45.9	62.23	31.62		DUF630/DUF632 domains containing protein, putative, expressed
LOC_Os07g46170.1	36.45	23.23	19.24	8.29		24.09	43.47	45.59	33.18		OsRhmbd13 - Putative Rhomboid homologue, expressed
LOC_Os07g10256.1	36.45	24.92	12.43	10.94		51.2	55.32	28.65	17.84		mitosis protein dim1, putative, expressed
LOC_Os05g48820.1	36.45	37.3	15.39	13.27		113.21	67.78	55.14	24.1		DDT, putative, expressed
LOC_Os05g41510.1	36.45	22.89	10.95	4.64		93.19	80.24	42.21	13.77		SH2 motif, putative, expressed
LOC_Os03g10650.1	36.45	17.63	32.56	26.2		55.98	56.54	60.07	28.17		cyclin, putative, expressed
LOC_Os02g36870.1	36.45	37.64	16.87	21.23		47.83	70.52	49.29	17.84		YGL010w, putative, expressed
LOC_Os02g02840.1	36.45	21.36	5.92	10.28		83.8	85.41	30.5	8.76		ras-related protein, putative, expressed
LOC_Os01g16940.1	36.45	30.52	15.69	9.95		49.07	60.49	48.37	35.68		MazG nucleotide pyrophosphohydrolase domain containing protein, expressed
LOC_Os01g05420.1	36.45	24.76	19.54	18.9		52.62	62.31	48.37	27.55		IWS1 C-terminus family protein, putative, expressed
LOC_Os12g36670.1	36.24	22.89	13.32	9.95		75.83	40.12	36.35	20.97		F-box/LRR-repeat protein 3, putative, expressed
LOC_Os11g14880.1	36.24	3.9	0.59	0		422.01	314.29	306.22	2.19		LTPL32 - Protease inhibitor/seed storage/LTP family protein precursor, expressed
LOC_Os10g33710.1	36.24	22.21	14.51	3.32		37.74	37.99	45.59	15.96		expressed protein
LOC_Os07g41820.1	36.24	24.42	39.37	11.94		10.81	18.24	38.82	70.43		stress responsive A/B Barrel domain containing protein, expressed
LOC_Os07g29610.1	36.24	15.43	16.58	9.95		35.26	55.62	28.34	16.28		PQ loop repeat domain containing protein, expressed
LOC_Os06g08770.1	36.24	11.19	21.02	4.31		34.9	58.36	47.44	28.17		ruvB-like 2, putative, expressed
LOC_Os05g27660.1	36.24	19.33	13.32	10.28		26.75	49.24	13.55	13.46		expressed protein
LOC_Os03g44560.1	36.24	26.28	25.46	14.92		57.4	76.29	41.59	17.22		expp1 protein precursor, putative, expressed
LOC_Os02g52960.1	36.24	19.5	25.16	7.63		37.91	39.21	43.13	26.61		PHD-finger domain containing protein, putative, expressed
LOC_Os01g70390.1	36.24	10.51	3.55	2.98		28.35	39.82	16.64	14.4		expressed protein
LOC_Os01g70170.1	36.24	18.14	11.84	17.25		76.89	85.41	44.05	36.31		transaldolase, putative, expressed
LOC_Os09g21000.1	36.03	35.95	25.46	11.28		117.11	89.36	77.32	64.17		potassium transporter, putative, expressed
LOC_Os08g08210.1	36.03	26.28	22.8	8.29		29.41	26.44	52.06	30.05		SET domain containing protein, expressed
LOC_Os07g29750.1	36.03	5.43	1.48	0		0.89	52.58	16.02	3.13		glycosyl hydrolases family 16, putative, expressed
LOC_Os06g04390.1	36.03	42.56	66.31	81.92		79.9	63.22	44.05	25.98		expressed protein
LOC_Os04g12639.1	36.03	4.75	0	0		113.92	144.99	50.83	0.94		carboxyl-terminal proteinase, putative, expressed
LOC_Os03g63860.1	36.03	35.27	13.91	12.27		63.25	87.54	38.82	22.85		DANA2, putative, expressed
LOC_Os03g51530.1	36.03	0.68	30.2	0		9.57	39.82	0.62	0		expressed protein
LOC_Os03g44230.1	36.03	60.7	38.19	16.91		50.32	45.29	47.75	31.62		transmembrane amino acid transporter protein, putative, expressed
LOC_Os03g02560.1	36.03	33.91	148.32	52.73		35.26	37.69	46.83	115.19		cyclin-like F-box, putative, expressed
LOC_Os02g31150.1	36.03	46.97	16.58	10.61		41.99	26.44	45.29	30.36		zinc finger, C3HC4 type domain containing protein, expressed
LOC_Os01g70020.1	36.03	24.42	14.21	6.96		131.81	51.37	45.29	21.91		DEK C terminal domain containing protein, expressed
LOC_Os01g64760.1	36.03	13.73	21.91	9.29		32.42	35.87	31.42	25.35		Yip1 domain containing protein, expressed
LOC_Os01g44230.1	36.03	21.7	32.56	20.89		93.72	68.09	112.75	53.84		transcription factor X1, putative, expressed
LOC_Os12g42230.1	35.83	9.33	1.48	5.97		15.77	51.37	15.71	5.01		transketolase, putative, expressed
LOC_Os11g31890.1	35.83	29.84	14.8	6.63		56.34	49.54	43.44	18.16		NLI interacting factor-like phosphatase, putative, expressed
LOC_Os09g38400.1	35.83	25.6	22.2	17.25		173.27	164.14	116.45	44.45		prostatic spermine-binding protein precursor, putative, expressed
LOC_Os08g15080.1	35.83	22.38	13.03	9.62		58.29	46.51	40.36	27.23		proline rich protein 3, putative, expressed
LOC_Os07g43900.1	35.83	24.59	14.51	3.98		54.39	62.92	37.58	18.47		protein kinase domain containing protein, expressed
LOC_Os07g36470.1	35.83	21.19	40.26	15.59		46.77	73.56	77.94	79.82		vacuolar ATP synthase subunit H, putative, expressed
LOC_Os04g58470.1	35.83	16.96	4.44	2.65		19.49	35.87	26.8	12.52		choline transporter-related, putative, expressed
LOC_Os04g52120.1	35.83	23.91	19.24	8.29		111.26	62.92	43.13	31.3		potassium transporter, putative, expressed
LOC_Os02g58110.1	35.83	18.82	22.2	11.28		19.49	21.58	24.03	20.66		expressed protein
LOC_Os01g66960.1	35.83	20.18	17.17	20.89		60.06	73.86	40.97	23.16		selenoprotein precursor, putative, expressed
LOC_Os01g63470.1	35.83	27.13	20.13	8.29		133.23	95.75	34.2	16.28		C2 domain containing protein, expressed
LOC_Os11g04070.1	35.62	40.18	10.66	22.55		60.06	41.03	54.84	32.87		60S acidic ribosomal protein P0, putative, expressed
LOC_Os08g36774.1	35.62	23.23	16.28	21.23		94.96	51.37	53.6	19.72		zinc finger family protein, putative, expressed
LOC_Os08g27090.1	35.62	23.74	19.54	18.24		117.99	117.63	81.33	20.97		ribosomal protein S17, putative, expressed
LOC_Os05g11710.1	35.62	39.34	42.33	36.81		100.81	113.68	134.01	103.3		ribosomal protein L5, putative, expressed
LOC_Os05g04360.1	35.62	30.35	14.8	8.62		108.96	64.44	31.73	20.97		protein phosphatase 2C, putative, expressed
LOC_Os04g55730.1	35.62	25.6	19.83	8.62		14.7	20.97	24.03	20.97		alpha-N-acetylglucosaminidase, putative, expressed
LOC_Os03g52680.1	35.62	15.77	0	238.13		45.35	0	0	0		expressed protein
LOC_Os03g49900.1	35.62	18.99	34.64	6.3		48.72	48.03	65	41.95		zinc finger, C3HC4 type domain containing protein, expressed
LOC_Os03g11100.1	35.62	18.82	27.53	4.97		26.22	47.72	32.96	22.54		vesicle transport protein GOT1B, putative, expressed
LOC_Os02g13950.1	35.62	13.39	18.06	9.29		19.67	27.36	17.56	14.4		NHL repeat-containing protein, putative, expressed
LOC_Os01g61830.1	35.62	16.45	12.73	4.64		24.45	54.1	26.49	19.72		zinc finger C-x8-C-x5-C-x3-H type family protein, expressed
LOC_Os11g39650.1	35.41	16.11	23.09	13.27		61.3	44.38	30.81	18.78		WD domain, G-beta repeat domain containing protein, expressed
LOC_Os07g06710.1	35.41	27.47	11.55	10.94		78.13	51.06	39.12	25.04		tetratricopeptide repeat, putative, expressed
LOC_Os06g33180.2	35.41	47.31	18.95	13.93		110.73	67.17	45.9	22.85		expressed protein
LOC_Os02g55134.1	35.41	16.96	37.3	14.92		27.11	77.51	24.03	51.02		cytochrome c oxidase copper chaperone, putative, expressed
LOC_Os02g50970.1	35.41	14.92	13.32	1.99		35.08	42.25	45.59	13.77		protein kinase domain containing protein, expressed
LOC_Os02g47020.1	35.41	14.92	12.43	2.32		55.98	71.43	38.82	28.8		phosphoribulokinase/Uridine kinase family protein, expressed
LOC_Os02g39880.1	35.41	19.67	25.16	6.96		34.55	50.76	51.45	65.73		expressed protein
LOC_Os02g21080.1	35.41	28.99	13.62	5.97		24.09	71.43	71.78	56.03		AGAP008475-PA, putative, expressed
LOC_Os02g10700.1	35.41	18.14	21.61	17.91		61.83	27.05	43.44	24.73		OsFBL7 - F-box domain and LRR containing protein, expressed
LOC_Os01g43360.1	35.41	21.36	21.32	7.3		32.24	43.16	59.46	42.57		myosin-Ie, putative, expressed
LOC_Os01g40070.1	35.41	13.9	108.65	23.88		26.4	83.28	33.89	37.88		expressed protein
LOC_Os10g41510.1	35.2	25.26	9.47	1.66		67.5	25.53	45.59	12.21		calcineurin B, putative, expressed
LOC_Os10g35520.1	35.2	8.14	7.11	1.66		44.29	51.06	34.81	11.89		hydrolase, alpha/beta fold family domain containing protein, expressed
LOC_Os08g30810.1	35.2	20.69	5.92	3.65		49.43	42.86	23.41	12.52		puromycin-sensitive aminopeptidase, putative, expressed
LOC_Os08g02550.1	35.2	6.61	10.36	6.63		24.63	43.47	37.58	33.49		proteasome subunit, putative, expressed
LOC_Os07g07040.1	35.2	19.5	45.29	15.92		73.88	42.25	60.38	25.67		erythrocyte binding protein 3, putative, expressed
LOC_Os06g28524.1	35.2	32.22	10.95	13.93		107.54	61.4	47.75	15.34		expressed protein
LOC_Os05g32310.1	35.2	21.53	10.36	13.6		44.29	38.3	49.29	40.69		LSM domain containing protein, expressed
LOC_Os04g48050.1	35.2	38.49	11.25	13.93		101.87	64.44	62.23	17.22		RING zinc finger protein, putative, expressed
LOC_Os03g12250.1	35.2	15.94	2.66	2.98		46.42	66.57	26.8	10.96		atypical receptor-like kinase MARK, putative, expressed
LOC_Os02g57190.1	35.2	32.89	98.29	14.59		53.86	44.07	111.83	80.13		Myosin head domain containing protein, expressed
LOC_Os02g45540.1	35.2	35.78	11.25	8.95		28.52	44.68	36.66	19.41		synthase, putative, expressed
LOC_Os02g07490.1	35.2	15.94	54.47	15.26		26.22	76.29	56.99	56.97		glyceraldehyde-3-phosphate dehydrogenase, putative, expressed
LOC_Os01g74610.1	35.2	22.38	11.84	4.64		54.57	21.58	43.44	34.43		zinc finger, C3HC4 type domain containing protein, expressed
LOC_Os01g39010.1	35.2	30.86	22.8	21.23		138.54	98.18	43.75	28.8		50S ribosomal protein, putative, expressed
LOC_Os01g33420.1	35.2	20.52	9.18	8.95		58.46	45.59	23.72	13.15		glycosyl hydrolase family protein 27, putative, expressed
LOC_Os01g10610.1	35.2	14.75	17.47	5.97		46.77	35.26	30.81	19.41		BES1/BZR1 homolog protein, putative, expressed
LOC_Os12g29550.1	34.99	15.94	16.87	14.59		79.19	44.68	44.67	21.6		expressed protein
LOC_Os11g40080.1	34.99	45.78	10.66	5.31		30.3	38.3	50.83	22.85		lipin, N-terminal conserved region family protein, expressed
LOC_Os11g14180.1	34.99	33.06	23.98	16.25		76.71	44.99	43.13	28.8		expressed protein
LOC_Os08g45110.1	34.99	20.01	29.6	18.24		1.95	18.24	24.34	14.4		AP2 domain containing protein, expressed
LOC_Os08g23110.1	34.99	20.01	12.43	8.62		42.17	53.19	39.12	38.19		tRNA synthetase, putative, expressed
LOC_Os07g38540.1	34.99	23.74	89.11	25.21		60.24	60.79	169.13	210.98		40S ribosomal protein S13, putative, expressed
LOC_Os06g45060.1	34.99	41.03	67.79	23.88		112.85	62.62	45.9	43.51		expressed protein
LOC_Os04g55800.1	34.99	20.01	34.64	17.91		14.35	40.43	38.2	32.87		sulfate transporter, putative, expressed
LOC_Os04g01590.1	34.99	19.16	17.17	10.61		67.32	65.35	45.29	21.29		arginase, putative, expressed
LOC_Os03g62700.1	34.99	12.72	17.17	4.64		29.06	39.82	51.76	19.41		protein kinase, putative, expressed
LOC_Os03g12290.1	34.99	13.23	9.18	2.98		8.5	22.8	32.66	42.88		glutamine synthetase, catalytic domain containing protein, expressed
LOC_Os03g06220.1	34.99	9.83	38.78	5.64		30.47	55.32	40.66	32.55		DEAD-box ATP-dependent RNA helicase, putative, expressed
LOC_Os01g59870.1	34.99	6.1	1.78	1.33		6.73	69.61	23.1	9.39		LTPL65 - Protease inhibitor/seed storage/LTP family protein precursor, expressed
LOC_Os08g23730.1	34.78	4.92	18.35	9.29		35.96	62.92	56.07	44.76		class I glutamine amidotransferase, putative, expressed
LOC_Os07g29290.1	34.78	14.92	9.18	2.65		25.51	61.7	48.98	27.86		expansin precursor, putative, expressed
LOC_Os06g49980.1	34.78	54.09	8.59	20.56		117.28	60.18	60.38	29.42		expressed protein
LOC_Os05g45960.1	34.78	9.16	4.44	5.31		40.75	22.19	21.26	13.15		aldehyde dehydrogenase, putative, expressed
LOC_Os05g34650.1	34.78	20.69	14.51	8.95		134.11	54.1	93.96	34.75		DUF647 domain containing protein, putative, expressed
LOC_Os04g57550.1	34.78	23.91	38.78	52.4		12.4	24.62	28.96	45.08		amine oxidase, flavin-containing, domain containing protein, expressed
LOC_Os04g35190.1	34.78	35.1	13.03	19.57		86.46	65.05	64.39	23.16		OsFBX133 - F-box domain containing protein, expressed
LOC_Os03g49464.1	34.78	17.46	40.85	21.56		34.9	44.68	21.26	19.41		tetratricopeptide-like helical, putative, expressed
LOC_Os02g29480.1	34.78	17.97	11.84	4.64		39.51	69.91	30.5	13.46		RNA-binding protein-like, putative, expressed
LOC_Os01g57450.1	34.78	37.64	34.64	41.13		114.63	45.59	34.2	32.55		universal stress protein domain containing protein, putative, expressed
LOC_Os01g55590.1	34.78	12.21	13.32	6.96		62.19	75.99	52.06	35.68		AMP-binding enzyme, putative, expressed
LOC_Os01g12870.1	34.78	22.21	18.35	23.55		87.17	80.55	65.31	33.18		eukaryotic translation initiation factor 3 subunit E-interacting protein, putative, expressed
LOC_Os12g31490.1	34.58	16.28	14.8	14.59		62.54	36.17	30.5	15.03		expressed protein
LOC_Os12g22810.2	34.58	13.06	14.51	9.62		50.49	31.61	21.87	12.83		transposon protein, putative, CACTA, En/Spm sub-class, expressed
LOC_Os09g20550.1	34.58	34.76	31.68	13.27		90.18	52.89	79.17	53.53		zinc finger protein-related, putative, expressed
LOC_Os07g45100.1	34.58	24.08	59.8	7.96		7.44	11.55	52.99	48.83		endonuclease/exonuclease/phosphatase family domain containing protein, expressed
LOC_Os07g44744.1	34.58	21.87	21.91	10.61		30.12	51.98	50.21	29.42		expressed protein
LOC_Os07g09610.1	34.58	26.28	8.59	7.63		26.22	37.39	23.41	13.77		CAMK_KIN1/SNF1/Nim1_like_AMPKh.1 - CAMK includes calcium/calmodulin depedent protein kinases, expressed
LOC_Os07g07974.1	34.58	17.8	26.35	21.89		138.9	59.27	56.38	26.92		tesmin/TSO1-like CXC domain containing protein, expressed
LOC_Os06g50900.1	34.58	20.35	4.14	5.97		385.87	152.28	98.27	18.47		expressed protein
LOC_Os06g40020.1	34.58	10.51	10.95	5.31		149	50.76	50.83	16.59		DEAD-box ATP-dependent RNA helicase 52A, putative, expressed
LOC_Os05g03760.1	34.58	9.5	19.24	11.61		101.52	122.19	16.94	6.57		zinc finger family protein, putative, expressed
LOC_Os05g02740.1	34.58	18.14	11.25	7.63		44.11	48.94	21.87	17.22		expressed protein
LOC_Os04g57520.1	34.58	33.74	46.18	27.53		50.85	72.04	117.68	88.9		UBX domain-containing protein, putative, expressed
LOC_Os04g52730.1	34.58	14.24	12.73	11.94		89.11	57.45	26.8	14.09		NAD dependent epimerase/dehydratase family domain containing protein, expressed
LOC_Os04g45020.1	34.58	39.68	50.33	25.54		5.49	12.46	35.43	81.07		MYB family transcription factor, putative, expressed
LOC_Os04g37780.1	34.58	14.07	11.55	17.91		119.06	38.91	33.58	20.35		histone H3.3a, putative, expressed
LOC_Os04g36760.1	34.58	26.79	29.6	12.6		76.18	75.69	40.97	19.09		enzyme of the cupin superfamily protein, putative, expressed
LOC_Os03g53100.1	34.58	13.23	7.7	1.33		57.58	89.97	15.1	11.58		response regulator receiver domain containing protein, expressed
LOC_Os03g24339.1	34.58	33.57	23.09	7.96		39.86	42.55	74.55	44.76		PWWP domain containing protein, expressed
LOC_Os03g06410.1	34.58	28.49	29.01	12.27		40.75	49.24	50.52	31.62		protein kinase domain containing protein, expressed
LOC_Os12g33100.1	34.37	28.82	49.74	20.89		33.13	51.67	46.83	50.71		guanylate kinase, putative, expressed
LOC_Os11g36470.1	34.37	16.96	12.73	5.31		54.21	45.59	55.14	24.73		ubiquitin carboxyl-terminal hydrolase 21, putative, expressed
LOC_Os06g50310.1	34.37	23.06	6.51	11.94		45.71	30.4	34.2	19.72		E2F-related protein, putative, expressed
LOC_Os06g07830.1	34.37	22.21	18.95	7.3		18.43	22.8	26.8	30.05		ANTH/ENTH domain containing protein, putative, expressed
LOC_Os05g50280.1	34.37	35.1	28.12	16.91		27.11	21.28	26.49	28.8		transporter family protein, putative, expressed
LOC_Os03g05334.1	34.37	13.23	16.58	1.66		3.72	5.17	10.47	8.45		expressed protein
LOC_Os01g14850.1	34.37	20.18	8.59	15.26		445.39	218.24	40.05	10.33		MFS18 protein precursor, putative, expressed
LOC_Os12g41790.1	34.16	17.46	7.7	4.31		3.54	17.02	44.36	11.27		DEFL3 - Defensin and Defensin-like DEFL family
LOC_Os10g40360.1	34.16	24.59	27.83	2.65		11.87	28.57	23.41	12.21		proline oxidase, mitochondrial precursor, putative, expressed
LOC_Os08g40919.2	34.16	9.5	19.54	3.32		21.44	29.79	25.88	15.03		expressed protein
LOC_Os07g43720.1	34.16	18.14	49.74	10.61		33.31	48.33	83.79	94.22		DCN1, putative, expressed
LOC_Os06g01170.1	34.16	22.55	19.54	9.62		49.07	39.21	58.84	23.79		PHD-finger domain containing protein, expressed
LOC_Os05g33390.1	34.16	17.63	13.62	3.98		33.66	32.52	31.11	20.66		cation-transporting ATPase, putative, expressed
LOC_Os05g27950.1	34.16	21.87	30.2	6.96		30.65	52.58	61.92	60.41		DUF538 domain containing protein, putative, expressed
LOC_Os04g45940.1	34.16	27.47	85.85	15.59		37.56	51.06	60.38	51.96		transcription factor like protein, putative, expressed
LOC_Os04g21600.1	34.16	19.84	24.28	3.98		20.55	28.88	19.1	30.05		expressed protein
LOC_Os03g21890.1	34.16	27.13	8.59	14.26		132.17	86.02	30.19	15.03		potassium transporter, putative, expressed
LOC_Os03g19680.1	34.16	16.79	11.25	13.27		52.8	33.44	19.1	10.02		enoyl-CoA hydratase/isomerase family protein, putative, expressed
LOC_Os02g50880.1	34.16	27.81	42.63	14.92		71.04	55.62	103.2	69.18		OsDegp3 - Putative Deg protease homologue, expressed
LOC_Os02g46839.1	34.16	28.49	16.28	6.63		37.74	35.87	33.27	25.35		expressed protein
LOC_Os10g42860.1	33.95	16.28	15.39	11.94		41.1	87.54	41.59	21.6		ribosomal protein L35, putative, expressed
LOC_Os07g29450.1	33.95	18.99	13.62	5.64		41.46	33.13	52.68	42.57		expressed protein
LOC_Os05g32320.1	33.95	16.11	14.51	8.29		28.17	30.4	28.65	20.66		integral membrane transporter family protein, putative, expressed
LOC_Os03g60460.1	33.95	13.23	5.33	8.95		72.46	64.44	51.14	28.8		aminopeptidase, putative, expressed
LOC_Os03g59360.1	33.95	14.75	34.64	27.86		57.4	51.06	77.63	74.5		remorin, putative, expressed
LOC_Os03g58940.1	33.95	24.25	3.26	0		10.63	58.06	5.55	6.89		LTPL83 - Protease inhibitor/seed storage/LTP family protein precursor, putative, expressed
LOC_Os03g46060.1	33.95	30.69	21.02	76.94		63.78	82.37	42.21	8.45		thaumatin family domain containing protein, expressed
LOC_Os02g47940.1	33.95	19.5	102.13	38.47		26.93	44.68	54.22	76.38		aminotransferase, classes I and II, domain containing protein, expressed
LOC_Os02g29400.1	33.95	24.59	17.76	52.73		98.86	41.95	56.68	27.55		expressed protein
LOC_Os01g70470.1	33.95	33.74	15.1	15.92		109.49	74.47	49.6	26.29		expressed protein
LOC_Os01g70160.1	33.95	33.4	31.08	13.93		72.99	51.06	65	51.65		zinc finger, C3HC4 type domain containing protein, expressed
LOC_Os01g39260.1	33.95	18.82	14.21	5.64		60.41	43.47	41.28	17.22		OsFtsH5 FtsH protease, homologue of AtFtsH4, expressed
LOC_Os12g38900.1	33.74	41.37	65.13	43.78		0	12.16	83.79	140.23		chorismate mutase, chloroplast precursor, putative, expressed
LOC_Os12g19350.1	33.74	19.67	19.24	13.6		227.13	78.72	44.67	24.73		expressed protein
LOC_Os10g37280.1	33.74	32.39	23.98	11.61		58.29	47.42	44.05	26.92		diacylglycerol kinase, putative, expressed
LOC_Os09g36090.1	33.74	16.45	11.25	6.3		67.68	22.49	33.89	10.33		plus-3 domain containing protein, expressed
LOC_Os08g43120.1	33.74	50.19	26.05	38.47		1.77	14.59	38.82	27.86		Plant PDR ABC transporter associated domain containing protein, expressed
LOC_Os08g42210.1	33.74	33.06	10.07	9.62		64.49	74.47	36.97	24.42		expressed protein
LOC_Os07g36190.1	33.74	16.79	5.92	9.95		52.62	67.17	24.95	16.28		hydrolase, NUDIX family, domain containing protein, expressed
LOC_Os06g34120.1	33.74	18.99	5.62	13.93		15.06	44.99	25.88	15.34		GDSL-like lipase/acylhydrolase, putative, expressed
LOC_Os06g04530.1	33.74	12.21	5.92	12.6		66.26	25.84	32.66	11.58		OsClp9 - Putative Clp protease homologue, expressed
LOC_Os05g08370.1	33.74	5.26	10.07	0		8.86	20.97	31.42	18.16		CESA1 - cellulose synthase, expressed
LOC_Os04g33830.1	33.74	7.46	10.95	2.98		46.24	53.8	50.83	27.23		membrane protein, putative, expressed
LOC_Os03g57140.1	33.74	16.11	41.45	27.53		116.57	54.1	70.55	34.75		GLTP domain containing protein, putative, expressed
LOC_Os03g56060.1	33.74	15.09	13.03	7.63		21.79	54.1	12.94	10.33		CSLC9 - cellulose synthase-like family C, expressed
LOC_Os01g40590.1	33.74	25.09	10.95	7.63		245.55	62.31	61.61	20.03		tyrosine protein kinase domain containing protein, putative, expressed
LOC_Os12g06020.1	33.53	13.9	5.33	9.95		72.82	64.74	26.49	13.77		mRNA-decapping enzyme, putative, expressed
LOC_Os11g37510.1	33.53	15.09	5.92	6.63		84.86	73.25	35.74	16.59		ribosomal protein L4, putative, expressed
LOC_Os10g43050.1	33.53	19.16	12.14	11.61		55.81	55.02	31.73	13.15		OsClp11 - Putative Clp protease homologue, expressed
LOC_Os09g04790.1	33.53	22.72	16.87	23.88		92.13	58.97	28.65	16.9		PAP fibrillin family domain containing protein, expressed
LOC_Os08g34950.1	33.53	25.94	45.59	15.92		48.37	41.34	55.45	55.41		chaperonin Cpn60/TCP-1, putative, expressed
LOC_Os07g31850.1	33.53	23.74	23.39	12.6		42.17	37.99	50.21	24.42		zinc finger, C3HC4 type domain containing protein, expressed
LOC_Os05g23600.1	33.53	28.15	6.22	19.9		71.75	111.86	35.74	19.72		dolichyl-diphosphooligosaccharide--protein glycosyltransferase 67 kDasubunit precursor, putative, expressed
LOC_Os04g33490.1	33.53	14.07	24.57	10.94		14.53	22.19	54.22	46.95		neutral/alkaline invertase, putative, expressed
LOC_Os03g62090.1	33.53	4.92	5.03	1.99		4.61	21.58	19.72	15.34		CESA5 - cellulose synthase, expressed
LOC_Os03g53950.1	33.53	29.67	13.32	22.22		62.19	50.46	47.44	34.43		strictosidine synthase, putative, expressed
LOC_Os02g35090.1	33.53	46.12	16.28	42.12		176.99	60.18	46.52	22.22		expressed protein
LOC_Os08g13320.1	33.33	38.83	20.72	20.23		66.79	41.95	46.21	25.35		expressed protein
LOC_Os07g48300.1	33.33	18.48	37.3	11.94		58.82	62.62	57.92	31.62		eukaryotic translation initiation factor 2 subunit beta, putative, expressed
LOC_Os05g04850.1	33.33	29.5	26.05	37.81		76.89	87.54	59.15	36.94		RNA recognition motif containing protein, putative, expressed
LOC_Os03g49180.1	33.33	25.6	22.2	13.27		70.69	59.58	45.29	27.23		alkaline phytoceramidase, putative, expressed
LOC_Os03g47930.1	33.33	22.72	9.18	2.32		24.45	45.29	44.98	28.17		expressed protein
LOC_Os03g03910.1	33.33	19.5	18.06	25.21		28.35	35.56	35.43	43.82		catalase domain containing protein, expressed
LOC_Os02g49680.1	33.33	16.79	3.26	0.99		189.21	78.42	18.79	6.26		arsenate reductase, putative, expressed
LOC_Os02g49080.1	33.33	8.14	17.47	5.31		20.37	9.12	38.82	27.86		KH domain containing protein, putative, expressed
LOC_Os01g55720.1	33.33	31.37	12.73	20.23		74.76	61.4	36.04	17.22		expressed protein
LOC_Os01g15310.1	33.33	16.79	5.92	20.89		48.9	23.1	28.96	235.08		LSM domain containing protein, expressed
LOC_Os12g44140.1	33.12	20.18	18.35	12.6		107.72	57.75	56.07	33.49		expressed protein
LOC_Os12g38310.1	33.12	20.86	7.99	16.91		44.11	27.66	28.96	19.09		mitochondrial import inner membrane translocase subunit Tim, putative, expressed
LOC_Os12g10700.1	33.12	23.06	15.39	9.29		71.04	45.29	34.2	14.71		expressed protein
LOC_Os10g25850.1	33.12	15.09	10.36	0.66		8.5	27.96	30.19	2.82		nuclear transcription factor Y subunit, putative, expressed
LOC_Os10g23100.1	33.12	26.28	10.66	16.58		38.27	60.49	26.49	18.78		ras-related protein, putative, expressed
LOC_Os06g22030.1	33.12	10.17	5.03	1.33		22.5	28.57	20.64	5.95		AT hook motif domain containing protein, expressed
LOC_Os05g28040.1	33.12	27.3	23.68	5.97		6.2	20.97	26.49	28.49		DUF640 domain containing protein, putative, expressed
LOC_Os05g14860.1	33.12	21.19	32.86	16.58		48.37	47.42	46.21	29.11		seven in absentia protein family domain containing protein, expressed
LOC_Os04g33440.2	33.12	20.69	23.39	7.3		24.98	55.32	57.61	20.03		DNA-binding protein S1FA, putative, expressed
LOC_Os03g59170.1	33.12	20.18	15.69	12.93		55.45	44.07	52.37	29.11		OsAPRL5 adenosine 5'-phosphosulfate reductase-like OsAPRL5, expressed
LOC_Os02g32860.1	33.12	33.74	88.22	27.53		1.06	2.74	70.24	80.45		poly synthetase 3, putative, expressed
LOC_Os01g08430.1	33.12	22.04	11.84	4.31		37.38	31.92	34.5	12.52		expressed protein
LOC_Os12g07670.1	32.91	19.84	6.22	3.98		40.39	64.74	38.2	14.71		transmembrane 9 superfamily member, putative, expressed
LOC_Os08g10608.1	32.91	14.07	5.33	10.94		63.43	75.99	18.79	10.64		ribosomal protein S17, putative, expressed
LOC_Os06g17840.1	32.91	22.72	8.59	5.64		69.27	58.06	33.27	13.46		expressed protein
LOC_Os05g42150.1	32.91	46.8	33.75	29.85		11.16	14.89	58.22	40.69		OsGH3.4 - Probable indole-3-acetic acid-amido synthetase, expressed
LOC_Os05g27520.1	32.91	34.93	17.76	26.86		103.29	80.24	63.77	43.82		expressed protein
LOC_Os04g42910.1	32.91	24.76	28.12	12.93		46.95	53.5	30.5	28.17		expressed protein
LOC_Os03g24020.1	32.91	22.21	1.18	4.64		40.57	76.6	28.65	14.09		ribosomal protein L6, putative, expressed
LOC_Os01g42520.1	32.91	14.24	45.59	29.19		47.83	137.69	48.37	48.83		expressed protein
LOC_Os01g12880.1	32.91	17.46	22.2	19.24		98.33	49.85	46.21	28.8		VHS and GAT domain containing protein, expressed
LOC_Os09g24700.1	32.7	19.84	15.1	8.62		11.69	38.6	24.95	12.83		expressed protein
LOC_Os08g06020.1	32.7	15.94	32.86	8.29		22.68	32.83	50.83	43.51		MSP domain containing protein, expressed
LOC_Os07g01320.1	32.7	21.53	19.54	11.28		42.7	37.69	36.04	33.81		expressed protein
LOC_Os06g34440.1	32.7	26.11	16.58	4.97		106.83	27.05	82.87	36		dnaJ domain containing protein, expressed
LOC_Os06g14080.1	32.7	24.08	13.62	3.98		90.71	72.95	37.28	23.79		ATMAP70 protein, putative, expressed
LOC_Os06g13060.1	32.7	14.24	7.7	1.33		37.38	47.11	57.61	21.29		heat shock protein DnaJ, putative, expressed
LOC_Os05g43670.1	32.7	9.83	26.94	3.98		35.26	28.88	22.49	22.54		IQ calmodulin-binding motif family protein, putative, expressed
LOC_Os05g02510.1	32.7	16.11	7.4	12.27		34.19	38.3	26.19	10.33		beta-hexosaminidase precursor, putative, expressed
LOC_Os04g49370.1	32.7	14.58	30.49	22.88		251.22	59.58	46.52	12.21		expressed protein
LOC_Os03g61019.1	32.7	14.07	14.21	17.91		49.96	68.09	24.34	11.89		mitochondrial import inner membrane translocase subunit Tim, putative, expressed
LOC_Os03g60720.1	32.7	14.07	20.43	30.84		100.81	78.42	65.31	15.65		expansin precursor, putative, expressed
LOC_Os03g15110.2	32.7	21.03	37.01	24.87		64.84	27.96	46.52	41.95		expressed protein
LOC_Os02g39350.1	32.7	11.53	40.26	7.3		50.14	58.36	72.7	50.4		eukaryotic translation initiation factor 2A, putative, expressed
LOC_Os02g22140.1	32.7	31.2	15.39	6.96		96.02	62.92	33.27	21.29		ADP-ribosylation factor, putative, expressed
LOC_Os02g04260.1	32.7	14.07	8.59	3.98		28.88	34.65	25.57	14.09		expressed protein
LOC_Os10g39410.1	32.49	7.8	3.26	2.32		27.81	26.14	19.1	8.14		Core histone H2A/H2B/H3/H4 domain containing protein, putative, expressed
LOC_Os08g44320.1	32.49	20.86	7.4	3.65		23.56	31.61	16.94	17.22		low molecular weight protein-tyrosine-phosphatase slr0328, putative, expressed
LOC_Os05g06460.1	32.49	12.55	6.81	0.99		48.01	44.38	39.43	24.42		dihydrolipoyl dehydrogenase, putative, expressed
LOC_Os05g05780.1	32.49	10.85	47.37	4.64		30.3	44.07	52.68	46.33		chromatin-remodeling complex ATPase chain, putative, expressed
LOC_Os04g52300.1	32.49	21.03	17.47	14.59		44.65	39.82	47.13	18.78		expressed protein
LOC_Os04g13470.1	32.49	20.69	10.36	6.63		48.54	31	34.5	29.42		expressed protein
LOC_Os02g42700.1	32.49	18.82	35.23	7.63		44.82	40.43	83.79	47.89		thioredoxin, putative, expressed
LOC_Os02g14780.1	32.49	25.43	7.7	11.61		83.98	45.9	36.97	23.48		splicing factor 3 subunit 1, putative, expressed
LOC_Os02g04020.1	32.49	15.43	17.76	23.88		60.77	42.25	41.9	22.22		expressed protein
LOC_Os01g09200.1	32.49	13.39	17.47	4.64		22.68	18.85	29.57	16.28		AGC_AGC_other_NDRh_TRCd.1 - ACG kinases include homologs to PKA, PKG and PKC, expressed
LOC_Os12g32580.1	32.28	13.56	18.65	4.31		43.94	35.56	18.48	30.36		expressed protein
LOC_Os12g15420.1	32.28	11.02	11.55	5.31		85.04	53.5	33.27	23.48		nucampholin, putative, expressed
LOC_Os11g06880.1	32.28	6.95	9.77	1.33		18.96	46.51	48.67	25.35		acyl-CoA synthetase, putative, expressed
LOC_Os09g11450.2	32.28	29.84	20.13	6.3		54.92	51.37	38.51	16.28		transporter, monovalent cation:proton antiporter-2 family, putative, expressed
LOC_Os07g30170.1	32.28	28.15	5.03	4.31		39.86	45.29	36.35	17.22		nitrilase, putative, expressed
LOC_Os06g33810.1	32.28	20.18	33.75	11.94		100.1	54.1	72.4	44.45		zinc finger protein, putative, expressed
LOC_Os05g34680.1	32.28	13.23	27.24	12.6		26.04	32.52	32.35	11.27		expressed protein
LOC_Os05g31770.1	32.28	23.91	10.07	14.26		41.46	58.97	20.64	9.39		tetratricopeptide repeat containing protein, putative, expressed
LOC_Os04g41830.1	32.28	29.5	10.07	16.25		89.11	36.17	44.67	26.92		myb-like DNA-binding domain containing protein, expressed
LOC_Os03g29810.1	32.28	14.07	5.33	6.96		42.17	39.51	24.65	10.02		OsClp6 - Putative Clp protease homologue, expressed
LOC_Os02g51040.1	32.28	40.35	49.44	19.57		8.33	51.98	58.53	31.3		expansin precursor, putative, expressed
LOC_Os02g41590.1	32.28	8.65	6.22	13.27		26.04	67.78	30.19	9.7		kinase, pfkB family, putative, expressed
LOC_Os01g22870.1	32.28	24.59	13.62	12.27		44.29	42.86	39.74	16.28		expressed protein
LOC_Os10g39450.1	32.08	35.95	32.27	16.91		67.68	34.65	37.58	63.54		RING-H2 finger protein, putative, expressed
LOC_Os09g35910.1	32.08	23.91	13.03	9.95		94.61	82.68	41.9	29.74		homeobox associated leucine zipper, putative, expressed
LOC_Os08g39120.1	32.08	17.8	10.36	2.98		33.31	40.73	31.11	12.21		expressed protein
LOC_Os06g45660.1	32.08	12.04	22.8	11.61		40.93	48.63	42.51	36.31		histidine triad family protein, putative, expressed
LOC_Os06g03930.1	32.08	27.98	41.15	5.97		135.71	92.1	103.2	75.44		cytochrome P450 86A1, putative, expressed
LOC_Os05g31020.1	32.08	37.81	37.01	107.79		4.61	13.07	9.86	17.22		eukaryotic peptide chain release factor subunit 1-1, putative, expressed
LOC_Os05g10930.1	32.08	44.25	47.96	31.51		50.32	36.78	38.2	45.08		OsGrx_C15 - glutaredoxin subgroup III, expressed
LOC_Os04g42000.1	32.08	14.75	13.91	22.22		119.23	72.04	37.28	22.85		6,7-dimethyl-8-ribityllumazine synthase, chloroplast precursor, putative, expressed
LOC_Os03g59470.1	32.08	17.46	9.77	15.59		48.54	51.67	34.2	20.66		stage II sporulation protein E, putative, expressed
LOC_Os03g53700.1	32.08	18.14	20.13	6.96		87.87	56.54	39.12	29.11		PHD-finger domain containing protein, putative, expressed
LOC_Os03g22160.1	32.08	25.26	8.59	4.64		40.39	15.5	32.66	15.65		relA-SpoT like protein RSH1, putative, expressed
LOC_Os03g02730.1	32.08	16.79	24.28	24.87		47.3	41.03	28.96	13.77		expressed protein
LOC_Os02g48010.1	32.08	15.77	27.24	4.97		37.56	39.21	62.23	30.36		nuclear matrix constituent protein 1-like, putative, expressed
LOC_Os01g43580.1	32.08	22.38	38.78	12.6		35.08	51.98	59.46	48.21		kinesin motor domain containing protein, putative, expressed
LOC_Os11g02464.1	31.87	6.78	15.69	1.66		15.41	36.17	30.81	17.22		vacuolar-sorting receptor precursor, putative, expressed
LOC_Os09g26420.5	31.87	92.24	184.73	78.6		38.44	43.77	98.89	184.68		AP2 domain containing protein, expressed
LOC_Os08g44200.1	31.87	16.79	33.45	10.61		16.83	29.48	61.31	51.96		ECT5, putative, expressed
LOC_Os08g40250.1	31.87	4.58	6.51	0.66		12.22	57.14	40.66	10.33		expressed protein
LOC_Os08g01180.1	31.87	20.35	27.24	18.24		41.1	48.94	36.97	35.68		nicalin, putative, expressed
LOC_Os07g38600.1	31.87	22.21	15.99	20.23		91.95	48.33	48.37	18.47		REX1 DNA Repair family protein, expressed
LOC_Os05g51450.1	31.87	21.87	20.72	11.61		84.51	49.85	40.97	15.03		OsClp8 - Putative Clp protease homologue, expressed
LOC_Os05g48422.1	31.87	19.67	20.43	30.51		99.04	57.75	40.36	14.09		60S ribosomal protein-related, putative, expressed
LOC_Os05g40300.2	31.87	17.97	9.47	12.93		28.35	25.53	18.18	8.76		expressed protein
LOC_Os05g14300.1	31.87	28.99	7.99	5.64		84.15	51.98	55.14	30.05		ubiquitin-conjugating enzyme E2 O, putative, expressed
LOC_Os05g02410.1	31.87	21.53	5.03	12.27		32.95	65.05	35.74	15.34		expressed protein
LOC_Os05g01250.1	31.87	16.45	54.47	9.29		20.02	30.7	65	52.9		SNF7 domain containing protein, putative, expressed
LOC_Os04g58240.1	31.87	24.76	10.66	10.28		46.95	64.74	42.21	21.91		expressed protein
LOC_Os04g57890.1	31.87	17.46	2.66	10.61		54.21	55.02	27.73	20.03		oligosaccharyl transferase, putative, expressed
LOC_Os04g46310.2	31.87	23.57	25.76	15.59		67.15	58.66	71.78	39.44		HEAT repeat family protein, putative, expressed
LOC_Os03g54920.1	31.87	28.99	78.75	26.86		119.76	64.44	69.01	68.24		expressed protein
LOC_Os03g20980.1	31.87	26.96	18.35	14.59		99.92	41.95	32.35	18.78		zinc finger, C3HC4 type domain containing protein, expressed
LOC_Os03g06980.1	31.87	8.99	23.98	9.29		73.17	84.8	120.45	33.81		nucleic acid binding protein, putative, expressed
LOC_Os01g62760.1	31.87	20.01	21.91	26.2		44.11	59.88	28.65	26.29		protein phosphatase 2C, putative, expressed
LOC_Os01g03510.1	31.87	12.38	23.09	4.64		25.16	39.21	17.56	21.91		WD domain, G-beta repeat domain containing protein, expressed
LOC_Os12g05210.1	31.66	32.89	126.71	125.7		8.15	13.37	32.66	23.16		expressed protein
LOC_Os10g12400.1	31.66	18.14	23.39	16.91		1.06	4.56	9.86	21.29		nodulin, putative, expressed
LOC_Os07g08410.1	31.66	17.97	21.91	5.64		53.68	37.08	44.36	31.93		expressed protein
LOC_Os07g06500.1	31.66	23.91	54.47	11.94		64.84	52.28	80.71	64.8		OsFBL34 - F-box domain and LRR containing protein, expressed
LOC_Os06g09900.1	31.66	14.41	9.47	8.62		114.45	85.11	40.36	22.85		expressed protein
LOC_Os05g43040.1	31.66	26.62	19.24	12.27		43.05	22.8	54.84	5.32		tetratricopeptide repeat domain containing protein, expressed
LOC_Os05g04700.1	31.66	8.82	32.56	29.19		45.71	34.04	49.29	27.23		OsRCI2-6 - Hydrophobic protein LTI6B, expressed
LOC_Os04g52770.1	31.66	20.35	11.25	16.25		30.65	35.87	40.97	20.35		helix-loop-helix DNA-binding domain containing protein, expressed
LOC_Os03g52150.1	31.66	27.98	15.1	8.29		73.7	53.8	63.77	36		metalloendopeptidase/ metallopeptidase/ zinc ion binding protein, putative, expressed
LOC_Os03g46660.1	31.66	16.45	12.14	4.64		118.52	86.63	49.91	27.86		glucan endo-1,3-beta-glucosidase precursor, putative, expressed
LOC_Os03g01810.1	31.66	9.16	25.16	5.64		24.27	31	35.12	24.73		SNF7 domain containing protein, putative, expressed
LOC_Os02g34680.1	31.66	16.96	8.29	6.96		64.84	41.03	38.2	23.16		ZOS2-09 - C2H2 zinc finger protein, expressed
LOC_Os02g02270.1	31.66	14.24	9.47	7.96		39.15	23.4	34.2	6.26		expressed protein
LOC_Os01g54210.1	31.66	12.04	21.02	24.54		17.36	31.61	25.26	16.28		GATA zinc finger domain containing protein, expressed
LOC_Os01g52690.1	31.66	38.66	38.49	17.91		28.7	19.76	49.6	32.24		retrotransposon protein, putative, unclassified, expressed
LOC_Os01g42530.1	31.66	15.09	30.79	11.94		29.94	71.13	78.86	69.8		ras-related protein, putative, expressed
LOC_Os01g05810.1	31.66	23.74	11.25	7.3		12.05	27.96	11.71	19.09		gamma-glutamyltranspeptidase 1 precursor, putative, expressed
LOC_Os12g12880.1	31.45	12.72	28.12	14.92		55.28	38.6	70.24	38.81		expressed protein
LOC_Os10g30750.1	31.45	6.27	7.99	2.65		23.74	20.06	37.58	19.09		appr-1-p processing enzyme family protein, putative, expressed
LOC_Os10g24900.1	31.45	25.94	36.41	14.26		57.22	44.38	62.54	36.31		OsFBK22 - F-box domain and kelch repeat containing protein, expressed
LOC_Os09g31458.1	31.45	20.01	6.51	11.61		54.04	46.51	28.65	10.64		expressed protein
LOC_Os09g25310.1	31.45	23.74	13.03	6.96		28.52	45.59	43.75	23.16		26S proteasome non-ATPase regulatory subunit 9, putative, expressed
LOC_Os08g32100.1	31.45	19.16	29.01	5.64		55.98	42.25	47.44	22.85		transposon protein, putative, CACTA, En/Spm sub-class, expressed
LOC_Os04g58640.1	31.45	13.39	15.69	8.62		39.69	50.15	42.21	32.24		cleavage and polyadenylation specificity factor subunit 5, putative, expressed
LOC_Os04g57560.1	31.45	14.24	27.24	16.58		12.93	22.19	23.41	25.67		amine oxidase, flavin-containing, domain containing protein, expressed
LOC_Os04g37710.1	31.45	14.58	17.47	10.94		48.54	51.98	40.66	24.1		serine hydrolase domain containing protein, expressed
LOC_Os03g53210.1	31.45	11.36	8.59	7.96		46.59	15.81	51.76	20.03		expressed protein
LOC_Os03g36780.1	31.45	11.53	15.1	3.32		70.51	32.22	52.99	25.67		elongation factor, putative, expressed
LOC_Os03g10190.1	31.45	20.18	16.28	10.61		32.42	39.51	36.35	18.78		seryl-tRNA synthetase, putative, expressed
LOC_Os03g02830.1	31.45	11.36	7.7	8.62		31.71	35.26	33.27	28.49		cell cycle control protein, putative, expressed
LOC_Os02g44770.1	31.45	12.38	29.6	0		8.86	21.28	28.03	19.09		uncharacterized mscS family protein, putative, expressed
LOC_Os02g28830.1	31.45	9.33	13.03	7.96		20.37	26.44	24.65	11.89		tetratricopeptide repeat domain containing protein, expressed
LOC_Os01g52920.1	31.45	26.79	19.24	22.55		76	69.3	40.97	20.35		expressed protein
LOC_Os10g38950.1	31.24	10.85	18.95	7.96		41.46	61.1	30.19	16.59		CGMC_MAPKCMGC_2_ERK.14 - CGMC includes CDA, MAPK, GSK3, and CLKC kinases, expressed
LOC_Os08g37790.1	31.24	24.42	17.17	31.51		98.15	53.8	40.05	18.78		phospho-2-dehydro-3-deoxyheptonate aldolase, chloroplast precursor, putative, expressed
LOC_Os08g28190.1	31.24	22.89	11.84	4.97		25.69	39.21	31.73	10.96		actin, putative, expressed
LOC_Os06g51450.1	31.24	20.35	40.85	5.97		54.21	48.63	43.13	25.98		PHD-finger domain containing protein, expressed
LOC_Os05g47550.1	31.24	21.36	26.35	26.86		43.41	39.82	24.95	17.84		ANTH/ENTH domain containing protein, putative, expressed
LOC_Os05g33730.1	31.24	29.33	23.68	25.21		98.68	51.37	48.06	26.61		gibberellin receptor GID1L2, putative, expressed
LOC_Os04g39210.1	31.24	10.51	11.84	6.96		22.32	17.93	33.58	12.83		agmatine deiminase, putative, expressed
LOC_Os04g09860.3	31.24	26.45	8.88	7.63		44.65	44.07	38.51	20.03		actin, putative, expressed
LOC_Os03g55730.1	31.24	28.99	24.28	21.23		70.69	64.44	48.37	26.92		SSA2 - 2S albumin seed storage family protein precursor, putative, expressed
LOC_Os03g48060.1	31.24	19.67	37.6	8.62		4.07	21.88	23.1	36.94		class I glutamine amidotransferase, putative, expressed
LOC_Os02g06754.1	31.24	20.35	15.1	8.62		97.26	60.49	44.36	31.62		expressed protein
LOC_Os01g73890.1	31.24	31.71	7.7	11.61		26.57	48.33	61.61	46.95		transcription initiation factor IIA gamma chain, putative, expressed
LOC_Os01g56140.1	31.24	10.51	12.73	0		56.87	18.85	27.73	10.33		expressed protein
LOC_Os01g42500.1	31.24	20.35	18.35	14.59		41.1	35.87	27.11	20.35		zinc finger, C3HC4 type family protein, expressed
LOC_Os01g07970.1	31.24	14.07	60.39	10.94		44.65	96.66	50.83	30.05		expressed protein
LOC_Os12g08810.1	31.03	32.22	35.23	24.87		128.27	60.79	94.27	36.31		VTC2, putative, expressed
LOC_Os11g07470.1	31.03	23.23	4.74	7.63		78.31	51.37	23.41	9.08		expressed protein
LOC_Os09g06230.1	31.03	20.52	16.28	4.97		35.61	71.43	35.43	18.78		serine/threonine-protein kinase 16, putative, expressed
LOC_Os08g09690.1	31.03	9.16	9.47	1.66		7.8	39.82	4.93	0		nuclear transcription factor Y subunit, putative, expressed
LOC_Os07g32450.1	31.03	43.24	6.22	10.28		156.08	44.68	46.21	15.34		protein kinase PKN/PRK1, effector, putative, expressed
LOC_Os06g21360.1	31.03	22.89	26.64	23.22		0.53	8.51	23.41	20.03		transporter, monovalent cation:proton antiporter-2 family, putative, expressed
LOC_Os05g48410.1	31.03	14.58	8.59	14.59		115.51	69.3	46.83	22.22		50S ribosomal protein L21, chloroplast precursor, putative, expressed
LOC_Os05g05930.1	31.03	31.03	59.8	127.35		0	19.15	10.78	7.83		peripheral-type benzodiazepine receptor, putative, expressed
LOC_Os04g51500.1	31.03	13.23	16.87	7.3		43.58	24.01	32.96	19.72		expressed protein
LOC_Os04g25990.1	31.03	22.72	13.62	8.29		59.53	55.93	48.67	11.58		tRNA methyltransferase complex GCD14 subunit, putative, expressed
LOC_Os03g15350.1	31.03	18.99	9.18	3.65		26.22	25.84	27.11	11.89		Sel1 repeat domain containing protein, putative, expressed
LOC_Os02g52230.1	31.03	8.48	10.36	5.64		25.16	23.4	34.81	8.76		coronatine-insensitive protein 1, putative, expressed
LOC_Os01g64750.1	31.03	6.95	8.88	1.66		15.94	26.75	25.88	12.52		sterol 3-beta-glucosyltransferase, putative, expressed
LOC_Os01g32364.1	31.03	18.99	35.53	14.59		6.02	34.04	17.25	28.17		Os1bglu1 - beta-mannosidase/glucosidase homologue, expressed
LOC_Os12g42180.1	30.83	14.58	8.88	8.95		47.13	35.87	42.82	10.02		ribosomal protein, putative, expressed
LOC_Os11g47370.1	30.83	13.73	21.32	20.89		95.49	38.3	37.89	18.16		expressed protein
LOC_Os10g39910.1	30.83	32.22	12.14	6.3		57.76	73.86	47.13	23.79		expressed protein
LOC_Os10g22380.1	30.83	12.38	6.51	9.62		35.43	42.25	30.19	19.41		glutamyl-tRNA synthetase, cytoplasmic, putative, expressed
LOC_Os09g19640.1	30.83	34.08	38.78	14.59		41.46	40.12	44.67	60.73		holocarboxylase synthetase, putative, expressed
LOC_Os09g10600.1	30.83	15.77	11.84	4.64		23.03	64.44	51.45	33.18		enoyl-acyl-carrier-protein reductase NADH, chloroplast precursor, expressed
LOC_Os08g01220.1	30.83	13.9	12.43	7.3		91.06	108.51	40.97	23.16		harpin-induced protein 1 domain containing protein, expressed
LOC_Os07g42450.1	30.83	23.23	39.08	31.51		72.46	101.22	57.61	86.39		ribosomal protein S2, putative, expressed
LOC_Os07g38420.1	30.83	21.87	14.8	10.94		67.85	28.57	49.6	29.11		pre-mRNA-splicing factor, putative, expressed
LOC_Os07g12510.1	30.83	47.48	32.56	12.6		105.59	31	59.46	36.62		AP2 domain containing protein, expressed
LOC_Os07g08729.1	30.83	16.11	5.92	6.96		44.29	44.99	28.03	12.21		ATP-dependent DNA helicase 2 subunit 1, putative, expressed
LOC_Os07g04190.1	30.83	28.15	4.74	1.99		30.12	37.99	38.82	22.22		receptor protein kinase CLAVATA1 precursor, putative, expressed
LOC_Os06g43270.1	30.83	26.79	15.69	15.92		85.75	21.28	43.75	21.6		protein kinase domain containing protein, expressed
LOC_Os05g46580.1	30.83	11.87	5.03	2.32		47.13	74.47	22.8	5.95		polyprenyl synthetase, putative, expressed
LOC_Os05g06750.1	30.83	16.11	12.14	5.97		69.27	83.59	46.21	29.11		dihydrolipoyl dehydrogenase, mitochondrial precursor, putative, expressed
LOC_Os04g58850.1	30.83	13.73	15.69	18.9		36.85	58.36	15.71	9.7		harpin-induced protein 1 domain containing protein, expressed
LOC_Os04g51690.1	30.83	28.49	37.01	7.63		133.94	69.91	51.76	31.3		glycosyl hydrolase family 47 domain contain protein, expressed
LOC_Os03g31490.1	30.83	23.74	24.28	12.27		67.15	40.12	36.35	24.42		expressed protein
LOC_Os02g48630.1	30.83	21.19	10.95	6.63		38.27	33.13	36.35	31.93		expressed protein
LOC_Os02g10810.1	30.83	13.56	18.95	19.57		109.67	50.46	88.72	27.23		protein of unknown function domain containing protein, expressed
LOC_Os02g09180.1	30.83	31.2	14.21	22.88		38.27	17.63	28.34	12.52		CUE domain containing protein, expressed
LOC_Os01g40650.1	30.83	23.23	15.1	6.3		38.27	69.3	39.43	41.95		expressed protein
LOC_Os08g41280.1	30.62	15.77	15.1	7.96		34.9	60.18	47.13	26.92		membrane protein, putative, expressed
LOC_Os08g17400.1	30.62	16.11	12.14	4.97		32.07	40.12	32.66	16.28		WRKY DNA-binding domain containing protein, expressed
LOC_Os07g01904.1	30.62	16.11	16.87	9.95		33.66	51.37	27.11	7.83		expressed protein
LOC_Os06g07820.1	30.62	20.18	56.54	19.24		73.88	42.86	67.47	35.37		BSD domain containing protein, expressed
LOC_Os06g06470.1	30.62	39.34	22.2	29.52		60.94	31.61	103.51	64.8		U-box domain containing heat shock protein, putative, expressed
LOC_Os05g32630.1	30.62	24.25	10.36	33.83		106.3	35.26	25.26	12.21		mitochondrial carrier protein, putative, expressed
LOC_Os04g35910.1	30.62	28.66	35.23	20.23		146.69	48.94	56.38	39.13		coiled-coil domain-containing protein 55, putative, expressed
LOC_Os04g33900.1	30.62	7.97	4.74	3.32		27.11	21.58	37.28	15.03		ctr copper transporter family protein, putative, expressed
LOC_Os04g32460.1	30.62	34.93	10.66	11.61		118.17	55.02	40.66	15.65		OsFBL16 - F-box domain and LRR containing protein, expressed
LOC_Os03g50030.1	30.62	16.28	7.7	10.61		23.74	28.27	17.56	9.7		phospholipase A2, putative, expressed
LOC_Os03g48140.1	30.62	23.57	24.28	3.98		18.96	45.29	61	33.81		myosin, putative, expressed
LOC_Os03g07800.1	30.62	23.74	7.11	12.27		127.38	45.29	26.8	20.35		RNA recognition motif containing protein, putative, expressed
LOC_Os03g03430.1	30.62	21.03	18.35	7.96		26.22	23.4	33.27	45.7		CBS domain containing protein, expressed
LOC_Os10g07998.1	30.41	7.63	4.14	2.98		21.08	19.76	14.48	5.32		nodulin, putative, expressed
LOC_Os09g13630.1	30.41	19.84	12.14	3.65		41.46	48.03	38.2	18.16		ZOS9-03 - C2H2 zinc finger protein, expressed
LOC_Os09g11240.1	30.41	22.89	9.77	8.62		140.49	55.32	44.05	17.53		expressed protein
LOC_Os09g04890.1	30.41	16.45	17.17	5.97		54.04	46.51	29.27	10.64		histone-lysine N-methyltransferase, H3 lysine-4 specific ATX1, putative, expressed
LOC_Os08g33390.1	30.41	5.09	12.14	7.96		38.27	31.61	16.94	36.31		Regulator of chromosome condensation domain containing protein, expressed
LOC_Os07g09150.1	30.41	24.08	7.4	4.31		69.98	42.55	29.27	13.77		expressed protein
LOC_Os05g51500.1	30.41	5.6	18.35	5.97		29.94	30.09	45.9	30.68		eukaryotic translation initiation factor 5B, putative, expressed
LOC_Os05g04584.1	30.41	48.66	43.52	22.88		4.96	11.25	48.37	55.72		transferase family protein, putative, expressed
LOC_Os04g54410.1	30.41	8.48	8.29	3.65		25.87	20.37	16.64	6.57		expressed protein
LOC_Os04g44610.1	30.41	20.52	9.77	27.53		55.45	29.18	28.03	21.6		white-brown complex homolog protein 11, putative, expressed
LOC_Os03g14990.1	30.41	18.65	23.09	8.95		44.11	31	49.91	25.04		chorismate synthase 2, chloroplast precursor, putative, expressed
LOC_Os02g35140.1	30.41	26.79	22.8	23.22		97.62	60.18	49.6	40.07		auxin response factor 7, putative, expressed
LOC_Os02g17620.1	30.41	4.41	0	0		1.59	36.17	9.86	4.7		isochorismatase family protein, putative, expressed
LOC_Os02g16620.1	30.41	27.47	87.92	21.56		92.13	58.36	82.87	99.54		reticulon domain containing protein, putative, expressed
LOC_Os02g10190.1	30.41	19.5	18.06	6.3		42.87	57.45	50.21	50.4		DUF1680 domain containing protein, putative, expressed
LOC_Os01g54080.1	30.41	18.82	10.07	1.33		40.93	48.94	25.57	18.47		kinesin motor protein-related, putative, expressed
LOC_Os01g51920.1	30.41	49.17	20.43	28.19		46.24	42.25	20.95	37.25		phosphotransferase, putative, expressed
LOC_Os01g51540.1	30.41	27.98	29.01	17.58		64.67	37.69	32.96	27.55		cytidine/deoxycytidylate deaminase, putative, expressed
LOC_Os12g02290.1	30.2	22.89	5.62	51.74		479.06	87.84	18.18	19.72		LTPL23 - Protease inhibitor/seed storage/LTP family protein precursor, expressed
LOC_Os10g20600.1	30.2	19.84	20.13	5.64		51.38	50.15	42.21	33.49		zinc finger, C3HC4 type domain containing protein, expressed
LOC_Os09g31970.1	30.2	15.26	8.59	12.27		150.06	49.85	32.96	14.4		3-hydroxy-3-methylglutaryl-coenzyme A reductase, putative, expressed
LOC_Os08g39500.1	30.2	18.14	32.56	16.91		66.44	72.95	22.8	15.03		60S ribosomal protein L31, putative, expressed
LOC_Os08g35020.1	30.2	14.24	9.18	1.99		12.76	16.11	14.48	15.65		retrotransposon protein, putative, unclassified, expressed
LOC_Os08g14330.1	30.2	18.99	13.32	6.96		41.1	68.39	32.35	14.09		aldose 1-epimerase, putative, expressed
LOC_Os08g03380.1	30.2	12.38	17.76	9.62		40.04	51.37	52.37	37.56		heat shock protein DnaJ, putative, expressed
LOC_Os07g08790.1	30.2	18.48	8.29	4.31		33.13	44.68	34.2	10.02		targeting protein for Xklp2, putative, expressed
LOC_Os05g48320.1	30.2	23.06	67.79	23.55		32.42	50.76	86.26	93.28		60S ribosomal protein L37a, putative, expressed
LOC_Os04g37950.1	30.2	20.69	12.43	9.29		40.57	34.35	28.96	16.9		ubiquitin carboxyl-terminal hydrolase domain containing protein, expressed
LOC_Os03g32170.1	30.2	12.21	6.22	4.64		23.74	35.87	9.55	6.57		NAD dependent epimerase/dehydratase family protein, putative, expressed
LOC_Os03g30550.1	30.2	15.77	20.43	16.91		45.71	58.97	42.51	36.62		RNA-binding protein-like, putative, expressed
LOC_Os02g07820.1	30.2	6.1	4.74	0.99		25.33	43.16	16.94	16.28		DUF581 domain containing protein, expressed
LOC_Os01g26940.1	30.2	13.39	13.32	8.62		50.85	35.26	31.73	11.89		transposon protein, putative, CACTA, En/Spm sub-class, expressed
LOC_Os10g41590.1	29.99	28.82	15.99	6.96		59.35	39.51	45.9	21.29		zinc finger, C3HC4 type domain containing protein, expressed
[truncated: 17,446 more rows]
