# Supplementary material for: Dynamic Analysis of Gene Expression in Rice Superior and Inferior Grains by RNA-Seq
Source: PLoS One. 2015 Sep 10;10(9):e0137168. doi: 10.1371/journal.pone.0137168 (PMC4565701; doi:10.1371/journal.pone.0137168)
Supplement: S2 Table — (XLS) [file pone.0137168.s003.xls]

## Sheet: Sheet1
Supplementary Table S2 GO enrichment analysis of genes differentially expressed between rice superior and inferior grains
GO term	Ontology	Description	Number in superior	Number in inferior	p-value	FDR
GO:0044424	C	intracellular part	5628	5986	7.1e-09	4.6e-07
GO:0005622	C	intracellular	5884	6259	4.9e-09	4.6e-07
GO:0005737	C	cytoplasm	4636	4922	6.2e-09	4.6e-07
GO:0044444	C	cytoplasmic part	4279	4544	2.3e-08	1.1e-06
GO:0043229	C	intracellular organelle	4787	5100	3.7e-07	1.2e-05
GO:0043226	C	organelle	4787	5100	3.7e-07	1.2e-05
GO:0043231	C	intracellular membrane-bounded organelle	4613	4921	2.3e-06	5.6e-05
GO:0043227	C	membrane-bounded organelle	4613	4921	2.3e-06	5.6e-05
GO:0005829	C	cytosol	1251	1316	4.3e-06	9.4e-05
GO:0005739	C	mitochondrion	697	726	5.2e-06	0.0001
GO:0044464	C	cell part	7418	7954	2.2e-05	0.0004
GO:0005794	C	Golgi apparatus	218	222	4.3e-05	0.00071
GO:0043232	C	intracellular non-membrane-bounded organelle	527	555	0.0027	0.037
GO:0043228	C	non-membrane-bounded organelle	527	555	0.0027	0.037
GO:0005840	C	ribosome	269	280	0.0033	0.038
GO:0030529	C	ribonucleoprotein complex	269	280	0.0033	0.038
GO:0032991	C	macromolecular complex	269	280	0.0033	0.038
