# Supplementary material for: Dynamic Analysis of Gene Expression in Rice Superior and Inferior Grains by RNA-Seq
Source: PLoS One. 2015 Sep 10;10(9):e0137168. doi: 10.1371/journal.pone.0137168 (PMC4565701; doi:10.1371/journal.pone.0137168)
Supplement: S3 Table — (XLS) [file pone.0137168.s004.xls]

## Sheet: Supplementary_Table_S2_filter
Supplementary Table S3 KEGG pathway classification of expressed genes in superior and inferior grains
Pathway	Pathway name	gene locus	gene annotation	10DAF_Superior	15DAF_Superior	21DAF_Superior	27DAF_Superior		10DAF_Inferior	15DAF_Inferior	21DAF_Inferior	27DAF_Inferior
ko00010	Glycolysis / Gluconeogenesis
		LOC_Os05g39690.1	oxidoreductase, aldo/keto reductase family protein, putative, expressed	10.41	86.3	168.45	242.44		11.69	7.9	13.86	27.86
		LOC_Os03g09020.1	dehydrogenase, putative, expressed	9.16	3.56	3.85	7.96		3.72	2.43	18.79	22.85
		LOC_Os11g05260.1	phosphoglycerate mutase, putative, expressed	10.83	5.26	14.21	4.97		10.28	10.03	32.04	23.79
		LOC_Os01g09570.1	6-phosphofructokinase, putative, expressed	10	10.51	36.41	16.25		46.24	26.44	25.57	21.6
		LOC_Os06g39230.1	aldehyde dehydrogenase, putative, expressed	5.83	2.54	1.18	0		12.93	12.16	2.46	0
		LOC_Os05g10650.1	6-phosphofructokinase, putative, expressed	4.58	1.36	3.55	1.33		2.3	4.86	0.92	0
		LOC_Os04g45720.1	aldehyde dehydrogenase, putative, expressed	4.17	0.68	0	0		16.3	5.78	6.47	0
		LOC_Os10g07004.1	expressed protein	7.08	2.54	3.85	0		9.21	8.21	5.85	0.94
		LOC_Os12g42230.1	transketolase, putative, expressed	35.83	9.33	1.48	5.97		15.77	51.37	15.71	5.01
		LOC_Os05g33380.1	fructose-bisphospate aldolase isozyme, putative, expressed	102.69	8.65	18.06	1.66		49.78	189.36	62.23	15.96
		LOC_Os09g22410.3	pyruvate kinase-like, putative, expressed	9.58	4.92	2.66	0		0.89	2.43	2.46	1.57
		LOC_Os04g30420.1	dehydrogenase, putative, expressed	17.29	4.24	7.7	6.96		17.72	23.1	7.7	3.13
		LOC_Os01g47080.1	pyruvate kinase, putative, expressed	54.57	11.36	5.92	3.65		38.98	95.14	31.42	10.02
		LOC_Os04g28990.1	dehydrogenase, putative, expressed	11.66	5.6	0.59	0		0	5.78	6.78	2.5
		LOC_Os02g57240.1	oxidoreductase, aldo/keto reductase family protein, putative, expressed	71.03	32.55	11.25	17.91		146.34	100.31	26.19	15.34
		LOC_Os06g45590.1	glyceraldehyde-3-phosphate dehydrogenase, putative, expressed	25.62	9.66	2.66	1.99		50.14	51.37	16.33	6.57
		LOC_Os06g45710.1	phosphoglycerate kinase protein, putative, expressed	182.88	161.25	84.08	116.08		57.22	194.23	103.2	57.28
		LOC_Os01g53680.1	6-phosphofructokinase, putative, expressed	11.46	4.75	6.81	0.66		9.74	24.92	2.77	3.76
		LOC_Os01g02880.1	fructose-bisphospate aldolase isozyme, putative, expressed	96.85	32.05	36.41	25.87		82.38	59.27	57.92	39.75
		LOC_Os05g45590.1	hexokinase, putative, expressed	22.08	8.99	7.7	3.65		29.94	41.03	33.27	9.08
		LOC_Os04g38530.1	aldose 1-epimerase, putative, expressed	28.54	15.43	9.18	7.96		24.63	21.58	9.86	12.52
		LOC_Os09g32640.1	dehydrogenase, putative, expressed	26.24	18.48	5.62	3.65		23.03	28.57	26.19	12.21
		LOC_Os05g41640.2	phosphoglycerate kinase protein, putative, expressed	82.69	47.48	18.06	6.96		188.5	271.43	89.96	39.75
		LOC_Os12g08170.1	2-oxo acid dehydrogenases acyltransferase domain containing protein, expressed	74.57	28.32	14.8	4.64		60.77	154.11	98.27	36.31
		LOC_Os10g02480.1	oxidoreductase, aldo/keto reductase family protein, putative, expressed	0	6.78	0	2.65		2.3	2.43	1.54	1.25
		LOC_Os03g50480.1	phosphoglucomutase, putative, expressed	4.58	0.51	1.18	0		0	0.91	2.16	1.57
		LOC_Os01g71320.1	hexokinase, putative, expressed	25.62	3.73	13.32	2.32		49.61	27.96	36.04	13.46
		LOC_Os06g05860.1	6-phosphofructokinase, putative, expressed	18.12	4.58	7.7	0		73.52	54.41	32.04	14.71
		LOC_Os08g29170.1	dehydrogenase, putative, expressed	7.08	2.03	3.85	0.66		2.48	7.6	1.85	2.19
		LOC_Os05g09500.1	hexokinase, putative, expressed	11.46	3.39	3.85	1.66		7.62	13.98	12.01	7.51
		LOC_Os02g51590.1	phosphoglycerate mutase, putative, expressed	9.16	2.71	3.55	0.99		6.02	13.98	8.63	4.7
		LOC_Os07g09890.1	hexokinase, putative, expressed	9.16	2.88	0.89	0		1.77	6.08	7.09	7.2
		LOC_Os01g43090.1	oxidoreductase, aldo/keto reductase family protein, putative, expressed	18.12	5.76	3.26	1.33		14.35	24.32	22.8	9.7
		LOC_Os04g58110.1	pyruvate kinase, putative, expressed	71.03	24.25	32.56	27.53		85.39	72.04	44.67	36.62
		LOC_Os10g42100.1	pyruvate kinase, putative, expressed	52.49	18.14	34.34	7.63		73.52	60.79	61.61	52.27
		LOC_Os08g01760.1	dehydrogenase, putative, expressed	42.07	14.92	5.92	3.65		53.33	42.86	56.38	25.04
		LOC_Os09g20820.1	enolase, putative, expressed	24.16	9.33	3.55	7.3		18.43	82.07	25.57	14.09
		LOC_Os05g06460.1	dihydrolipoyl dehydrogenase, putative, expressed	32.49	12.55	6.81	0.99		48.01	44.38	39.43	24.42
		LOC_Os02g50620.1	dehydrogenase E1 component domain containing protein, expressed	135.39	52.39	55.66	21.89		69.98	199.4	215.95	143.36
		LOC_Os02g07490.1	glyceraldehyde-3-phosphate dehydrogenase, putative, expressed	35.2	15.94	54.47	15.26		26.22	76.29	56.99	56.97
		LOC_Os12g05110.1	pyruvate kinase, putative, expressed	96.02	45.61	96.81	60.36		51.56	127.97	86.87	92.34
		LOC_Os08g33440.1	2-oxo acid dehydrogenases acyltransferase domain containing protein, expressed	16.45	7.97	1.48	2.32		32.24	55.62	30.5	8.45
		LOC_Os09g30240.1	phosphofructokinase, putative, expressed	11.04	8.82	23.39	16.58		0	3.95	8.32	17.22
		LOC_Os03g59080.1	AMP-binding enzyme, putative, expressed	3.75	2.03	0	0		4.96	6.38	2.16	0.63
		LOC_Os02g01500.1	2-oxo acid dehydrogenases acyltransferase domain containing protein, expressed	5.62	2.71	0.59	1.99		8.5	6.08	6.78	2.5
		LOC_Os09g29070.1	glucose-6-phosphate isomerase, putative, expressed	89.77	56.46	28.12	21.56		111.97	116.72	121.07	76.69
		LOC_Os04g26910.1	oxidoreductase, aldo/keto reductase family protein, putative, expressed	17.7	17.97	5.92	15.59		30.12	33.44	14.17	10.02
		LOC_Os05g06750.1	dihydrolipoyl dehydrogenase, mitochondrial precursor, putative, expressed	30.83	16.11	12.14	5.97		69.27	83.59	46.21	29.11
		LOC_Os12g35040.1	2,3-bisphosphoglycerate-independent phosphoglycerate mutase, putative, expressed	64.99	42.73	26.94	24.54		91.06	87.54	66.54	42.26
		LOC_Os06g13720.1	dehydrogenase E1 component domain containing protein, expressed	23.54	16.45	29.6	63.01		34.72	15.2	33.58	45.08
		LOC_Os04g39420.1	6-phosphofructokinase 2, putative, expressed	4.58	5.26	8.59	11.94		31.71	7.29	7.39	7.2
		LOC_Os12g23754.1	expressed protein	4.17	2.37	3.26	0		6.56	5.17	7.39	3.13
		LOC_Os10g07229.1	dehydrogenase, putative, expressed	3.96	3.56	0.59	0		8.5	5.17	2.77	0.63
		LOC_Os07g05000.1	oxidoreductase, aldo/keto reductase family protein, putative, expressed	3.54	1.7	2.37	0		11.69	7.6	3.39	2.19
		LOC_Os03g16050.1	fructose-1,6-bisphosphatase, putative, expressed	10.62	9.33	4.74	1.99		16.65	26.44	22.8	13.46
		LOC_Os09g29060.1	expressed protein	20.2	10.68	12.73	4.97		40.75	36.17	36.66	15.03
		LOC_Os03g15950.1	enolase, putative, expressed	25.2	14.07	14.51	6.3		32.42	67.78	22.8	24.73
		LOC_Os01g06660.1	thiamine pyrophosphate enzyme, C-terminal TPP binding domain containing protein, expressed	9.58	7.97	12.14	2.65		6.91	5.47	11.09	6.89
		LOC_Os03g21260.1	2,3-bisphosphoglycerate-independent phosphoglycerate mutase, putative	0	0.34	1.78	1.33		0.35	0	0	0
		LOC_Os10g13700.2	phosphoenolpyruvate carboxykinase, putative, expressed	1.46	0	0.59	0		8.68	2.43	2.16	1.57
		LOC_Os10g30550.1	tRNA methyltransferase, putative, expressed	4.37	3.05	1.48	2.98		10.81	9.12	7.09	3.44
		LOC_Os11g10980.1	pyruvate kinase, putative, expressed	3.75	1.53	5.92	5.64		4.96	8.81	4.62	6.26
		LOC_Os08g34050.1	phosphofructokinase, putative	0	0	0	0		1.24	0.91	0	0
		LOC_Os09g02140.1	expressed protein	0	0	0	0		2.66	3.34	1.23	0
		LOC_Os01g60270.2	homeobox domain containing protein, expressed	1.04	1.19	0.89	0.66		7.97	8.21	4	4.38
		LOC_Os06g45370.1	fructose-1,6-bisphosphatase, putative, expressed	1.46	0.68	1.18	0		4.25	4.26	1.85	0
		LOC_Os01g62860.1	oxidoreductase, aldo/keto reductase family protein, putative, expressed	1.25	0	0	0.66		2.3	4.26	0.62	0
		LOC_Os10g26570.1	phosphofructokinase, putative, expressed	1.67	0.34	0.89	0		11.52	5.17	1.85	0
		LOC_Os02g01510.1	lactate/malate dehydrogenase, putative, expressed	1.46	1.19	1.48	0		4.43	10.33	2.77	0.94
		LOC_Os03g45990.1	expressed protein	0.83	0.85	1.18	0		3.01	2.13	0	0
		LOC_Os05g38219.1	expressed protein	1.04	0.51	0.89	0.66		6.73	0.61	3.39	4.07
		LOC_Os09g32620.1	dehydrogenase, putative, expressed	2.29	0.34	0	0		16.83	2.74	2.77	1.57
		LOC_Os01g58600.1	hypothetical protein	2.08	0	0	0		43.23	21.88	7.7	0
		LOC_Os03g46910.1	pyruvate kinase, putative, expressed	2.08	0.34	0	0.66		1.59	4.56	1.85	0
		LOC_Os03g54240.1	expressed protein	2.29	1.02	3.85	1.99		11.87	5.17	2.46	0
		LOC_Os01g54940.1	dehydrogenase, putative, expressed	37.91	40.69	46.48	23.55		126.67	84.2	86.87	55.72
		LOC_Os09g32570.1	alcohol dehydrogenase GroES-like domain containing protein, expressed	0	0.34	0	0.66		3.9	0	0	0
		LOC_Os01g09460.1	hexokinase, putative, expressed	6.67	7.12	2.07	1.33		18.07	7.6	9.86	3.76
		LOC_Os08g37140.1	phosphoglycerate mutase, putative, expressed	12.71	7.46	6.51	7.3		25.51	20.37	18.18	5.01
		LOC_Os01g67860.1	fructose-bisphospate aldolase isozyme, putative, expressed	796.08	656.35	1024.31	641.42		324.74	820.38	776.02	1210.15
		LOC_Os04g33190.1	AMP-binding enzyme, putative, expressed	12.91	8.48	7.99	5.31		20.02	13.68	32.35	24.1
		LOC_Os03g13390.2	oxidoreductase, aldo/keto reductase family protein, putative, expressed	9.58	4.07	13.32	4.97		9.92	18.85	21.56	17.22
		LOC_Os01g40860.1	aldehyde dehydrogenase, putative, expressed	0.62	0.51	3.55	1.99		0.89	0	1.54	5.01
		LOC_Os04g37490.1	oxidoreductase, aldo/keto reductase family protein, putative, expressed	1.46	1.02	4.14	5.64		0.53	2.13	5.24	5.63
		LOC_Os09g24320.1	2-oxo acid dehydrogenases acyltransferase domain containing protein, expressed	1.67	0	0	0		0.71	3.65	1.23	0
		LOC_Os05g44760.1	hexokinase, putative, expressed	1.25	0.68	1.48	0.66		0.89	3.34	3.39	1.88
		LOC_Os06g15990.1	aldehyde dehydrogenase, putative, expressed	182.88	138.87	105.39	105.13		317.66	262.62	262.78	118.01
		LOC_Os02g36600.1	aldose 1-epimerase, putative, expressed	2.92	2.71	5.33	3.98		1.24	3.65	5.24	5.63
		LOC_Os11g04320.1	phosphoglycerate mutase, putative, expressed	1.46	0.51	2.07	1.66		0	0.61	0.92	0.94
ko00020	Citrate cycle (TCA cycle)
		LOC_Os01g46070.1	lactate/malate dehydrogenase, putative, expressed	75.61	26.45	67.79	20.89		44.47	113.38	175.6	160.89
		LOC_Os08g02640.1	succinate dehydrogenase iron-sulfur subunit 2,mitochondrial precursor, putative, expressed	10.21	3.05	6.22	5.64		17.01	21.58	28.03	21.6
		LOC_Os12g42230.1	transketolase, putative, expressed	35.83	9.33	1.48	5.97		15.77	51.37	15.71	5.01
		LOC_Os12g37870.1	ATP-grasp domain containing protein, expressed	66.65	26.79	20.13	15.26		114.45	141.95	45.59	27.55
		LOC_Os12g08170.1	2-oxo acid dehydrogenases acyltransferase domain containing protein, expressed	74.57	28.32	14.8	4.64		60.77	154.11	98.27	36.31
		LOC_Os05g49760.1	dehydrogenase, putative, expressed	5.62	1.02	1.48	0.99		2.48	23.4	2.16	0.94
		LOC_Os08g09200.1	aconitate hydratase protein, putative, expressed	174.75	60.36	97.4	26.2		175.57	194.84	196.24	158.08
		LOC_Os03g04410.1	aconitate hydratase protein, putative, expressed	38.53	13.39	18.95	22.55		58.29	59.27	45.9	30.36
		LOC_Os05g06460.1	dihydrolipoyl dehydrogenase, putative, expressed	32.49	12.55	6.81	0.99		48.01	44.38	39.43	24.42
		LOC_Os02g50620.1	dehydrogenase E1 component domain containing protein, expressed	135.39	52.39	55.66	21.89		69.98	199.4	215.95	143.36
		LOC_Os07g49520.1	2-oxoglutarate dehydrogenase E1 component, mitochondrial precursor, putative, expressed	54.36	22.38	58.91	32.83		78.84	80.55	105.36	87.65
		LOC_Os01g46610.1	dehydrogenase, putative, expressed	40.62	16.79	15.39	23.88		86.99	88.76	46.83	29.74
		LOC_Os01g14580.1	dehydrogenase, putative, expressed	13.54	6.1	7.99	3.98		18.96	20.06	21.87	11.27
		LOC_Os08g44810.1	lactate/malate dehydrogenase, putative, expressed	15.41	6.95	10.66	1.33		24.27	32.52	19.72	12.52
		LOC_Os03g21950.1	fumarate hydratase, mitochondrial precursor, putative, expressed	94.56	43.92	58.32	23.88		75.47	178.42	107.21	81.39
		LOC_Os08g33440.1	2-oxo acid dehydrogenases acyltransferase domain containing protein, expressed	16.45	7.97	1.48	2.32		32.24	55.62	30.5	8.45
		LOC_Os02g01500.1	2-oxo acid dehydrogenases acyltransferase domain containing protein, expressed	5.62	2.71	0.59	1.99		8.5	6.08	6.78	2.5
		LOC_Os08g33720.1	lactate/malate dehydrogenase, putative, expressed	18.54	9.83	4.14	0.99		7.26	27.05	13.86	17.22
		LOC_Os04g42920.1	dehydrogenase, putative, expressed	64.36	37.98	15.1	5.97		74.06	143.77	56.38	36.62
		LOC_Os05g06750.1	dihydrolipoyl dehydrogenase, mitochondrial precursor, putative, expressed	30.83	16.11	12.14	5.97		69.27	83.59	46.21	29.11
		LOC_Os07g38970.1	succinyl-CoA ligase subunit alpha-2, mitochondrial precursor, putative, expressed	91.02	67.31	40.56	46.43		167.6	252.59	126	90.78
		LOC_Os06g13720.1	dehydrogenase E1 component domain containing protein, expressed	23.54	16.45	29.6	63.01		34.72	15.2	33.58	45.08
		LOC_Os02g38200.1	dehydrogenase, putative, expressed	8.54	4.92	7.4	1.99		29.06	20.06	21.26	14.71
		LOC_Os01g61380.1	lactate/malate dehydrogenase, putative, expressed	38.95	21.7	21.91	13.93		26.04	31.61	34.5	40.07
		LOC_Os07g04240.1	succinate dehydrogenase flavoprotein subunit,mitochondrial precursor, putative, expressed	93.52	69.01	81.41	40.13		94.07	154.71	138.32	87.33
		LOC_Os07g33680.1	succinate dehydrogenase subunit 3, putative, expressed	61.24	51.04	38.49	28.19		104	100.31	111.21	55.09
		LOC_Os10g13700.2	phosphoenolpyruvate carboxykinase, putative, expressed	1.46	0	0.59	0		8.68	2.43	2.16	1.57
		LOC_Os03g45990.1	expressed protein	0.83	0.85	1.18	0		3.01	2.13	0	0
		LOC_Os07g04230.1	mTERF domain containing protein, expressed	5.83	4.58	1.78	0.99		9.92	13.07	5.24	1.25
		LOC_Os03g56280.1	lactate/malate dehydrogenase, putative, expressed	66.03	58.5	51.51	35.49		200.73	101.52	137.71	62.6
		LOC_Os02g13840.1	citrate synthase, putative, expressed	113.73	97.33	66.91	85.23		335.37	184.2	143.87	93.28
		LOC_Os09g20440.1	succinate dehydrogenase and fumarate reductase iron-sulfur protein	2.08	0	1.48	1.99		0	0.61	0	2.5
		LOC_Os09g24320.1	2-oxo acid dehydrogenases acyltransferase domain containing protein, expressed	1.67	0	0	0		0.71	3.65	1.23	0
ko00030	Pentose phosphate pathway
		LOC_Os09g32810.1	ribulose-phosphate 3-epimerase, putative, expressed	10	5.26	8.29	5.64		13.46	7.29	10.47	24.42
		LOC_Os04g24140.1	ribose-5-phosphate isomerase A, putative, expressed	13.33	12.04	24.28	63.68		509.17	51.06	44.67	29.74
		LOC_Os01g09570.1	6-phosphofructokinase, putative, expressed	10	10.51	36.41	16.25		46.24	26.44	25.57	21.6
		LOC_Os05g10650.1	6-phosphofructokinase, putative, expressed	4.58	1.36	3.55	1.33		2.3	4.86	0.92	0
		LOC_Os05g33380.1	fructose-bisphospate aldolase isozyme, putative, expressed	102.69	8.65	18.06	1.66		49.78	189.36	62.23	15.96
		LOC_Os11g29400.1	6-phosphogluconate dehydrogenase, decarboxylating, putative, expressed	84.36	23.4	10.07	4.31		116.93	131.92	66.23	26.92
		LOC_Os01g53680.1	6-phosphofructokinase, putative, expressed	11.46	4.75	6.81	0.66		9.74	24.92	2.77	3.76
		LOC_Os01g02880.1	fructose-bisphospate aldolase isozyme, putative, expressed	96.85	32.05	36.41	25.87		82.38	59.27	57.92	39.75
		LOC_Os03g07300.1	ribulose-phosphate 3-epimerase, chloroplast precursor, putative, expressed	49.16	41.71	50.62	31.84		92.13	72.65	48.06	21.29
		LOC_Os07g08030.1	ribose-5-phosphate isomerase A, putative, expressed	20.2	8.82	6.81	2.98		22.85	24.62	10.47	8.76
		LOC_Os03g50480.1	phosphoglucomutase, putative, expressed	4.58	0.51	1.18	0		0	0.91	2.16	1.57
		LOC_Os06g05860.1	6-phosphofructokinase, putative, expressed	18.12	4.58	7.7	0		73.52	54.41	32.04	14.71
		LOC_Os01g52530.1	phosphoribosyl transferase, putative, expressed	18.75	5.93	7.7	3.98		14.88	39.51	29.88	25.35
		LOC_Os07g22350.1	glucose-6-phosphate 1-dehydrogenase, chloroplast precursor, putative, expressed	8.54	2.71	2.96	1.99		16.12	11.25	7.39	2.82
		LOC_Os06g04270.1	transketolase, chloroplast precursor, putative, expressed	43.95	14.24	9.18	4.31		54.21	58.66	49.91	36.94
		LOC_Os09g30240.1	phosphofructokinase, putative, expressed	11.04	8.82	23.39	16.58		0	3.95	8.32	17.22
		LOC_Os04g40874.1	glucose-6-phosphate 1-dehydrogenase, cytoplasmic isoform, putative, expressed	6.46	2.2	0.59	1.33		7.97	10.33	4.93	1.57
		LOC_Os09g29070.1	glucose-6-phosphate isomerase, putative, expressed	89.77	56.46	28.12	21.56		111.97	116.72	121.07	76.69
		LOC_Os01g70170.1	transaldolase, putative, expressed	36.24	18.14	11.84	17.25		76.89	85.41	44.05	36.31
		LOC_Os09g35970.1	6-phosphogluconolactonase, putative, expressed	56.45	31.88	23.09	13.93		60.59	87.24	33.58	34.43
		LOC_Os04g39420.1	6-phosphofructokinase 2, putative, expressed	4.58	5.26	8.59	11.94		31.71	7.29	7.39	7.2
		LOC_Os03g16050.1	fructose-1,6-bisphosphatase, putative, expressed	10.62	9.33	4.74	1.99		16.65	26.44	22.8	13.46
		LOC_Os01g47550.1	kinase, pfkB family, putative, expressed	10.41	5.26	8.88	2.32		17.72	22.49	16.33	5.01
		LOC_Os06g02440.1	expressed protein	41.87	35.95	23.68	9.62		40.04	94.23	57.61	33.18
		LOC_Os09g29060.1	expressed protein	20.2	10.68	12.73	4.97		40.75	36.17	36.66	15.03
		LOC_Os02g48390.1	phosphoribosyl transferase, putative, expressed	8.54	4.07	11.25	13.93		44.29	14.29	20.33	5.32
		LOC_Os07g12160.1	KHG/KDPG aldolase, putative, expressed	0	0.85	1.78	0		7.62	0.61	2.46	0.63
		LOC_Os08g34050.1	phosphofructokinase, putative	0	0	0	0		1.24	0.91	0	0
		LOC_Os03g30300.2	6-phosphogluconolactonase, putative, expressed	0	0	0	0		3.72	0	0	0
		LOC_Os06g45370.1	fructose-1,6-bisphosphatase, putative, expressed	1.46	0.68	1.18	0		4.25	4.26	1.85	0
		LOC_Os02g03540.1	phosphoribosyl transferase, putative, expressed	6.87	6.1	3.26	5.64		35.61	18.24	15.71	2.5
		LOC_Os10g26570.1	phosphofructokinase, putative, expressed	1.67	0.34	0.89	0		11.52	5.17	1.85	0
		LOC_Os03g56869.1	ribose-5-phosphate isomerase A, putative, expressed	3.33	0.85	0.59	0		23.74	9.42	3.7	0
		LOC_Os03g01018.1	phosphoribosyl transferase, putative, expressed	1.25	1.19	0.59	0.66		4.43	3.95	3.08	1.57
		LOC_Os08g43370.1	6-phosphogluconolactonase, putative, expressed	9.79	6.44	10.36	5.64		23.92	27.66	15.4	6.57
		LOC_Os04g19740.1	transketolase, chloroplast precursor, putative, expressed	65.61	39.34	37.01	41.46		21.08	62.01	52.99	32.87
		LOC_Os01g67860.1	fructose-bisphospate aldolase isozyme, putative, expressed	796.08	656.35	1024.31	641.42		324.74	820.38	776.02	1210.15
ko00040	Pentose and glucuronate interconversions
		LOC_Os02g03750.1	polygalacturonase, putative, expressed	1.04	4.58	7.11	12.6		0.35	0	1.85	8.45
		LOC_Os09g32810.1	ribulose-phosphate 3-epimerase, putative, expressed	10	5.26	8.29	5.64		13.46	7.29	10.47	24.42
		LOC_Os06g39230.1	aldehyde dehydrogenase, putative, expressed	5.83	2.54	1.18	0		12.93	12.16	2.46	0
		LOC_Os04g45720.1	aldehyde dehydrogenase, putative, expressed	4.17	0.68	0	0		16.3	5.78	6.47	0
		LOC_Os05g50260.1	polygalacturonase, putative, expressed	3.75	2.03	0	0		2.83	4.86	0.92	0
		LOC_Os02g18650.1	pectinesterase, putative, expressed	6.87	2.2	9.77	0.66		0.35	10.64	1.85	0.63
		LOC_Os01g43160.1	polygalacturonase, putative, expressed	57.9	19.16	9.18	6.96		26.93	31	40.05	11.58
		LOC_Os02g02560.1	UTP--glucose-1-phosphate uridylyltransferase, putative, expressed	7.71	1.87	0.59	0		0	17.02	4.62	1.57
		LOC_Os05g20020.1	polygalacturonase, putative, expressed	11.04	4.75	0.59	0		18.07	43.47	10.47	2.82
		LOC_Os01g44970.1	polygalacturonase, putative, expressed	18.54	6.78	1.48	4.31		2.3	39.82	16.64	5.32
		LOC_Os05g50960.1	polygalacturonase, putative, expressed	14.58	5.93	0.59	0		10.63	19.15	17.56	5.63
		LOC_Os12g25690.1	UDP-glucose 6-dehydrogenase, putative, expressed	21.25	9.16	12.43	2.98		19.84	33.74	12.01	8.45
		LOC_Os03g07300.1	ribulose-phosphate 3-epimerase, chloroplast precursor, putative, expressed	49.16	41.71	50.62	31.84		92.13	72.65	48.06	21.29
		LOC_Os05g46510.1	polygalacturonase, putative, expressed	9.37	0.68	0.59	1.33		5.31	12.16	6.47	6.26
		LOC_Os08g34910.1	pectinesterase, putative, expressed	7.5	1.7	0	0		4.43	10.64	1.54	2.19
		LOC_Os12g36810.1	polygalacturonase, putative, expressed	7.5	2.03	0.59	0		32.42	20.06	14.17	3.76
		LOC_Os06g09340.1	pectinesterase, putative, expressed	7.91	2.54	0	0		0.71	15.5	5.24	3.13
		LOC_Os01g65790.1	pectinesterase, putative, expressed	23.12	7.8	6.51	0		18.78	57.75	24.95	21.6
		LOC_Os01g21034.1	pectinesterase, putative, expressed	4.58	3.9	0	0.66		45.71	60.18	4.93	0.94
		LOC_Os11g43750.1	polygalacturonase, putative, expressed	4.37	1.36	0	0		17.01	15.5	6.47	1.88
		LOC_Os05g46520.1	polygalacturonase, putative, expressed	27.29	15.6	1.18	3.98		182.83	35.56	34.81	17.22
		LOC_Os03g03350.1	polygalacturonase, putative, expressed	8.12	4.41	2.07	2.98		23.74	28.27	14.17	5.01
		LOC_Os07g44660.1	FGGY family of carbohydrate kinases, putative, expressed	39.16	22.21	11.84	6.3		113.56	96.66	51.76	22.22
		LOC_Os02g54030.1	polygalacturonase, putative, expressed	14.79	24.92	6.22	4.97		21.44	19.76	15.71	13.46
		LOC_Os01g44340.1	pectinesterase, putative, expressed	0.42	0.34	2.96	7.3		0.35	0	0	0.94
		LOC_Os09g31270.1	polygalacturonase, putative, expressed	3.96	2.54	0.59	0		6.38	2.43	1.54	1.25
		LOC_Os09g26800.1	polygalacturonase, putative, expressed	16.66	10.17	8.29	6.96		16.12	20.97	18.79	15.65
		LOC_Os07g12160.1	KHG/KDPG aldolase, putative, expressed	0	0.85	1.78	0		7.62	0.61	2.46	0.63
		LOC_Os09g39770.1	C2 domain containing protein, putative, expressed	0	0	0.59	1.33		7.62	3.04	3.39	2.19
		LOC_Os07g47830.1	pectinesterase, putative, expressed	0	0	1.78	0		2.3	0	1.85	1.88
		LOC_Os01g07790.1	polygalacturonase, putative	0	0	0	0		1.24	0	0	0
		LOC_Os01g19170.1	polygalacturonase, putative, expressed	0	0	0	0		0	0.91	0	0
		LOC_Os01g21034.3	pectinesterase, putative, expressed	0	0	0	0		3.01	1.22	0.62	0
		LOC_Os09g39760.1	pectinesterase, putative, expressed	0	0	0	0		0.53	0	0.62	0
		LOC_Os02g15690.1	polygalacturonase, putative, expressed	0.42	0	0.59	0		2.66	3.65	1.23	0.94
		LOC_Os05g44600.1	pectinesterase, putative, expressed	1.46	0.68	0.59	0		1.95	14.89	3.39	1.88
		LOC_Os02g54190.1	pectinesterase, putative, expressed	0.42	0	0	0		0	1.82	0	0
		LOC_Os01g57854.1	pectinesterase, putative, expressed	0.42	0.34	0	0		6.02	3.04	0	0.63
		LOC_Os08g34900.1	pectinesterase, putative, expressed	1.04	0.34	0	0		2.83	3.95	0	0.63
		LOC_Os01g53990.2	pectinesterase, putative, expressed	0.83	1.19	0	0		0	3.04	0.92	0
		LOC_Os01g36620.1	pectate lyase family protein, expressed	5	3.73	3.26	1.66		13.11	11.25	7.7	2.82
		LOC_Os12g43664.1	FGGY family of carbohydrate kinases, putative, expressed	2.29	0.51	2.96	0		2.13	5.47	4.31	3.13
		LOC_Os07g41650.2	pectinesterase, putative, expressed	9.58	18.31	8.29	7.96		0.35	0.61	5.85	19.41
		LOC_Os10g10700.1	invertase/pectin methylesterase inhibitor family protein, putative, expressed	0	0	0	0		0	2.74	0	0
		LOC_Os01g40860.1	aldehyde dehydrogenase, putative, expressed	0.62	0.51	3.55	1.99		0.89	0	1.54	5.01
		LOC_Os07g46190.1	pectinesterase, putative, expressed	0	0	0	0		0.53	0.91	0	0
		LOC_Os04g35770.1	pectinesterase, putative, expressed	1.87	0.85	1.48	0		4.61	3.95	3.7	2.5
		LOC_Os06g15990.1	aldehyde dehydrogenase, putative, expressed	182.88	138.87	105.39	105.13		317.66	262.62	262.78	118.01
		LOC_Os08g01600.1	polygalacturonase, putative, expressed	3.75	3.56	3.26	2.65		9.21	4.86	3.39	3.44
		LOC_Os01g22590.1	retrotransposon protein, putative, unclassified, expressed	1.04	0	0	0		0	3.34	0	0
		LOC_Os04g54850.1	pectinesterase, putative, expressed	0	0	1.18	2.32		0	0	0	0
		LOC_Os11g08750.1	pectinesterase, putative, expressed	1.04	0.34	0	0		0	0	0	0
ko00051	Fructose and mannose metabolism
		LOC_Os05g39690.1	oxidoreductase, aldo/keto reductase family protein, putative, expressed	10.41	86.3	168.45	242.44		11.69	7.9	13.86	27.86
		LOC_Os01g09570.1	6-phosphofructokinase, putative, expressed	10	10.51	36.41	16.25		46.24	26.44	25.57	21.6
		LOC_Os05g10650.1	6-phosphofructokinase, putative, expressed	4.58	1.36	3.55	1.33		2.3	4.86	0.92	0
		LOC_Os05g33380.1	fructose-bisphospate aldolase isozyme, putative, expressed	102.69	8.65	18.06	1.66		49.78	189.36	62.23	15.96
		LOC_Os06g12600.1	kinase, pfkB family, putative, expressed	9.79	2.54	3.26	0.99		14.88	7.29	3.08	1.57
		LOC_Os06g04620.1	GDP-mannose 4,6 dehydratase 2, putative, expressed	15	6.1	1.48	2.65		42.7	17.02	13.55	4.7
		LOC_Os01g53680.1	6-phosphofructokinase, putative, expressed	11.46	4.75	6.81	0.66		9.74	24.92	2.77	3.76
		LOC_Os02g02470.1	oxidoreductase, short chain dehydrogenase/reductase family domain containing protein, expressed	29.99	7.46	8.88	5.31		17.54	26.14	19.72	10.33
		LOC_Os01g02880.1	fructose-bisphospate aldolase isozyme, putative, expressed	96.85	32.05	36.41	25.87		82.38	59.27	57.92	39.75
		LOC_Os05g45590.1	hexokinase, putative, expressed	22.08	8.99	7.7	3.65		29.94	41.03	33.27	9.08
		LOC_Os09g39670.1	oxidoreductase, short chain dehydrogenase/reductase family domain containing family, expressed	47.49	40.69	12.73	11.28		94.96	92.1	53.6	23.48
		LOC_Os10g02480.1	oxidoreductase, aldo/keto reductase family protein, putative, expressed	0	6.78	0	2.65		2.3	2.43	1.54	1.25
		LOC_Os01g71320.1	hexokinase, putative, expressed	25.62	3.73	13.32	2.32		49.61	27.96	36.04	13.46
		LOC_Os06g05860.1	6-phosphofructokinase, putative, expressed	18.12	4.58	7.7	0		73.52	54.41	32.04	14.71
		LOC_Os05g09500.1	hexokinase, putative, expressed	11.46	3.39	3.85	1.66		7.62	13.98	12.01	7.51
		LOC_Os07g09890.1	hexokinase, putative, expressed	9.16	2.88	0.89	0		1.77	6.08	7.09	7.2
		LOC_Os12g23180.1	3-beta hydroxysteroid dehydrogenase/isomerase family protein, putative, expressed	12.29	4.24	2.96	0		36.14	24.32	13.55	10.96
		LOC_Os06g44270.1	synthase, putative, expressed	15.83	5.76	4.74	2.98		20.55	38.3	17.87	16.28
		LOC_Os08g02120.1	kinase, pfkB family, putative, expressed	249.32	103.6	87.63	14.26		148.82	546.21	280.03	151.82
		LOC_Os06g39040.1	dehydrogenase/reductase SDR family member 12, putative, expressed	12.08	5.43	9.47	5.97		15.24	16.11	13.55	10.02
		LOC_Os09g30240.1	phosphofructokinase, putative, expressed	11.04	8.82	23.39	16.58		0	3.95	8.32	17.22
		LOC_Os01g70430.1	oxidoreductase, short chain dehydrogenase/reductase family domain containing protein, expressed	8.96	3.73	1.18	1.99		16.65	9.42	13.25	3.44
		LOC_Os03g06880.1	kinase, pfkB family, putative, expressed	20	28.99	3.85	10.28		32.42	32.83	28.96	15.03
		LOC_Os04g39420.1	6-phosphofructokinase 2, putative, expressed	4.58	5.26	8.59	11.94		31.71	7.29	7.39	7.2
		LOC_Os07g05000.1	oxidoreductase, aldo/keto reductase family protein, putative, expressed	3.54	1.7	2.37	0		11.69	7.6	3.39	2.19
		LOC_Os03g16050.1	fructose-1,6-bisphosphatase, putative, expressed	10.62	9.33	4.74	1.99		16.65	26.44	22.8	13.46
		LOC_Os08g25720.1	pyrophosphate--fructose 6-phosphate 1-phosphotransferase subunit alpha, putative, expressed	145.18	91.73	96.51	65.34		196.65	161.4	90.57	90.46
		LOC_Os08g34050.1	phosphofructokinase, putative	0	0	0	0		1.24	0.91	0	0
		LOC_Os01g63220.3	kinase, pfkB family, putative, expressed	1.46	1.02	1.18	0.66		16.12	7.29	1.54	0
		LOC_Os04g22390.1	short chain dehydrogenase/reductase protein, putative, expressed	1.25	1.53	0.59	0.66		6.73	4.86	1.23	0
		LOC_Os06g45370.1	fructose-1,6-bisphosphatase, putative, expressed	1.46	0.68	1.18	0		4.25	4.26	1.85	0
		LOC_Os03g40550.1	kinase, pfkB family, putative, expressed	1.04	2.71	0	0		6.2	4.56	3.39	1.25
		LOC_Os01g62860.1	oxidoreductase, aldo/keto reductase family protein, putative, expressed	1.25	0	0	0.66		2.3	4.26	0.62	0
		LOC_Os10g26570.1	phosphofructokinase, putative, expressed	1.67	0.34	0.89	0		11.52	5.17	1.85	0
		LOC_Os03g54240.1	expressed protein	2.29	1.02	3.85	1.99		11.87	5.17	2.46	0
		LOC_Os01g62840.1	mannose-1-phosphate guanyltransferase, putative, expressed	16.66	11.7	8.29	10.61		55.45	18.85	13.25	8.76
		LOC_Os01g09460.1	hexokinase, putative, expressed	6.67	7.12	2.07	1.33		18.07	7.6	9.86	3.76
		LOC_Os01g67860.1	fructose-bisphospate aldolase isozyme, putative, expressed	796.08	656.35	1024.31	641.42		324.74	820.38	776.02	1210.15
		LOC_Os03g13390.2	oxidoreductase, aldo/keto reductase family protein, putative, expressed	9.58	4.07	13.32	4.97		9.92	18.85	21.56	17.22
		LOC_Os04g37490.1	oxidoreductase, aldo/keto reductase family protein, putative, expressed	1.46	1.02	4.14	5.64		0.53	2.13	5.24	5.63
		LOC_Os04g26870.1	oxidoreductase, aldo/keto reductase family protein, putative, expressed	0.42	0	1.48	0		0	0	0.92	1.25
		LOC_Os01g66940.1	kinase, pfkB family, putative, expressed	27.91	14.24	21.32	15.92		28.35	15.81	35.43	24.42
		LOC_Os05g44760.1	hexokinase, putative, expressed	1.25	0.68	1.48	0.66		0.89	3.34	3.39	1.88
		LOC_Os06g22060.3	pyrophosphate--fructose 6-phosphate 1-phosphotransferase subunit alpha, putative, expressed	0.83	0	0	0		1.42	2.74	0.92	0
ko00052	Galactose metabolism
		LOC_Os05g32140.1	NAD dependent epimerase/dehydratase family protein, putative, expressed	7.5	7.46	12.73	11.61		30.83	10.03	17.56	16.9
		LOC_Os01g09570.1	6-phosphofructokinase, putative, expressed	10	10.51	36.41	16.25		46.24	26.44	25.57	21.6
		LOC_Os05g10650.1	6-phosphofructokinase, putative, expressed	4.58	1.36	3.55	1.33		2.3	4.86	0.92	0
		LOC_Os04g33740.1	glycosyl hydrolases, putative, expressed	50.82	17.13	2.96	0		41.81	61.7	11.09	3.76
		LOC_Os02g02560.1	UTP--glucose-1-phosphate uridylyltransferase, putative, expressed	7.71	1.87	0.59	0		0	17.02	4.62	1.57
		LOC_Os10g19960.1	beta-galactosidase, putative, expressed	59.99	6.27	2.07	0		39.51	86.02	48.67	13.46
		LOC_Os03g06940.1	beta-galactosidase, putative, expressed	19.58	6.95	1.48	1.33		38.62	97.27	13.55	5.63
		LOC_Os01g53680.1	6-phosphofructokinase, putative, expressed	11.46	4.75	6.81	0.66		9.74	24.92	2.77	3.76
		LOC_Os01g33420.1	glycosyl hydrolase family protein 27, putative, expressed	35.2	20.52	9.18	8.95		58.46	45.59	23.72	13.15
		LOC_Os06g07600.1	uncharacterized glycosyltransferase, putative, expressed	70.61	21.7	32.27	25.54		17.19	75.38	63.46	26.61
		LOC_Os09g35800.1	UDP-glucose 4-epimerase, putative, expressed	26.24	22.21	6.22	8.29		29.94	28.88	22.49	10.02
		LOC_Os08g28730.1	NAD dependent epimerase/dehydratase family protein, putative, expressed	42.28	8.31	7.4	3.98		25.87	38.6	29.57	16.59
		LOC_Os05g45590.1	hexokinase, putative, expressed	22.08	8.99	7.7	3.65		29.94	41.03	33.27	9.08
		LOC_Os07g23880.1	glycosyl hydrolase, family 31, putative, expressed	53.11	22.38	14.8	1.33		65.37	64.44	90.57	23.48
		LOC_Os04g51880.2	GHMP kinases ATP-binding protein, putative, expressed	7.29	0.34	0.89	0		6.02	17.63	5.55	2.19
		LOC_Os08g38710.1	uncharacterized glycosyltransferase, putative, expressed	6.67	0.34	4.14	0.66		1.42	15.81	1.85	2.82
		LOC_Os03g50480.1	phosphoglucomutase, putative, expressed	4.58	0.51	1.18	0		0	0.91	2.16	1.57
		LOC_Os01g71320.1	hexokinase, putative, expressed	25.62	3.73	13.32	2.32		49.61	27.96	36.04	13.46
		LOC_Os06g05860.1	6-phosphofructokinase, putative, expressed	18.12	4.58	7.7	0		73.52	54.41	32.04	14.71
		LOC_Os01g39830.1	beta-galactosidase, putative, expressed	27.91	7.29	9.18	3.32		12.76	28.27	22.8	24.73
		LOC_Os06g37560.1	beta-galactosidase precursor, putative, expressed	74.36	20.18	77.56	9.95		42.17	102.74	97.35	81.39
		LOC_Os05g09500.1	hexokinase, putative, expressed	11.46	3.39	3.85	1.66		7.62	13.98	12.01	7.51
		LOC_Os03g59430.2	uncharacterized glycosyltransferase, putative, expressed	23.12	7.12	2.96	1.66		24.63	38.3	16.33	12.52
		LOC_Os07g09890.1	hexokinase, putative, expressed	9.16	2.88	0.89	0		1.77	6.08	7.09	7.2
		LOC_Os09g30240.1	phosphofructokinase, putative, expressed	11.04	8.82	23.39	16.58		0	3.95	8.32	17.22
		LOC_Os04g51880.6	GHMP kinases ATP-binding protein, putative, expressed	3.75	1.19	0	0		10.28	11.55	8.93	4.07
		LOC_Os02g48460.1	NAD dependent epimerase/dehydratase family protein, putative, expressed	3.33	1.02	0	0		0.89	3.04	0	0
		LOC_Os12g24170.1	beta-galactosidase precursor, putative, expressed	60.82	41.03	13.03	5.97		71.93	71.73	44.05	33.49
		LOC_Os04g39420.1	6-phosphofructokinase 2, putative, expressed	4.58	5.26	8.59	11.94		31.71	7.29	7.39	7.2
		LOC_Os04g40520.1	uncharacterized glycosyltransferase, putative, expressed	6.67	2.37	5.03	0		20.02	15.2	12.32	8.14
		LOC_Os07g48160.1	alpha-galactosidase precursor, putative, expressed	6.67	5.43	2.66	0.99		6.02	7.6	6.16	4.7
		LOC_Os05g35360.1	beta-galactosidase 7 precursor, putative, expressed	0	1.02	0.89	1.33		1.06	1.22	1.54	0.94
		LOC_Os05g51680.1	SCP-like extracellular protein, expressed	0	0.51	2.37	0.99		1.06	0.61	0	0.63
		LOC_Os09g08072.1	glycosyl hydrolases, putative, expressed	3.75	3.22	2.37	0.66		3.54	9.42	5.55	1.88
		LOC_Os08g34050.1	phosphofructokinase, putative	0	0	0	0		1.24	0.91	0	0
		LOC_Os01g73580.1	glycosyl hydrolases, putative, expressed	0	0.68	0.89	0		5.49	1.22	1.54	0.63
		LOC_Os01g65460.2	beta-galactosidase precursor, putative, expressed	1.04	0	0.89	0		3.72	1.22	1.85	0
		LOC_Os01g03950.1	glycosyl hydrolase, family 31, putative, expressed	2.92	1.02	2.07	1.33		8.33	10.33	1.23	1.57
		LOC_Os06g46340.1	glycosyl hydrolase, family 31, putative, expressed	2.5	0.51	0	1.66		8.5	3.04	2.77	0
		LOC_Os10g26570.1	phosphofructokinase, putative, expressed	1.67	0.34	0.89	0		11.52	5.17	1.85	0
		LOC_Os03g61710.1	GHMP kinases ATP-binding protein, putative, expressed	9.79	8.48	7.99	3.32		43.58	32.83	19.1	5.95
		LOC_Os04g51880.5	GHMP kinases ATP-binding protein, putative, expressed	1.46	0.68	0	0		6.38	6.08	8.32	3.13
		LOC_Os07g10840.1	uncharacterized glycosyltransferase, putative, expressed	2.71	0.68	0	0		16.48	8.81	2.16	2.19
		LOC_Os07g26900.1	alpha-galactosidase precursor, putative, expressed	6.46	3.22	3.85	3.32		9.21	18.85	9.55	8.45
		LOC_Os03g17600.1	expressed protein	6.67	3.39	4.74	2.65		16.12	7.29	6.78	3.44
		LOC_Os08g43570.1	beta-galactosidase precursor, putative, expressed	0	0	0	0		2.3	0.61	0	0.63
		LOC_Os01g09460.1	hexokinase, putative, expressed	6.67	7.12	2.07	1.33		18.07	7.6	9.86	3.76
		LOC_Os09g15420.1	NAD dependent epimerase/dehydratase family protein, putative, expressed	8.33	5.43	7.7	2.98		11.52	6.08	20.02	10.96
		LOC_Os05g44760.1	hexokinase, putative, expressed	1.25	0.68	1.48	0.66		0.89	3.34	3.39	1.88
		LOC_Os01g07530.1	uncharacterized glycosyltransferase, putative, expressed	4.58	4.07	4.74	6.63		2.13	2.13	1.54	2.19
ko00053	Ascorbate and aldarate metabolism
		LOC_Os06g39230.1	aldehyde dehydrogenase, putative, expressed	5.83	2.54	1.18	0		12.93	12.16	2.46	0
		LOC_Os04g45720.1	aldehyde dehydrogenase, putative, expressed	4.17	0.68	0	0		16.3	5.78	6.47	0
		LOC_Os02g57240.1	oxidoreductase, aldo/keto reductase family protein, putative, expressed	71.03	32.55	11.25	17.91		146.34	100.31	26.19	15.34
		LOC_Os02g34810.1	OsAPx8 - Thylakoid-bound Ascorbate Peroxidase encoding gene 5,8, expressed	16.45	8.99	5.92	0.66		94.61	52.89	18.18	6.26
		LOC_Os12g25690.1	UDP-glucose 6-dehydrogenase, putative, expressed	21.25	9.16	12.43	2.98		19.84	33.74	12.01	8.45
		LOC_Os06g37080.1	L-ascorbate oxidase precursor, putative, expressed	49.36	35.95	32.27	6.96		31.36	47.72	31.42	22.54
		LOC_Os07g32660.1	monocopper oxidase, putative, expressed	4.37	0	0	0		1.42	16.11	1.54	1.57
		LOC_Os06g37150.1	L-ascorbate oxidase precursor, putative, expressed	9.58	2.37	8.29	2.32		8.86	8.81	5.55	8.14
		LOC_Os12g07830.1	OsAPx5 - Stromal Ascorbate Peroxidase encoding gene 5,8	10.41	2.88	5.62	0		8.86	14.29	16.33	10.64
		LOC_Os04g51300.1	peroxidase precursor, putative, expressed	6.04	1.7	2.07	0		8.5	8.81	3.7	0.94
		LOC_Os06g01490.1	monocopper oxidase, putative, expressed	12.5	3.9	2.96	0.66		6.91	6.99	8.32	10.02
		LOC_Os12g07820.1	OsAPx6 - Stromal Ascorbate Peroxidase encoding gene 5,8, expressed	36.66	11.53	29.31	5.97		47.48	86.63	69.01	38.81
		LOC_Os01g43090.1	oxidoreductase, aldo/keto reductase family protein, putative, expressed	18.12	5.76	3.26	1.33		14.35	24.32	22.8	9.7
		LOC_Os08g44340.1	monodehydroascorbate reductase, putative, expressed	19.37	7.97	8.29	9.29		31.89	41.34	22.8	25.35
		LOC_Os07g09330.1	inositol-1-monophosphatase, putative, expressed	27.08	12.72	8.88	7.96		29.23	15.5	26.49	16.59
		LOC_Os06g46500.1	monocopper oxidase, putative, expressed	3.33	0.85	0	0		0.35	0	1.85	0.63
		LOC_Os01g01030.1	monocopper oxidase, putative, expressed	7.5	2.71	0.89	0.66		5.14	9.42	8.01	2.82
		LOC_Os04g26910.1	oxidoreductase, aldo/keto reductase family protein, putative, expressed	17.7	17.97	5.92	15.59		30.12	33.44	14.17	10.02
		LOC_Os06g37160.1	transmembrane 9 superfamily member, putative, expressed	55.2	39.68	24.28	14.59		110.91	109.12	56.07	46.95
		LOC_Os11g42200.1	laccase precursor protein, putative, expressed	0	0	0	2.98		0.35	0	0	0
		LOC_Os08g41090.1	peroxidase precursor, putative, expressed	6.04	2.71	1.18	0		13.46	8.81	9.24	2.19
		LOC_Os02g47800.1	monodehydroascorbate reductase, putative, expressed	14.37	11.87	7.11	5.64		62.01	26.75	28.34	14.4
		LOC_Os12g15680.1	laccase precursor protein, putative, expressed	0	0	0	2.32		0	0	0	0
		LOC_Os08g05820.1	monocopper oxidase, putative, expressed	0	0	0	0		173.45	20.67	4	0
		LOC_Os04g35520.2	OsAPx7 - Stromal Ascorbate Peroxidase encoding gene 5,8, expressed	0.83	1.53	2.66	0		1.77	1.52	1.85	0.63
		LOC_Os07g02810.1	L-ascorbate oxidase homolog precursor, putative, expressed	0.62	0	0	0		0	0	0.62	0.94
		LOC_Os04g26920.3	oxidoreductase, aldo/keto reductase family protein, putative, expressed	1.46	0.34	0.59	0.66		5.14	0.91	4.31	0.94
		LOC_Os04g51310.1	putrescine-binding periplasmic protein-related, putative, expressed	3.96	4.07	1.18	2.98		11.52	2.74	6.16	4.07
		LOC_Os01g40860.1	aldehyde dehydrogenase, putative, expressed	0.62	0.51	3.55	1.99		0.89	0	1.54	5.01
		LOC_Os04g26870.1	oxidoreductase, aldo/keto reductase family protein, putative, expressed	0.42	0	1.48	0		0	0	0.92	1.25
		LOC_Os09g20090.1	L-ascorbate oxidase precursor, putative, expressed	0.83	0	0	0		0.89	1.82	0.62	0
		LOC_Os03g18640.1	laccase precursor protein, putative, expressed	0.83	0.51	0	0		0	3.34	2.16	0
		LOC_Os06g15990.1	aldehyde dehydrogenase, putative, expressed	182.88	138.87	105.39	105.13		317.66	262.62	262.78	118.01
		LOC_Os04g47400.1	monocopper oxidase, putative, expressed	0.62	0.34	2.07	0		3.01	0.61	0.62	0.63
		LOC_Os01g61160.1	laccase precursor protein, putative, expressed	1.46	2.71	0	1.66		0	0	3.39	2.19
		LOC_Os03g39000.2	inositol-1-monophosphatase, putative, expressed	2.29	3.39	5.92	1.99		1.95	6.69	1.85	2.19
		LOC_Os09g39380.1	monodehydroascorbate reductase, putative, expressed	2.5	0.68	1.48	0		1.42	3.95	2.46	1.57
ko00061	Fatty acid biosynthesis
		LOC_Os04g36800.1	3-oxoacyl-synthase, putative, expressed	5.62	19.84	27.83	28.85		5.14	13.98	10.78	22.85
		LOC_Os12g27830.1	dehydrogenase/reductase, putative, expressed	76.44	169.05	524	575.75		2.13	19.76	191.62	255.74
		LOC_Os01g65830.1	acyl-desaturase, chloroplast precursor, putative, expressed	247.24	8.14	236.24	2.65		7.8	269.31	24.34	15.34
		LOC_Os01g69080.1	acyl-desaturase, chloroplast precursor, putative, expressed	275.15	145.99	31.68	55.39		165.12	82.37	52.37	39.75
		LOC_Os03g18590.1	malonyl CoA-acyl carrier protein transacylase, mitochondrial precursor, putative, expressed	114.56	20.01	11.25	2.65		23.92	96.35	44.98	26.92
		LOC_Os05g36000.1	FabA-like domain containing protein, expressed	10.62	3.56	3.26	4.64		12.76	6.08	8.32	2.82
		LOC_Os06g09630.1	3-oxoacyl-synthase, putative, expressed	74.15	26.62	8.29	7.63		46.95	131.31	49.91	22.54
		LOC_Os02g02470.1	oxidoreductase, short chain dehydrogenase/reductase family domain containing protein, expressed	29.99	7.46	8.88	5.31		17.54	26.14	19.72	10.33
		LOC_Os04g55060.1	3-oxoacyl-synthase III, chloroplast precursor, putative, expressed	50.2	28.49	12.73	3.98		29.94	50.46	40.05	17.84
		LOC_Os06g39520.2	myristoyl-acyl carrier protein thioesterase, chloroplast precursor, putative, expressed	16.04	7.8	11.55	6.3		14.88	23.1	14.79	6.26
		LOC_Os03g28420.1	3-oxoacyl-synthase, putative, expressed	40.2	15.6	19.83	10.61		49.61	90.58	42.51	19.09
		LOC_Os08g39960.1	3-oxoacyl-reductase, chloroplast precursor, putative, expressed	2.29	0	0	0		0.89	1.22	1.54	0.63
		LOC_Os08g12840.1	FabA-like domain containing protein, expressed	2.29	0	0.59	0		0.71	0.61	0	0.94
		LOC_Os06g05130.1	myristoyl-acyl carrier protein thioesterase, chloroplast precursor, putative, expressed	7.29	0.68	1.78	0.66		3.9	5.47	5.24	2.5
		LOC_Os04g30760.1	3-oxoacyl-reductase, chloroplast precursor, putative, expressed	15.62	4.92	1.78	1.66		16.12	27.05	19.41	9.08
		LOC_Os07g42420.1	3-oxoacyl-synthase, putative, expressed	16.04	5.26	2.96	1.66		16.65	30.09	23.72	6.89
		LOC_Os07g07450.1	versicolorin reductase, putative, expressed	22.08	7.63	6.22	0		4.61	20.06	6.47	11.89
		LOC_Os04g38420.1	oxidoreductase, short chain dehydrogenase/reductase family domain containing protein, expressed	12.08	4.24	3.85	4.31		47.48	25.53	8.32	5.01
		LOC_Os05g22940.1	acetyl-CoA carboxylase, putative, expressed	80.4	31.2	17.76	3.65		70.51	159.27	113.06	63.54
		LOC_Os08g37130.1	oxidoreductase, short chain dehydrogenase/reductase family domain containing protein, expressed	0.42	0	5.03	1.33		0.89	0.61	0	0
		LOC_Os01g70430.1	oxidoreductase, short chain dehydrogenase/reductase family domain containing protein, expressed	8.96	3.73	1.18	1.99		16.65	9.42	13.25	3.44
		LOC_Os04g31070.1	acyl-desaturase, chloroplast precursor, putative, expressed	123.72	97.33	35.53	23.55		408.01	353.2	162.66	72
		LOC_Os02g47350.1	oxidoreductase, short chain dehydrogenase/reductase family, putative, expressed	13.12	8.99	3.85	1.33		50.67	42.55	16.94	6.26
		LOC_Os03g63290.1	oxidoreductase, short chain dehydrogenase/reductase family protein, putative, expressed	15	8.48	4.74	4.64		37.03	31.31	23.1	15.03
		LOC_Os09g10600.1	enoyl-acyl-carrier-protein reductase NADH, chloroplast precursor, expressed	30.83	15.77	11.84	4.64		23.03	64.44	51.45	33.18
		LOC_Os05g04870.1	oxidoreductase, short chain dehydrogenase/reductase family protein, putative, expressed	94.35	122.93	187.39	271.96		0	4.26	39.43	73.87
		LOC_Os11g24484.1	estradiol 17-beta-dehydrogenase 12, putative, expressed	6.04	6.95	2.66	0		86.46	21.28	16.64	8.45
		LOC_Os10g31780.1	oxidoreductase, short chain dehydrogenase/reductase family domain containing protein, expressed	0	0	0	0		2.13	1.52	0.92	0
		LOC_Os07g37420.1	versicolorin reductase, putative, expressed	3.54	1.36	1.18	0.66		17.54	9.12	3.08	0.63
		LOC_Os02g39490.1	carbonyl reductase 3, putative, expressed	14.79	9.16	6.51	6.63		18.07	22.19	7.7	7.2
		LOC_Os03g30950.1	acyl-desaturase, chloroplast precursor, putative, expressed	0.42	0	0	0		9.57	1.82	1.54	0.63
		LOC_Os08g10010.1	acyl-desaturase, chloroplast precursor, putative, expressed	0.83	0.51	2.37	0.66		3.19	2.43	1.54	0.63
		LOC_Os02g38440.1	oxidoreductase, short chain dehydrogenase/reductase family, putative, expressed	4.17	3.22	1.78	1.99		16.48	14.29	8.32	2.82
		LOC_Os08g09950.2	acyl-desaturase, chloroplast precursor, putative, expressed	4.79	1.87	4.74	0.99		5.14	7.6	5.55	4.38
		LOC_Os12g41590.1	oxidoreductase, short chain dehydrogenase/reductase family domain containing protein, expressed	2.71	1.7	2.07	0		5.31	5.47	5.85	2.5
		LOC_Os11g43820.1	myristoyl-acyl carrier protein thioesterase, chloroplast precursor, putative, expressed	3.12	5.6	7.99	6.96		3.01	2.74	11.71	8.14
		LOC_Os02g10320.1	3-oxoacyl-synthase, putative, expressed	6.67	4.07	2.37	1.33		12.22	12.16	5.55	1.88
		LOC_Os03g53690.1	oxidoreductase, short chain dehydrogenase/reductase family domain containing protein, expressed	3.54	3.22	0.59	5.64		0	0	4.93	1.88
		LOC_Os04g44950.1	short-chain dehydrogenase/reductase, putative, expressed	25.2	29.5	41.74	22.22		4.07	10.94	23.41	46.01
		LOC_Os02g35170.2	uncharacterized oxidoreductase yoxD, putative, expressed	1.67	0	0.59	0.99		1.06	1.82	1.54	0.94
ko00062	Fatty acid elongation in mitochondria
		LOC_Os10g41340.1	palmitoyl-protein thioesterase 1 precursor, putative, expressed	21.66	26.79	28.72	10.61		24.8	22.19	34.5	59.79
ko00071	Fatty acid metabolism
		LOC_Os07g44130.1	cytochrome P450 72A1, putative, expressed	0	0.68	1.48	0		0.53	0.61	2.16	3.13
		LOC_Os07g44160.1	retrotransposon protein, putative, unclassified, expressed	8.12	6.95	12.14	6.3		12.76	7.9	21.87	29.11
		LOC_Os05g45300.1	enoyl-CoA hydratase/isomerase family protein, putative, expressed	7.5	9.33	7.7	5.31		14	10.94	16.94	25.67
		LOC_Os03g09020.1	dehydrogenase, putative, expressed	9.16	3.56	3.85	7.96		3.72	2.43	18.79	22.85
		LOC_Os06g39230.1	aldehyde dehydrogenase, putative, expressed	5.83	2.54	1.18	0		12.93	12.16	2.46	0
		LOC_Os04g45720.1	aldehyde dehydrogenase, putative, expressed	4.17	0.68	0	0		16.3	5.78	6.47	0
		LOC_Os04g31090.1	expressed protein	11.66	4.07	5.62	7.3		24.27	17.33	10.47	1.57
		LOC_Os04g30420.1	dehydrogenase, putative, expressed	17.29	4.24	7.7	6.96		17.72	23.1	7.7	3.13
		LOC_Os04g28990.1	dehydrogenase, putative, expressed	11.66	5.6	0.59	0		0	5.78	6.78	2.5
		LOC_Os03g19680.1	enoyl-CoA hydratase/isomerase family protein, putative, expressed	34.16	16.79	11.25	13.27		52.8	33.44	19.1	10.02
		LOC_Os01g70090.1	enoyl-CoA hydratase/isomerase family protein, putative, expressed	49.57	39.34	16.28	23.55		275.49	77.81	47.13	18.16
		LOC_Os09g32640.1	dehydrogenase, putative, expressed	26.24	18.48	5.62	3.65		23.03	28.57	26.19	12.21
		LOC_Os02g57260.1	3-ketoacyl-CoA thiolase, peroxisomal precursor, putative, expressed	84.77	83.59	70.75	122.38		108.07	92.4	65.31	40.69
		LOC_Os11g06880.1	acyl-CoA synthetase, putative, expressed	32.28	6.95	9.77	1.33		18.96	46.51	48.67	25.35
		LOC_Os06g24704.1	acyl-coenzyme A oxidase, putative, expressed	7.29	1.7	1.18	0.99		10.98	8.21	8.32	6.89
		LOC_Os08g29170.1	dehydrogenase, putative, expressed	7.08	2.03	3.85	0.66		2.48	7.6	1.85	2.19
		LOC_Os02g43710.1	enoyl-CoA hydratase/isomerase family protein, putative, expressed	7.91	2.71	1.48	1.99		6.2	4.56	5.24	4.07
		LOC_Os08g01760.1	dehydrogenase, putative, expressed	42.07	14.92	5.92	3.65		53.33	42.86	56.38	25.04
		LOC_Os06g01390.1	acyl-coenzyme A oxidase 1.2, peroxisomal, putative, expressed	66.03	24.59	33.16	17.58		83.27	98.48	83.18	75.75
		LOC_Os10g40540.1	enoyl-CoA hydratase/isomerase family protein, putative, expressed	12.71	5.09	5.92	4.64		19.31	34.04	19.72	9.08
		LOC_Os01g54860.1	enoyl-CoA hydratase/isomerase family protein, putative, expressed	10.83	10.68	2.37	3.98		15.77	13.98	12.01	6.57
		LOC_Os01g48910.1	AMP-binding enzyme, putative, expressed	8.96	5.6	2.37	3.65		9.04	11.85	4.62	3.44
		LOC_Os06g23870.1	acyl-CoA dehydrogenase domain protein, putative, expressed	4.79	2.03	1.48	0		10.81	12.46	8.63	1.88
		LOC_Os10g07229.1	dehydrogenase, putative, expressed	3.96	3.56	0.59	0		8.5	5.17	2.77	0.63
		LOC_Os10g31950.1	3-ketoacyl-CoA thiolase, peroxisomal precursor, putative, expressed	56.24	51.04	82.3	26.86		102.22	94.23	113.68	97.98
		LOC_Os01g43844.1	cytochrome P450 72A1, putative, expressed	17.29	16.62	10.95	9.29		32.07	37.99	14.48	14.71
		LOC_Os02g11020.1	cytochrome P450 72A1, putative, expressed	0	0.85	0	0		2.13	1.22	0.92	0
		LOC_Os01g52790.1	cytochrome P450 72A1, putative, expressed	0.62	0.68	0.89	2.32		5.49	1.22	0.92	0.94
		LOC_Os09g32620.1	dehydrogenase, putative, expressed	2.29	0.34	0	0		16.83	2.74	2.77	1.57
		LOC_Os01g43710.1	cytochrome P450 72A1, putative, expressed	19.79	27.13	23.39	15.92		179.47	49.85	30.5	15.34
		LOC_Os01g54940.1	dehydrogenase, putative, expressed	37.91	40.69	46.48	23.55		126.67	84.2	86.87	55.72
		LOC_Os06g39880.1	cytochrome P450 72A1, putative	4.79	6.27	7.11	1.66		0.53	1.82	4.93	10.02
		LOC_Os09g32570.1	alcohol dehydrogenase GroES-like domain containing protein, expressed	0	0.34	0	0.66		3.9	0	0	0
		LOC_Os01g41820.1	cytochrome P450 72A1, putative, expressed	0	0	0.59	0		3.72	1.22	0.62	0
		LOC_Os03g21400.1	cytochrome P450, putative, expressed	0	0	0	0		3.37	0	1.23	0
		LOC_Os01g43720.1	cytochrome P450 72A1, putative, expressed	0	0.34	0	0		2.48	1.22	1.23	0
		LOC_Os01g41800.1	cytochrome P450, putative, expressed	0.42	0.85	0	0		4.43	2.43	0.62	0.63
		LOC_Os10g42210.1	enoyl-CoA-hydratase, putative, expressed	0.83	0.85	0.89	0.66		4.43	0.91	1.23	0
		LOC_Os05g33590.1	cytochrome P450, putative, expressed	1.46	2.03	0.89	1.66		7.44	5.17	2.77	2.5
		LOC_Os01g40860.1	aldehyde dehydrogenase, putative, expressed	0.62	0.51	3.55	1.99		0.89	0	1.54	5.01
		LOC_Os12g16350.1	enoyl-CoA hydratase/isomerase family protein, putative, expressed	0.83	0.34	0.59	0.66		1.59	0.91	0.92	2.5
		LOC_Os06g15990.1	aldehyde dehydrogenase, putative, expressed	182.88	138.87	105.39	105.13		317.66	262.62	262.78	118.01
		LOC_Os01g29150.1	cytochrome P450 72A1, putative, expressed	1.46	0.34	2.07	0		2.48	5.47	3.08	0
		LOC_Os05g40384.1	cytochrome P450, putative, expressed	2.5	2.03	5.33	0		0.35	2.43	1.85	1.88
		LOC_Os05g33600.1	cytochrome P450 72A1, putative, expressed	2.08	3.05	1.48	0.99		5.14	3.34	1.54	0.63
ko00072	Synthesis and degradation of ketone bodies
		LOC_Os08g43170.1	hydroxymethylglutaryl-CoA synthase, putative, expressed	26.24	10	11.55	11.61		47.13	55.02	21.56	8.14
		LOC_Os08g43180.1	expressed protein	4.17	0.51	2.66	0		7.26	2.43	4.93	0.94
		LOC_Os03g02710.1	hydroxymethylglutaryl-CoA synthase, putative, expressed	16.87	3.9	8.88	2.98		56.87	58.36	19.72	11.89
		LOC_Os09g34960.1	hydroxymethylglutaryl-CoA synthase, putative, expressed	21.25	8.99	14.8	6.3		29.76	33.44	19.72	16.9
ko00100	Steroid biosynthesis
		LOC_Os01g11340.1	cytochrome P450, putative, expressed	10.83	0.68	3.85	0.66		5.85	11.25	2.46	2.5
		LOC_Os03g12900.4	squalene monooxygenase, putative, expressed	15.41	5.76	5.03	2.65		13.64	16.41	13.25	4.7
		LOC_Os01g04260.1	fatty acid hydroxylase, putative, expressed	26.66	15.09	6.81	5.64		74.41	78.12	24.03	8.14
		LOC_Os11g35710.1	cycloartenol synthase, putative, expressed	27.91	20.52	10.95	4.64		65.02	51.98	39.74	10.96
		LOC_Os03g04340.1	C-methyltransferase, putative, expressed	66.24	38.15	13.62	10.94		189.57	146.2	58.22	30.36
		LOC_Os07g01150.3	fatty acid hydroxylase, putative, expressed	3.33	0	0	0		3.01	3.04	0	0.94
		LOC_Os10g39810.1	fatty acid hydroxylase, putative, expressed	8.33	0.85	0	0		3.01	3.04	1.54	2.5
		LOC_Os11g19700.1	cycloeucalenol cycloisomerase, putative, expressed	15.83	3.39	2.37	3.32		25.16	12.77	16.33	10.33
		LOC_Os11g32240.1	cytochrome P450 51, putative, expressed	90.4	22.21	77.27	15.26		78.66	171.43	107.52	87.65
		LOC_Os03g08624.1	dihydroflavonol-4-reductase, putative, expressed	5.42	1.36	1.48	1.66		12.76	4.56	4.62	0.94
		LOC_Os11g48020.1	fatty acid hydroxylase, putative, expressed	93.94	40.52	23.68	11.28		114.45	151.07	70.86	56.66
		LOC_Os03g59290.1	C-methyltransferase, putative, expressed	0	0.68	3.55	5.31		0	0	2.16	1.25
		LOC_Os02g48460.1	NAD dependent epimerase/dehydratase family protein, putative, expressed	3.33	1.02	0	0		0.89	3.04	0	0
		LOC_Os08g31750.1	methyltransferase, putative, expressed	7.71	4.07	0.59	2.32		5.14	6.69	4.93	1.88
		LOC_Os07g43460.1	sphingolipid C4-hydroxylase SUR2, putative, expressed	9.58	6.61	1.78	2.65		10.63	9.42	8.63	4.07
		LOC_Os08g44000.1	uncharacterized protein ycf39, putative, expressed	5.83	2.54	2.96	0		13.11	14.89	9.86	5.32
		LOC_Os02g47310.1	Cyclopropane-fatty-acyl-phospholipid synthase, putative, expressed	25.41	25.77	14.21	6.96		53.15	52.28	32.35	30.68
		LOC_Os02g04730.1	cycloartenol synthase, putative, expressed	3.33	4.07	9.18	8.62		11.69	17.93	7.7	4.07
		LOC_Os01g50030.1	CPuORF25 - conserved peptide uORF-containing transcript, expressed	17.5	9.5	8.88	15.59		19.49	22.19	32.66	22.54
		LOC_Os03g01820.1	fatty acid hydroxylase, putative, expressed	0.62	0.51	0	0.66		97.62	11.85	7.7	0.63
		LOC_Os02g56920.1	WAX2, putative, expressed	0.83	0	0	0		4.96	3.04	0	0
		LOC_Os06g44300.1	WAX2, putative, expressed	1.04	1.02	2.07	0.66		57.05	12.46	4.93	2.19
		LOC_Os07g29220.1	Cyclopropane-fatty-acyl-phospholipid synthase, putative, expressed	0.62	0.85	0.59	0.99		5.31	7.29	0.92	0
		LOC_Os07g10130.1	squalene synthetase, putative, expressed	8.96	4.24	5.92	4.31		31	12.16	10.78	10.02
		LOC_Os06g12250.1	sphingolipid C4-hydroxylase SUR2, putative, expressed	4.58	2.71	3.85	2.98		10.98	8.81	4.31	6.26
		LOC_Os09g39220.1	delta14-sterol reductase, putative, expressed	17.91	10.17	19.24	12.27		28.17	39.82	24.03	12.83
		LOC_Os02g04690.2	cycloartenol synthase, putative, expressed	4.58	2.2	1.18	0.66		13.11	9.42	10.78	2.5
		LOC_Os02g51030.1	methyltransferase domain containing protein, putative, expressed	2.08	0.85	0.89	2.32		6.91	3.95	4.31	0.63
		LOC_Os01g01369.1	3-beta-hydroxysteroid-Delta-isomerase, putative, expressed	5	2.88	1.18	1.66		10.28	15.81	8.93	3.44
		LOC_Os07g01150.1	fatty acid hydroxylase, putative, expressed	1.46	0	0	0		1.24	0.61	0.62	0
		LOC_Os06g28820.1	cycloartenol synthase, putative	0.62	0	1.48	0.99		3.9	3.34	1.23	0
		LOC_Os05g34325.1	cytochrome P450 51, putative, expressed	0.42	0.34	0.59	0		0	0	0.92	2.5
ko00130	Ubiquinone and other terpenoid-quinone biosynthesis
		LOC_Os04g58710.1	AMP-binding domain containing protein, expressed	137.47	119.03	284.79	71.97		149.7	115.5	155.88	376.57
		LOC_Os04g57850.1	AMP-binding enzyme, putative, expressed	5	0.85	0	1.33		7.8	3.95	1.85	0
		LOC_Os02g02700.1	AMP-binding enzyme, putative, expressed	13.96	7.63	3.55	4.64		15.24	20.67	10.78	5.01
		LOC_Os03g04000.1	AMP-binding domain containing protein, expressed	29.79	20.35	11.25	12.27		55.1	37.69	28.65	14.4
		LOC_Os01g55590.1	AMP-binding enzyme, putative, expressed	34.78	12.21	13.32	6.96		62.19	75.99	52.06	35.68
		LOC_Os06g43880.1	prenyltransferase, putative, expressed	37.7	15.94	15.1	8.62		18.25	39.82	28.34	20.35
		LOC_Os08g31750.1	methyltransferase, putative, expressed	7.71	4.07	0.59	2.32		5.14	6.69	4.93	1.88
		LOC_Os02g07160.1	glyoxalase family protein, putative, expressed	23.74	12.21	10.07	41.13		41.46	9.73	21.56	23.48
		LOC_Os01g67530.1	AMP-binding enzyme, putative, expressed	5.42	3.39	0.89	0		20.91	7.9	8.63	3.76
		LOC_Os06g23684.1	tyrosine aminotransferase, putative, expressed	6.67	4.58	4.74	0.99		2.13	2.13	6.47	7.2
		LOC_Os02g46970.1	AMP-binding domain containing protein, expressed	6.04	7.8	2.07	0.99		0	1.82	2.77	3.13
		LOC_Os02g47310.1	Cyclopropane-fatty-acyl-phospholipid synthase, putative, expressed	25.41	25.77	14.21	6.96		53.15	52.28	32.35	30.68
		LOC_Os03g19250.1	AMP-binding enzyme, putative, expressed	82.48	41.37	87.33	26.53		198.07	105.47	194.39	81.07
		LOC_Os08g34790.1	AMP-binding domain containing protein, expressed	2.92	3.9	5.92	8.29		4.43	9.12	4.62	1.57
		LOC_Os02g07150.3	urease accessory protein F, putative, expressed	1.67	1.36	0.89	1.66		3.19	0.91	2.77	2.82
		LOC_Os01g50030.1	CPuORF25 - conserved peptide uORF-containing transcript, expressed	17.5	9.5	8.88	15.59		19.49	22.19	32.66	22.54
		LOC_Os06g44620.1	AMP-binding domain containing protein, expressed	20.62	23.91	11.55	13.27		17.01	23.71	15.4	24.73
		LOC_Os01g47350.1	enoyl-CoA hydratase/isomerase family protein, putative, expressed	1.87	1.53	1.18	0		27.46	11.85	6.16	1.25
		LOC_Os08g03630.1	acyl-activating enzyme 14, putative, expressed	1.67	1.7	0.89	0		13.64	8.51	4	2.19
		LOC_Os03g19240.1	AMP-binding enzyme, putative, expressed	1.46	0	1.18	0		3.19	1.82	4.62	0.63
		LOC_Os02g19924.1	aminotransferase, classes I and II, domain containing protein, expressed	2.71	1.87	1.78	3.32		13.64	5.47	3.08	0.63
		LOC_Os08g34780.1	adenylyl cyclase-associated protein, putative, expressed	0	0.68	0.59	0		2.48	0	0	0.63
		LOC_Os08g23320.1	para-hydroxybenzoate--polyprenyltransferase, mitochondrial precursor, putative, expressed	3.12	2.37	0.89	2.32		8.68	6.38	5.24	0.63
		LOC_Os12g42090.1	methyltransferase domain containing protein, putative, expressed	0	0	0	0		0.71	3.95	0	0
		LOC_Os02g08100.1	AMP-binding domain containing protein, expressed	36.87	19.5	56.25	23.55		54.39	41.03	80.71	56.66
		LOC_Os03g62250.1	zinc finger, C3HC4 type domain containing protein, expressed	1.46	0	0	0		0.89	0	0	1.25
		LOC_Os01g24030.1	AMP-binding enzyme, putative, expressed	0	0	0	0		0.35	0	0	0
		LOC_Os03g04130.1	AMP-binding domain containing protein, expressed	2.71	1.02	0	0.66		3.19	2.43	3.39	0.94
		LOC_Os04g39780.1	AMP-binding enzyme family protein, expressed	1.87	1.36	0	0		2.48	3.34	2.16	0
		LOC_Os06g05900.1	methyltransferase, putative, expressed	6.04	2.2	2.37	2.98		5.67	3.04	4.93	1.25
		LOC_Os03g09060.1	prenyltransferase, putative, expressed	4.17	3.39	3.55	2.32		3.54	6.38	4.62	3.13
		LOC_Os03g04120.1	AMP-binding enzyme, putative, expressed	0.83	2.2	0	0		0.35	0.61	1.23	0.63
		LOC_Os01g67540.1	AMP-binding domain containing protein, expressed	1.25	1.19	0.59	0		4.07	2.74	1.85	1.25
ko00190	Oxidative phosphorylation
		LOC_Os09g08464.1	ATP synthase B chain, putative	0.42	1.19	15.39	2.98		1.95	0.91	1.23	6.89
		LOC_Os11g43895.1	expressed protein	6.04	6.78	10.36	1.33		30.12	19.45	38.82	24.73
		LOC_Os03g52670.1	GRAM domain containing protein, expressed	17.29	21.36	101.54	16.91		14.53	22.8	28.34	63.86
		LOC_Os03g17070.1	ATP synthase B chain, chloroplast precursor, putative, expressed	10.21	6.78	17.17	2.65		37.2	31	40.05	32.87
		LOC_Os05g02310.1	soluble inorganic pyrophosphatase, putative, expressed	4.37	5.26	38.19	5.97		9.04	11.85	7.09	12.21
		LOC_Os05g31290.1	acyl carrier protein, putative, expressed	10.83	6.1	29.9	2.98		14.7	22.49	30.5	26.92
		LOC_Os05g45730.1	ubiquinone oxidoreductase, putative, expressed	23.54	15.43	50.03	26.86		80.96	22.19	72.09	53.53
		LOC_Os07g36470.1	vacuolar ATP synthase subunit H, putative, expressed	35.83	21.19	40.26	15.59		46.77	73.56	77.94	79.82
		LOC_Os08g02640.1	succinate dehydrogenase iron-sulfur subunit 2,mitochondrial precursor, putative, expressed	10.21	3.05	6.22	5.64		17.01	21.58	28.03	21.6
		LOC_Os07g31300.1	ATP synthase delta chain, mitochondrial precursor, putative, expressed	106.02	56.46	70.75	46.43		186.02	143.16	217.19	213.17
		LOC_Os01g74350.1	soluble inorganic pyrophosphatase, putative, expressed	6.87	3.9	0	2.65		34.37	12.77	10.17	0.63
		LOC_Os02g07870.1	ATP synthase, putative, expressed	10.83	2.71	0.59	0		14.53	27.66	7.7	1.57
		LOC_Os03g50940.1	cytochrome c oxidase assembly protein COX11, mitochondrial precursor, putative, expressed	14.37	7.12	7.11	12.6		43.41	25.84	9.24	2.82
		LOC_Os01g52214.1	ubiquinone oxidoreductase, putative, expressed	66.44	53.92	15.99	12.93		189.92	226.14	69.01	14.71
		LOC_Os08g38720.1	cytochrome c oxidase assembly protein COX15, putative, expressed	13.33	3.39	5.33	3.32		27.28	45.59	10.17	3.13
		LOC_Os05g40300.2	expressed protein	31.87	17.97	9.47	12.93		28.35	25.53	18.18	8.76
		LOC_Os05g40900.1	expressed protein	13.54	7.97	7.4	12.6		48.72	30.7	7.39	3.76
		LOC_Os02g51470.1	ATP synthase F1, delta subunit family protein, putative, expressed	24.58	8.82	3.55	3.65		48.19	30.4	21.26	7.51
		LOC_Os03g09210.1	NADH dehydrogenase 1 alpha subcomplex subunit 13, putative, expressed	94.15	39.51	20.72	43.11		110.91	103.65	61	30.05
		LOC_Os07g39710.1	NADH dehydrogenase iron-sulfur protein 4, mitochondrial precursor, putative, expressed	143.09	69.86	52.4	30.51		130.93	225.23	131.54	50.08
		LOC_Os06g45120.1	ATP synthase, putative, expressed	109.98	101.06	34.34	51.74		210.47	194.23	67.47	38.81
		LOC_Os02g55890.1	inorganic H+ pyrophosphatase, putative, expressed	44.57	25.6	30.2	18.57		32.78	3.34	21.26	16.59
		LOC_Os10g17280.1	ATP synthase gamma chain, putative, expressed	296.6	96.31	83.78	91.2		266.99	467.79	248.3	118.95
		LOC_Os03g48310.1	plasma membrane ATPase, putative, expressed	203.08	112.59	70.75	48.75		135.35	211.25	212.57	82.95
		LOC_Os06g50000.1	LYR motif containing protein, putative, expressed	109.14	71.72	18.06	38.14		278.5	210.03	110.6	45.7
		LOC_Os10g42840.1	NADH dehydrogenase 1 alpha subcomplex subunit 12, putative, expressed	112.89	93.76	26.64	33.83		138.37	203.65	82.25	49.14
		LOC_Os12g07140.2	expressed protein	51.45	26.79	21.02	28.85		61.83	78.42	29.57	23.16
		LOC_Os06g43850.1	ATP synthase F1, delta subunit family protein, putative, expressed	205.37	77.49	47.07	62.02		192.93	146.51	129.7	95.16
		LOC_Os05g33210.2	cytochrome b-c1 complex subunit 9, putative, expressed	50.61	41.88	9.77	7.63		36.67	67.78	44.05	23.79
		LOC_Os03g56190.1	cytochrome c oxidase-related, putative, expressed	114.14	80.2	31.38	27.2		120.83	257.15	63.46	55.41
		LOC_Os04g42060.1	cytochrome c oxidase subunit, putative, expressed	58.95	26.62	10.36	16.25		59.7	134.04	32.66	29.42
		LOC_Os08g06430.1	mitochondrial NADH-ubiquinone oxidoreductase, putative, expressed	100.19	66.64	22.5	19.24		150.95	185.11	104.74	50.08
		LOC_Os07g36465.1	vacuolar ATP synthase subunit H, putative, expressed	7.08	0	0.89	0		1.42	5.17	3.39	3.44
		LOC_Os02g55770.4	expressed protein	3.54	0	2.96	1.33		4.07	2.13	6.16	4.38
		LOC_Os07g45090.1	NADH-ubiquinone oxidoreductase 51 kDa subunit, mitochondrial precursor, putative, expressed	13.12	0.85	1.78	0.99		5.49	5.47	7.09	10.96
		LOC_Os03g14690.1	vacuolar ATP synthase 98 kDa subunit, putative, expressed	4.79	1.02	0.59	0.99		6.73	7.9	3.39	1.25
		LOC_Os11g06340.2	ubiquinol-cytochrome C reductase hinge protein, putative, expressed	23.54	5.43	4.74	4.97		22.32	36.78	25.57	23.16
		LOC_Os01g61780.1	vacuolar ATP synthase 98 kDa subunit, putative, expressed	15	5.6	4.14	2.32		12.76	11.55	12.01	9.39
		LOC_Os11g06890.1	vacuolar ATP synthase, putative, expressed	99.35	37.64	63.35	56.71		144.74	152.28	95.19	65.73
		LOC_Os01g49190.1	ATP synthase, putative, expressed	103.94	39.68	37.89	21.56		149.88	245.29	116.14	134.29
		LOC_Os02g32120.1	cytochrome b-c1 complex subunit Rieske, mitochondrial precursor, putative, expressed	43.74	17.13	26.05	16.25		48.9	51.06	74.86	52.59
		LOC_Os07g09340.1	plasma membrane ATPase, putative, expressed	105.6	42.22	88.22	24.21		269.29	197.57	194.08	116.76
		LOC_Os07g12150.1	acyl carrier protein, putative, expressed	16.04	6.44	6.51	3.65		29.41	22.49	23.72	17.22
		LOC_Os03g56300.1	4Fe-4S binding domain containing protein, expressed	80.61	34.08	35.53	24.21		89.65	138.91	101.97	70.74
		LOC_Os02g33490.1	inorganic H+ pyrophosphatase, putative, expressed	23.74	10.85	23.68	6.3		58.64	41.34	44.67	36
		LOC_Os02g55134.1	cytochrome c oxidase copper chaperone, putative, expressed	35.41	16.96	37.3	14.92		27.11	77.51	24.03	51.02
		LOC_Os07g32880.1	ATP synthase gamma chain, putative, expressed	15.83	7.63	3.55	2.32		55.1	64.44	34.81	14.09
		LOC_Os05g47980.1	ATP synthase, putative, expressed	108.52	53.24	29.31	34.49		175.75	198.18	115.22	78.26
		LOC_Os09g08910.1	ATP synthase, putative, expressed	0	0.34	7.99	3.32		0.89	0.61	0.62	2.5
		LOC_Os12g34010.1	expressed protein	0	0.34	6.51	0.66		0.35	0	0	0.63
		LOC_Os07g37730.1	NADH-ubiquinone oxidoreductase, mitochondrial precursor, putative, expressed	0	0.51	3.55	1.33		4.43	2.13	1.23	2.82
		LOC_Os07g42910.1	cytochrome c oxidase subunit, putative, expressed	2.29	1.87	16.87	13.6		9.92	3.34	0.62	5.32
		LOC_Os08g14860.1	cytochrome b-c1 complex subunit 7, putative, expressed	9.58	3.9	1.48	184.73		71.22	11.25	7.7	3.76
		LOC_Os05g43360.1	NADH dehydrogenase flavoprotein 2, mitochondrial precursor, putative, expressed	99.56	81.39	16.58	22.22		127.38	182.07	108.75	50.71
		LOC_Os04g05080.1	vacuolar ATP synthase subunit F, putative, expressed	13.75	10.85	2.66	4.97		4.96	15.81	12.01	6.89
		LOC_Os09g36860.1	acyl carrier protein, putative, expressed	131.01	106.48	25.46	21.89		49.96	673.57	173.13	73.25
		LOC_Os02g52950.1	expressed protein	12.71	10.34	2.66	3.98		28.17	28.88	20.64	6.26
		LOC_Os03g59220.1	cytochrome b-c1 complex subunit 7, putative, expressed	108.1	69.01	23.68	37.81		94.78	147.11	80.1	63.54
		LOC_Os03g19890.1	NADH dehydrogenase 1 alpha subcomplex subunit 5, putative, expressed	80.82	47.65	20.13	9.95		83.98	109.73	84.1	46.33
		LOC_Os06g08080.1	inorganic H+ pyrophosphatase, putative, expressed	71.86	50.53	22.2	56.38		61.65	145.6	63.77	36
		LOC_Os01g34390.1	prenyltransferase, putative, expressed	22.91	13.23	7.99	7.63		39.69	65.65	32.04	21.6
		LOC_Os04g32660.1	cytochrome b-c1 complex subunit Rieske, mitochondrial precursor, putative, expressed	67.49	56.12	23.68	31.84		87.52	86.32	59.46	37.88
		LOC_Os08g37320.1	expressed protein	195.37	137.68	72.53	129.01		401.81	377.82	206.71	138.98
		LOC_Os03g18420.1	CHCH domain containing protein, expressed	105.81	70.87	44.11	43.11		155.91	258.06	149.72	72.93
		LOC_Os10g42540.1	expressed protein	163.3	125.13	69.57	72.63		142.09	270.83	160.5	118.32
		LOC_Os01g42650.1	cytochrome c oxidase subunit 5B, mitochondrial precursor, putative, expressed	76.03	47.82	35.53	25.87		97.62	181.16	89.03	49.14
		LOC_Os01g40470.1	vacuolar ATP synthase subunit d, putative, expressed	63.94	35.1	31.97	22.88		63.6	87.54	37.28	37.25
		LOC_Os12g34108.1	ATP synthase protein 9, mitochondrial, putative, expressed	0	1.02	0	3.98		1.95	2.13	1.54	0.63
		LOC_Os03g08560.1	plasma membrane ATPase, putative, expressed	4.58	1.87	2.96	0		4.43	10.94	4.93	3.13
		LOC_Os06g11140.1	pyridine nucleotide-disulphide oxidoreductase domain containing protein, expressed	3.54	2.88	2.96	0		6.2	5.78	7.7	5.01
		LOC_Os05g06480.1	inorganic H+ pyrophosphatase, putative, expressed	101.64	67.65	52.1	0.99		128.8	369	226.43	91.09
		LOC_Os01g12260.1	vacuolar ATP synthase subunit E, putative, expressed	8.12	3.05	6.81	0.66		10.28	15.5	5.55	2.5
		LOC_Os03g52660.1	ATP synthase F1, delta subunit family protein, putative, expressed	6.87	6.44	1.78	1.33		64.84	22.19	8.93	5.95
		LOC_Os02g20980.2	expressed protein	9.79	5.6	6.22	1.99		32.95	13.07	23.1	11.27
		LOC_Os03g50540.1	2Fe-2S iron-sulfur cluster binding domain containing protein, expressed	62.28	42.39	50.33	15.59		78.48	98.48	77.94	39.13
		LOC_Os06g05080.1	cytochrome c oxidase subunit 5B, mitochondrial precursor, putative, expressed	75.61	48.66	39.08	21.89		77.95	149.85	92.73	82.01
		LOC_Os03g27290.1	cytochrome c oxidase subunit, putative, expressed	91.86	50.53	52.7	32.5		119.76	88.15	107.52	84.2
		LOC_Os01g46980.1	vacuolar ATP synthase subunit E, putative, expressed	126.22	74.1	180.88	54.06		121.54	168.09	184.53	184.68
		LOC_Os07g04240.1	succinate dehydrogenase flavoprotein subunit,mitochondrial precursor, putative, expressed	93.52	69.01	81.41	40.13		94.07	154.71	138.32	87.33
		LOC_Os07g44650.1	LYR motif containing protein, putative, expressed	45.41	29.33	25.16	20.23		75.83	110.64	70.24	38.5
		LOC_Os03g03770.1	expressed protein	69.57	43.75	64.83	31.51		124.37	117.63	134.93	64.48
		LOC_Os07g33680.1	succinate dehydrogenase subunit 3, putative, expressed	61.24	51.04	38.49	28.19		104	100.31	111.21	55.09
		LOC_Os10g10500.1	vacuolar ATP synthase 98 kDa subunit, putative, expressed	54.99	43.58	33.45	26.53		76.36	83.28	66.85	46.01
		LOC_Os12g34094.1	NADH-ubiquinone oxidoreductase chain 4, putative	0	0	1.18	1.33		0	0	0	0
		LOC_Os01g58024.1	NADPH-dependent oxidoreductase, putative, expressed	0.62	0.34	2.07	2.65		2.13	0	1.85	0.63
		LOC_Os10g21418.1	NADPH-dependent oxidoreductase, putative	0.62	0	2.96	0.66		1.42	0	0.62	0.63
		LOC_Os08g04630.1	external NADH-ubiquinone oxidoreductase 1, mitochondrial precursor, putative, expressed	3.75	3.9	4.14	7.96		8.68	7.9	2.77	2.82
		LOC_Os12g15240.1	hypothetical protein	0	0	0	0		0	0	0.62	0
		LOC_Os07g31310.1	PPR repeat domain containing protein, putative, expressed	0.42	0.34	0	0		7.44	2.13	2.77	0.63
		LOC_Os03g08480.2	rho termination factor, N-terminal domain containing protein, expressed	0.42	0	0	0		7.44	2.13	0.62	0
		LOC_Os03g01120.1	E1-E2 ATPase domain containing protein, expressed	2.71	1.19	0	0		3.72	4.86	1.85	0
		LOC_Os04g55040.1	vacuolar ATP synthase subunit D 1, putative, expressed	25.41	14.75	19.54	15.92		33.31	38.91	28.34	17.22
		LOC_Os01g42430.1	vacuolar ATP synthase, putative, expressed	22.91	11.53	22.8	12.6		34.55	33.44	36.97	13.46
		LOC_Os06g37180.1	ATP synthase, putative, expressed	111.64	80.88	58.91	71.31		325.81	181.16	126.31	71.37
		LOC_Os07g04230.1	mTERF domain containing protein, expressed	5.83	4.58	1.78	0.99		9.92	13.07	5.24	1.25
		LOC_Os03g22950.1	acyl carrier protein, putative, expressed	20.2	13.23	12.14	11.94		31.54	35.87	41.9	29.11
		LOC_Os09g25314.1	cytochrome c oxidase copper chaperone, putative, expressed	60.4	35.44	49.14	36.15		26.75	42.86	62.85	53.84
		LOC_Os09g20440.1	succinate dehydrogenase and fumarate reductase iron-sulfur protein	2.08	0	1.48	1.99		0	0.61	0	2.5
		LOC_Os10g38276.1	chloroplast ATP synthase a chain precursor, putative	0.42	0	0	0		0	0	0	0
		LOC_Os07g10500.1	cytochrome b-c1 complex subunit 7, putative	2.08	0	0.59	0.66		0.89	2.13	1.23	1.25
		LOC_Os08g14360.1	expressed protein	0	0	0.89	0		0	0	0	0
		LOC_Os12g34890.1	acyl carrier protein, putative, expressed	7.91	5.6	2.37	4.64		11.34	13.07	8.93	2.19
		LOC_Os02g34510.1	vacuolar ATP synthase, putative, expressed	26.87	21.53	26.64	13.6		42.7	26.44	28.03	27.23
ko00195	Photosynthesis
		LOC_Os09g08464.1	ATP synthase B chain, putative	0.42	1.19	15.39	2.98		1.95	0.91	1.23	6.89
		LOC_Os03g52670.1	GRAM domain containing protein, expressed	17.29	21.36	101.54	16.91		14.53	22.8	28.34	63.86
		LOC_Os03g17070.1	ATP synthase B chain, chloroplast precursor, putative, expressed	10.21	6.78	17.17	2.65		37.2	31	40.05	32.87
		LOC_Os07g25430.1	photosystem I reaction center subunit IV A, chloroplast precursor, putative, expressed	71.44	28.15	12.14	1.66		164.94	249.24	43.13	13.15
		LOC_Os04g33630.1	2Fe-2S iron-sulfur cluster binding domain containing protein, expressed	37.91	12.89	5.92	2.65		50.14	86.93	21.87	10.02
		LOC_Os07g05400.1	ferredoxin--NADP reductase, chloroplast precursor, putative, expressed	27.29	21.7	15.1	15.92		64.13	55.02	26.19	7.51
		LOC_Os08g02630.1	photosystem II core complex proteins psbY, chloroplast precursor, putative, expressed	63.53	21.7	16.58	3.32		138.37	171.74	35.12	18.47
		LOC_Os02g42000.1	expressed protein	21.45	8.65	4.14	1.33		2.13	13.68	9.86	6.26
		LOC_Os02g51470.1	ATP synthase F1, delta subunit family protein, putative, expressed	24.58	8.82	3.55	3.65		48.19	30.4	21.26	7.51
		LOC_Os06g01850.1	ferredoxin--NADP reductase, chloroplast precursor, putative, expressed	27.49	11.19	7.4	1.66		39.69	55.62	12.63	8.76
		LOC_Os08g44680.1	photosystem I reaction center subunit II, chloroplast precursor, putative, expressed	118.1	32.22	39.37	8.95		166.71	145.29	99.2	43.2
		LOC_Os07g04840.1	PsbP, putative, expressed	146.22	60.19	36.71	12.27		416.87	422.2	113.98	69.49
		LOC_Os06g01210.1	plastocyanin, chloroplast precursor, putative, expressed	67.69	24.42	61.87	4.64		94.07	198.48	86.87	88.9
		LOC_Os07g32880.1	ATP synthase gamma chain, putative, expressed	15.83	7.63	3.55	2.32		55.1	64.44	34.81	14.09
		LOC_Os09g08910.1	ATP synthase, putative, expressed	0	0.34	7.99	3.32		0.89	0.61	0.62	2.5
		LOC_Os01g64120.1	2Fe-2S iron-sulfur cluster binding domain containing protein, expressed	0.83	0.51	5.62	4.31		0	0	0.62	0.63
		LOC_Os07g36090.3	ribosomal protein L28 protein, putative, expressed	5.62	2.2	0	0		19.49	15.2	4.93	1.57
		LOC_Os01g71190.1	photosystem II reaction center PSB28 protein, chloroplast precursor, putative, expressed	5.21	1.36	0	0		13.46	6.69	3.08	3.13
		LOC_Os03g21560.1	photosystem II 11 kD protein, putative, expressed	6.04	2.37	0.59	0		24.98	22.49	2.46	0.94
		LOC_Os04g59440.1	chlorophyll A-B binding protein, putative, expressed	6.87	3.22	0.89	0		35.26	41.64	7.39	4.38
		LOC_Os09g30340.1	photosystem I reaction center subunit, chloroplast precursor, putative, expressed	40.62	36.62	34.93	4.31		73.88	105.78	60.38	37.56
		LOC_Os12g08770.1	photosystem I reaction center subunit N, chloroplast precursor, putative, expressed	76.23	52.73	42.33	9.95		139.96	217.94	100.74	56.66
		LOC_Os03g52660.1	ATP synthase F1, delta subunit family protein, putative, expressed	6.87	6.44	1.78	1.33		64.84	22.19	8.93	5.95
		LOC_Os06g04820.1	leucine carboxyl methyltransferase 1, putative, expressed	27.49	26.11	16.58	9.95		56.16	39.51	46.52	27.86
		LOC_Os07g37030.1	cytochrome b6-f complex iron-sulfur subunit, chloroplast precursor, putative, expressed	18.54	9.66	8.88	7.3		108.25	59.58	25.88	25.35
		LOC_Os08g15322.1	cytochrome b559 subunit alpha, putative, expressed	0.42	0	0	0		1.95	0	0	0.63
		LOC_Os10g21310.1	photosystem II P680 chlorophyll A apoprotein, putative, expressed	1.25	1.19	2.37	2.65		14.7	1.82	2.16	0.63
		LOC_Os03g45710.1	2Fe-2S iron-sulfur cluster binding domain containing protein, expressed	0.83	1.19	0	0.99		14.35	2.74	6.47	0.63
		LOC_Os05g43310.1	photosystem II reaction center W protein, chloroplast precursor, putative, expressed	0.83	0	0	0.66		6.91	8.21	0.62	0
		LOC_Os08g25900.1	PsbP, putative, expressed	1.46	2.88	3.55	0		21.44	9.73	6.78	1.57
		LOC_Os02g36850.1	oxygen evolving enhancer protein 3, identical, putative, expressed	1.04	1.02	0	0		11.34	5.78	2.46	0
		LOC_Os01g59090.1	thylakoid lumenal 20 kDa protein, putative, expressed	3.54	1.87	2.07	0.99		18.78	7.9	6.47	2.82
		LOC_Os09g30350.1	expressed protein	7.71	6.1	5.33	5.64		24.8	26.44	12.01	13.77
		LOC_Os10g38276.1	chloroplast ATP synthase a chain precursor, putative	0.42	0	0	0		0	0	0	0
		LOC_Os07g17390.1	PsbP, putative, expressed	0.83	1.02	0	0		4.07	2.74	1.23	0.63
		LOC_Os07g05365.1	photosystem II 10 kDa polypeptide, chloroplast precursor, putative, expressed	0	0	0	0		2.13	0	2.46	0
		LOC_Os01g03050.1	fruit protein PKIWI502, putative, expressed	2.92	4.24	1.18	2.98		6.2	5.47	6.47	2.5
		LOC_Os04g44190.1	expressed protein	1.67	1.53	2.66	0.66		1.95	0.61	2.16	4.7
ko00196	Photosynthesis - antenna proteins
		LOC_Os01g52240.1	chlorophyll A-B binding protein, putative, expressed	153.09	38.83	8.29	0.99		114.09	246.51	77.63	25.04
		LOC_Os08g33820.1	chlorophyll A-B binding protein, putative, expressed	130.39	69.01	15.69	9.62		233.33	432.53	73.01	34.75
		LOC_Os09g17740.1	chlorophyll A-B binding protein, putative, expressed	29.99	19.5	10.07	4.64		74.94	65.65	23.41	11.58
		LOC_Os07g37240.1	chlorophyll A-B binding protein, putative, expressed	86.86	43.75	39.67	3.65		132.52	260.19	66.23	40.69
		LOC_Os01g41710.1	chlorophyll A-B binding protein, putative, expressed	76.03	16.28	17.17	0		250.51	377.82	84.72	37.56
		LOC_Os09g26810.1	chlorophyll A-B binding protein, putative, expressed	4.17	0.68	0	0		10.45	7.29	4	0.63
		LOC_Os07g37550.1	chlorophyll A-B binding protein, putative, expressed	8.12	1.53	1.18	0		3.01	16.72	4.31	4.07
		LOC_Os04g38410.1	chlorophyll A-B binding protein, putative, expressed	37.91	9.66	8.59	0		88.76	102.74	46.52	21.6
		LOC_Os02g52650.1	chlorophyll A-B binding protein, putative, expressed	4.37	2.2	0.59	1.33		9.04	7.6	7.09	2.5
		LOC_Os09g12540.1	chlorophyll A-B binding protein, putative, expressed	5.62	5.76	6.22	7.63		34.72	11.25	11.09	5.63
ko00230	Purine metabolism
		LOC_Os06g03720.1	ribonucleoside-diphosphate reductase small chain, putative, expressed	2.92	1.36	0.59	0.66		18.25	30.4	4	9.39
		LOC_Os10g35290.1	DNA-directed RNA polymerase I subunit RPA2, putative, expressed	3.75	2.71	7.99	10.94		29.94	15.81	18.79	11.27
		LOC_Os07g41580.1	histone-like transcription factor and archaeal histone, putative, expressed	4.58	1.02	1.18	0		10.81	6.08	2.46	0
		LOC_Os06g17480.1	histone-like transcription factor and archaeal histone, putative, expressed	13.54	1.02	0	0		18.96	90.28	12.32	0.63
		LOC_Os03g10500.1	adenylyl-sulfate kinase, putative, expressed	7.08	2.03	0.89	0.66		6.38	12.46	6.78	0.63
		LOC_Os12g13120.1	histidine triad family protein, putative, expressed	18.33	1.87	2.07	2.98		19.67	17.33	11.71	2.5
		LOC_Os09g22410.3	pyruvate kinase-like, putative, expressed	9.58	4.92	2.66	0		0.89	2.43	2.46	1.57
		LOC_Os01g47080.1	pyruvate kinase, putative, expressed	54.57	11.36	5.92	3.65		38.98	95.14	31.42	10.02
		LOC_Os03g53230.1	bifunctional 3-phosphoadenosine 5-phosphosulfate synthetase, putative, expressed	98.1	36.29	23.68	31.84		177.7	127.36	73.94	18.16
		LOC_Os10g31940.1	inosine triphosphate pyrophosphatase, putative, expressed	40.41	22.89	13.91	16.25		64.31	50.15	31.73	8.14
		LOC_Os12g13380.1	adenylate kinase, putative, expressed	136.64	63.24	54.18	35.49		24.8	139.52	88.42	37.25
		LOC_Os05g05980.1	DNA directed RNA polymerase, 7 kDa subunit domain containing protein	11.46	5.76	1.18	1.99		11.87	18.54	17.87	3.13
		LOC_Os02g41590.1	kinase, pfkB family, putative, expressed	32.28	8.65	6.22	13.27		26.04	67.78	30.19	9.7
		LOC_Os01g59140.1	DNA-directed RNA polymerases I, II, and III subunit RPABC1, putative, expressed	18.12	18.65	3.55	4.64		18.6	22.49	13.25	5.95
		LOC_Os01g66500.1	phosphoribosylformylglycinamidine synthase, putative, expressed	20.62	14.58	10.66	15.59		48.54	51.37	23.1	7.83
		LOC_Os06g48230.1	DNA-directed RNA polymerases I, II, and III subunit RPABC3, putative, expressed	58.32	44.25	17.17	28.52		87.34	82.98	48.98	22.85
		LOC_Os03g61600.1	phosphoribosylformylglycinamidine synthase, putative, expressed	17.5	17.29	9.47	19.57		65.2	51.37	28.65	6.89
		LOC_Os03g28960.1	DNA-directed RNA polymerase subunit, putative, expressed	14.79	8.82	8.59	5.64		28.88	19.76	17.25	5.95
		LOC_Os03g07840.1	adenylosuccinate synthetase, chloroplast precursor, putative, expressed	86.23	20.18	10.95	12.6		39.69	69	62.54	35.68
		LOC_Os04g58390.1	allantoinase, putative, expressed	60.4	40.02	12.43	0		27.64	57.75	57.61	25.04
		LOC_Os05g06490.1	RNA polymerase Rpb7, N-terminal domain containing protein, expressed	65.61	32.89	24.57	7.63		95.32	82.37	49.91	29.74
		LOC_Os03g22420.1	AAA-type ATPase family protein, putative, expressed	49.99	33.91	20.43	7.3		49.61	61.1	49.91	23.48
		LOC_Os02g30800.1	POLE1 - Putative DNA polymerase epsilon catalytic subunit, expressed	2.71	0	0	0		1.24	2.74	3.08	3.76
		LOC_Os12g07980.1	RNA polymerases N 8 kDa subunit, putative, expressed	2.71	0	0	0		1.06	1.22	0.62	0.63
		LOC_Os04g54840.1	DNA-directed RNA polymerase subunit, putative, expressed	3.96	0.34	0	0		6.73	3.65	3.39	0.63
		LOC_Os03g50480.1	phosphoglucomutase, putative, expressed	4.58	0.51	1.18	0		0	0.91	2.16	1.57
		LOC_Os03g57690.1	aldehyde oxidase, putative	3.75	0.51	1.18	1.99		0.89	1.82	1.54	0.94
		LOC_Os08g23730.1	class I glutamine amidotransferase, putative, expressed	34.78	4.92	18.35	9.29		35.96	62.92	56.07	44.76
		LOC_Os01g64820.1	POLA1 - Putative DNA polymerase alpha catalytic subunit, expressed	8.96	1.36	0.59	1.33		25.87	24.62	8.63	12.21
		LOC_Os02g51400.1	AAA family ATPase, putative, expressed	12.08	2.54	5.33	2.98		9.74	9.42	10.17	9.7
		LOC_Os01g01620.1	kinase, pfkB family, putative, expressed	7.08	1.53	4.14	3.65		16.48	21.28	20.64	5.01
		LOC_Os07g22400.1	POLA3 - Putative DNA polymerase alpha complex subunit, expressed	10.62	2.88	2.96	0		5.14	13.37	10.78	9.08
		LOC_Os06g10620.1	transcription elongation factor SPT5 homolog 1, putative, expressed	23.74	6.44	17.76	2.98		23.21	15.5	32.35	17.53
		LOC_Os08g44370.1	inosine-uridine preferring nucleoside hydrolase family protein, putative, expressed	27.91	7.97	19.24	5.31		22.5	29.18	36.04	45.39
		LOC_Os08g39160.1	formyl transferase, putative, expressed	6.87	2.03	2.37	0.66		5.31	6.69	5.24	1.88
		LOC_Os05g41450.1	histone-like transcription factor and archaeal histone, putative, expressed	18.95	5.76	12.14	8.29		39.86	32.22	40.05	15.65
		LOC_Os01g52530.1	phosphoribosyl transferase, putative, expressed	18.75	5.93	7.7	3.98		14.88	39.51	29.88	25.35
		LOC_Os04g58110.1	pyruvate kinase, putative, expressed	71.03	24.25	32.56	27.53		85.39	72.04	44.67	36.62
		LOC_Os10g42100.1	pyruvate kinase, putative, expressed	52.49	18.14	34.34	7.63		73.52	60.79	61.61	52.27
		LOC_Os08g02540.1	adenylate kinase, putative, expressed	11.04	4.07	6.51	3.32		26.04	16.11	22.18	10.64
		LOC_Os02g05880.1	RNA polymerase Rpb1, domain 2 family protein, expressed	29.16	11.53	14.21	4.64		57.76	51.06	43.75	28.17
		LOC_Os07g27930.1	DNA-directed RNA polymerase subunit, putative, expressed	73.32	29.5	39.67	24.87		136.42	125.23	72.4	41.63
		LOC_Os10g04860.1	aldehyde oxidase, putative, expressed	16.04	6.95	15.69	2.98		2.48	10.94	9.24	10.33
		LOC_Os01g48720.1	RNA polymerase III subunit RPC82 family protein, putative, expressed	15.41	6.78	11.84	6.3		32.95	24.62	26.19	8.45
		LOC_Os07g49280.1	PMR5, putative, expressed	22.91	10.17	7.4	9.62		36.5	34.95	23.41	12.52
		LOC_Os12g05110.1	pyruvate kinase, putative, expressed	96.02	45.61	96.81	60.36		51.56	127.97	86.87	92.34
		LOC_Os04g16830.1	DNA-directed RNA polymerase subunit beta, putative	0.42	0.85	5.33	1.66		3.54	2.74	1.85	4.7
		LOC_Os05g35580.1	amidophosphoribosyltransferase, chloroplast precursor, putative, expressed	1.67	3.22	7.7	7.3		35.79	14.89	9.86	5.95
		LOC_Os07g42080.1	expressed protein	7.5	4.24	0.89	67.33		27.46	1.52	0.92	2.5
		LOC_Os05g08950.1	phosphoribosyl transferase, putative, expressed	8.33	7.63	2.07	7.3		17.01	15.81	8.32	2.19
		LOC_Os12g36194.1	nucleoside diphosphate kinase, putative, expressed	45.82	37.64	11.55	7.3		49.61	100.61	46.52	26.29
		LOC_Os09g02284.1	DNA-directed RNA polymerase subunit, putative, expressed	21.87	11.7	7.7	6.3		64.13	19.15	19.1	14.09
		LOC_Os08g38780.1	core histone H2A/H2B/H3/H4, putative, expressed	24.16	20.86	9.47	3.32		24.8	33.13	32.04	29.42
		LOC_Os03g03820.1	adenylate kinase, putative, expressed	41.24	54.6	18.35	7.63		65.55	67.48	51.14	47.89
		LOC_Os08g05940.1	retrotransposon protein, putative, unclassified, expressed	84.98	64.77	38.49	29.19		217.03	141.04	107.82	54.78
		LOC_Os07g01450.1	DNA directed RNA polymerase, 7 kDa subunit domain containing protein, expressed	61.86	37.98	40.85	2.98		97.8	179.94	177.45	40.38
		LOC_Os01g66580.1	RNA polymerase III RPC4 domain containing protein, expressed	9.79	5.09	9.77	0.66		34.72	25.53	12.32	4.38
		LOC_Os08g19140.1	adenylate kinase family protein, putative, expressed	8.33	5.93	2.37	0.66		25.33	20.97	16.33	9.7
		LOC_Os03g50380.1	DNA-directed RNA polymerase I subunit RPA12, putative, expressed	6.87	5.6	3.55	0.66		22.68	17.33	6.47	5.01
		LOC_Os11g18990.1	histidine triad family protein, putative, expressed	16.25	9.33	7.4	2.32		28.7	28.57	22.18	10.96
		LOC_Os11g20790.1	adenylate kinase, putative, expressed	54.57	28.49	31.68	11.61		43.94	89.67	89.65	53.84
		LOC_Os03g48060.1	class I glutamine amidotransferase, putative, expressed	31.24	19.67	37.6	8.62		4.07	21.88	23.1	36.94
		LOC_Os07g38560.1	adenylyl-sulfate kinase, putative, expressed	58.53	36.45	32.56	17.25		88.94	117.94	94.58	50.71
		LOC_Os11g43970.1	AAA-type ATPase family protein, putative, expressed	197.67	163.11	135.29	59.37		465.41	319.46	354.89	146.81
		LOC_Os07g47530.1	AAA-type ATPase family protein, putative, expressed	67.07	50.36	70.75	21.23		87.52	97.57	99.81	69.8
		LOC_Os07g07610.1	RNA polymerase subunit, putative, expressed	55.61	33.4	37.89	18.57		136.59	108.82	97.66	52.27
		LOC_Os07g49270.1	AMP deaminase, putative, expressed	48.11	62.4	25.16	21.89		297.64	76.29	66.85	25.98
		LOC_Os07g42395.2	DNA-directed RNA polymerase II subunit RPB9, putative, expressed	23.12	22.55	34.04	10.94		47.83	41.34	74.24	42.88
		LOC_Os02g24614.1	DNA-directed RNA polymerase subunit beta, putative	0	0	0.59	0		0	0	0	0.63
		LOC_Os09g38268.1	RNA polymerase IV largest subunit, putative, expressed	0	0.34	0.89	0.99		3.72	1.82	1.54	0.94
		LOC_Os04g16820.1	DNA-directed RNA polymerase subunit beta, putative, expressed	0	0	0.59	0		0	0.61	0	0.94
		LOC_Os05g22830.1	DNA-directed RNA polymerase subunit beta, putative	0.62	0.34	4.44	2.98		3.19	1.22	2.16	2.82
		LOC_Os02g48390.1	phosphoribosyl transferase, putative, expressed	8.54	4.07	11.25	13.93		44.29	14.29	20.33	5.32
		LOC_Os08g07840.1	PolI-like DNA polymerase, putative, expressed	1.87	3.9	1.78	3.98		14.53	4.56	3.39	0.63
		LOC_Os02g40460.1	S1 RNA binding domain containing protein, expressed	7.5	5.26	4.14	10.28		37.74	25.23	15.1	8.76
		LOC_Os11g08940.1	RNA polymerases N 8 kDa subunit, putative	3.33	2.71	3.26	7.63		26.57	13.07	8.32	4.7
		LOC_Os06g12160.1	AAA-type ATPase family protein, putative, expressed	5.21	1.87	6.51	3.32		21.97	10.33	18.48	12.21
		LOC_Os02g02510.1	DNA-directed RNA polymerase II subunit RPB4, putative, expressed	77.48	91.73	153.35	102.81		234.74	165.66	148.49	146.49
		LOC_Os11g10980.1	pyruvate kinase, putative, expressed	3.75	1.53	5.92	5.64		4.96	8.81	4.62	6.26
		LOC_Os06g14620.1	ribonucleoside-diphosphate reductase small chain, putative, expressed	6.46	2.03	2.96	1.66		22.85	17.33	8.93	6.26
		LOC_Os06g40110.1	RNA polymerase Rpc34 subunit family protein, expressed	9.37	5.76	4.44	3.32		14.35	17.33	18.48	9.7
		LOC_Os12g33100.1	guanylate kinase, putative, expressed	34.37	28.82	49.74	20.89		33.13	51.67	46.83	50.71
		LOC_Os05g06840.1	POLE2A - Putative DNA polymerase epsilon complex subunit, expressed	0	0	0	0		0.35	0.61	0	0.94
		LOC_Os08g36330.1	POLE2B - Putative DNA polymerase epsilon complex subunit, expressed	0	0	0	0.66		1.24	0	0	0
		LOC_Os05g05860.1	retrotransposon protein, putative, unclassified, expressed	0	0.68	0.59	0		0.71	1.52	1.23	2.5
		LOC_Os12g13950.1	POLA2 - Putative DNA polymerase alpha complex subunit, expressed	0.62	0	0	0		4.25	5.78	1.23	2.82
		LOC_Os06g07210.1	ribonucleoside-diphosphate reductase large subunit, putative, expressed	2.08	2.2	0	0.66		4.61	7.9	4.93	5.01
		LOC_Os02g56100.1	ribonucleoside-diphosphate reductase large subunit, putative, expressed	1.46	0	0.59	0		2.3	4.56	1.54	0.94
		LOC_Os04g48370.1	RNA polymerase IV subunit, putative, expressed	1.46	0.85	1.48	0		10.63	4.56	2.77	2.19
		LOC_Os11g08314.1	methyltransferase, putative, expressed	0.42	0	0	0		1.59	0	1.54	0
		LOC_Os07g18120.1	aldehyde oxidase, putative, expressed	0.62	0.85	0	0.99		1.59	2.13	0	0
		LOC_Os12g02750.1	expressed protein	5.42	5.43	7.7	4.97		39.69	16.11	8.32	2.5
		LOC_Os07g07310.1	polynucleotide phosphorylase, putative, expressed	1.46	0	0.59	0		4.61	4.56	2.16	0
		LOC_Os01g60270.2	homeobox domain containing protein, expressed	1.04	1.19	0.89	0.66		7.97	8.21	4	4.38
		LOC_Os01g65260.1	amidophosphoribosyltransferase, chloroplast precursor, putative, expressed	0.83	0.51	0	2.65		8.15	7.6	1.54	0
		LOC_Os02g03540.1	phosphoribosyl transferase, putative, expressed	6.87	6.1	3.26	5.64		35.61	18.24	15.71	2.5
		LOC_Os03g03650.1	POLD2 - Putative DNA polymerase delta complex subunit, expressed	5.21	3.9	1.48	3.65		15.59	9.73	11.71	4.07
		LOC_Os06g45640.1	core histone H2A/H2B/H3/H4, putative, expressed	1.67	0.68	0	0		5.49	3.95	1.23	0.63
		LOC_Os11g08330.1	POLD1 - Putative DNA polymerase delta catalytic subunit, expressed	10	9.66	3.85	4.64		43.76	25.23	19.72	7.2
		LOC_Os09g39490.1	histone-like transcription factor and archaeal histone, putative, expressed	1.87	0.85	0	0		1.42	4.86	1.54	1.57
		LOC_Os04g01530.2	adenylate kinase, putative, expressed	2.5	3.05	0	4.64		6.91	2.74	1.23	1.88
		LOC_Os04g41490.1	DNA-directed RNA polymerase III subunit RPC1, putative, expressed	5.62	4.41	2.66	3.65		38.98	19.76	12.32	5.32
		LOC_Os01g10690.1	POLD3 - Putative DNA polymerase delta complex subunit, expressed	6.25	3.9	2.66	1.66		12.05	10.64	7.7	8.45
		LOC_Os03g01018.1	phosphoribosyl transferase, putative, expressed	1.25	1.19	0.59	0.66		4.43	3.95	3.08	1.57
		LOC_Os03g46910.1	pyruvate kinase, putative, expressed	2.08	0.34	0	0.66		1.59	4.56	1.85	0
		LOC_Os03g18410.1	DNA-directed RNA polymerase subunit, putative, expressed	5	3.05	3.85	2.65		12.76	12.77	5.85	2.19
		LOC_Os06g40950.1	DNA-directed RNA polymerase I subunit RPA1, putative, expressed	15.41	10	7.11	7.96		62.72	44.38	27.11	9.08
		LOC_Os07g22400.2	POLA3 - Putative DNA polymerase alpha complex subunit, expressed	1.87	0.85	0.89	0		1.42	9.12	0.92	2.5
		LOC_Os04g54500.1	POLGAMMA2, putative, expressed	10	4.24	3.26	4.64		32.07	9.12	12.01	5.95
		LOC_Os11g11110.1	expressed protein	3.96	3.56	1.18	1.33		16.3	10.64	3.08	3.76
		LOC_Os05g33240.1	DNA-directed RNA polymerase II subunit RPB7, putative, expressed	49.16	36.96	63.35	28.19		88.76	74.47	91.19	46.01
		LOC_Os03g14669.2	core histone H2A/H2B/H3/H4, putative, expressed	0	0	0	0		2.3	0	0	0
		LOC_Os05g49780.1	histone-like transcription factor and archaeal histone, putative, expressed	3.96	3.22	2.37	1.33		10.63	3.65	3.7	2.19
		LOC_Os05g01440.1	phosphoribosylformylglycinamidine synthase, putative, expressed	0.42	0	0	1.99		0.71	0.91	0	0
		LOC_Os08g07850.1	PolI-like DNA polymerase, putative	0	0	0	0		0.89	0	0	0.63
		LOC_Os08g06620.1	DNA polymerase delta subunit 4 family, putative, expressed	0	0	0	0		0.35	1.52	0	0
		LOC_Os08g07480.1	DNA-directed RNA polymerase subunit, putative, expressed	2.71	1.02	0	0		0.71	1.22	2.16	1.57
		LOC_Os03g62870.4	DNA-directed RNA polymerases I, II, and III subunit RPABC3, putative, expressed	1.25	0.68	0	0.66		3.72	1.52	0.92	0
		LOC_Os01g10280.2	phosphoribosylaminoimidazole carboxylase, chloroplast precursor, putative, expressed	1.67	1.53	1.18	0		3.37	6.38	2.16	0.63
ko00232	Caffeine metabolism
		LOC_Os03g57690.1	aldehyde oxidase, putative	3.75	0.51	1.18	1.99		0.89	1.82	1.54	0.94
		LOC_Os10g04860.1	aldehyde oxidase, putative, expressed	16.04	6.95	15.69	2.98		2.48	10.94	9.24	10.33
		LOC_Os07g18120.1	aldehyde oxidase, putative, expressed	0.62	0.85	0	0.99		1.59	2.13	0	0
ko00240	Pyrimidine metabolism
		LOC_Os06g03720.1	ribonucleoside-diphosphate reductase small chain, putative, expressed	2.92	1.36	0.59	0.66		18.25	30.4	4	9.39
		LOC_Os10g35290.1	DNA-directed RNA polymerase I subunit RPA2, putative, expressed	3.75	2.71	7.99	10.94		29.94	15.81	18.79	11.27
		LOC_Os03g46640.1	deoxyuridine 5-triphosphate nucleotidohydrolase, putative, expressed	3.75	1.7	3.26	0		11.52	7.29	7.7	11.27
		LOC_Os01g73450.1	amino acid kinase, putative, expressed	6.67	2.54	2.66	2.32		38.8	12.16	6.78	0
		LOC_Os07g41580.1	histone-like transcription factor and archaeal histone, putative, expressed	4.58	1.02	1.18	0		10.81	6.08	2.46	0
		LOC_Os06g17480.1	histone-like transcription factor and archaeal histone, putative, expressed	13.54	1.02	0	0		18.96	90.28	12.32	0.63
		LOC_Os01g54370.1	dihydropyrimidinase, putative, expressed	5.42	2.2	0	0.66		6.56	8.51	5.85	0.63
		LOC_Os08g15030.1	aspartate carbamoyltransferase, putative, expressed	8.75	5.43	1.48	3.98		28.7	33.44	10.78	1.57
		LOC_Os10g31940.1	inosine triphosphate pyrophosphatase, putative, expressed	40.41	22.89	13.91	16.25		64.31	50.15	31.73	8.14
		LOC_Os05g05980.1	DNA directed RNA polymerase, 7 kDa subunit domain containing protein	11.46	5.76	1.18	1.99		11.87	18.54	17.87	3.13
		LOC_Os01g59140.1	DNA-directed RNA polymerases I, II, and III subunit RPABC1, putative, expressed	18.12	18.65	3.55	4.64		18.6	22.49	13.25	5.95
		LOC_Os08g41790.1	phosphoribulokinase/Uridine kinase family protein, expressed	26.66	14.41	8.29	3.65		33.31	32.22	28.03	9.7
		LOC_Os06g48230.1	DNA-directed RNA polymerases I, II, and III subunit RPABC3, putative, expressed	58.32	44.25	17.17	28.52		87.34	82.98	48.98	22.85
		LOC_Os01g38970.1	carbamoyl-phosphate synthase large chain, putative, expressed	24.58	7.46	4.14	1.66		37.2	37.08	24.34	9.7
		LOC_Os03g28960.1	DNA-directed RNA polymerase subunit, putative, expressed	14.79	8.82	8.59	5.64		28.88	19.76	17.25	5.95
		LOC_Os05g06490.1	RNA polymerase Rpb7, N-terminal domain containing protein, expressed	65.61	32.89	24.57	7.63		95.32	82.37	49.91	29.74
		LOC_Os02g50350.1	dihydroorotate dihydrogenase protein, putative, expressed	3.33	0	0	0		0.35	0	1.23	0.63
		LOC_Os02g30800.1	POLE1 - Putative DNA polymerase epsilon catalytic subunit, expressed	2.71	0	0	0		1.24	2.74	3.08	3.76
		LOC_Os12g07980.1	RNA polymerases N 8 kDa subunit, putative, expressed	2.71	0	0	0		1.06	1.22	0.62	0.63
		LOC_Os04g54840.1	DNA-directed RNA polymerase subunit, putative, expressed	3.96	0.34	0	0		6.73	3.65	3.39	0.63
		LOC_Os01g64820.1	POLA1 - Putative DNA polymerase alpha catalytic subunit, expressed	8.96	1.36	0.59	1.33		25.87	24.62	8.63	12.21
		LOC_Os04g57950.1	dihydroorotate dihydrogenase protein, putative, expressed	5.83	1.53	1.78	3.65		9.74	5.17	4	2.5
		LOC_Os07g22400.1	POLA3 - Putative DNA polymerase alpha complex subunit, expressed	10.62	2.88	2.96	0		5.14	13.37	10.78	9.08
		LOC_Os06g10620.1	transcription elongation factor SPT5 homolog 1, putative, expressed	23.74	6.44	17.76	2.98		23.21	15.5	32.35	17.53
		LOC_Os05g41450.1	histone-like transcription factor and archaeal histone, putative, expressed	18.95	5.76	12.14	8.29		39.86	32.22	40.05	15.65
		LOC_Os02g05880.1	RNA polymerase Rpb1, domain 2 family protein, expressed	29.16	11.53	14.21	4.64		57.76	51.06	43.75	28.17
		LOC_Os07g27930.1	DNA-directed RNA polymerase subunit, putative, expressed	73.32	29.5	39.67	24.87		136.42	125.23	72.4	41.63
		LOC_Os01g48720.1	RNA polymerase III subunit RPC82 family protein, putative, expressed	15.41	6.78	11.84	6.3		32.95	24.62	26.19	8.45
		LOC_Os11g16370.1	uridine/cytidine kinase-like 1, putative, expressed	13.54	6.1	12.43	2.98		18.25	23.4	28.96	16.59
		LOC_Os04g16830.1	DNA-directed RNA polymerase subunit beta, putative	0.42	0.85	5.33	1.66		3.54	2.74	1.85	4.7
		LOC_Os07g46410.1	bifunctional thioredoxin reductase/thioredoxin, putative, expressed	3.96	1.02	0	0		2.13	3.65	1.85	3.76
		LOC_Os07g42080.1	expressed protein	7.5	4.24	0.89	67.33		27.46	1.52	0.92	2.5
		LOC_Os07g30170.1	nitrilase, putative, expressed	32.28	28.15	5.03	4.31		39.86	45.29	36.35	17.22
		LOC_Os01g43020.1	CTP synthase, putative, expressed	16.45	9.83	3.26	3.65		93.54	42.86	31.42	9.39
		LOC_Os05g38170.1	phosphoribosyl transferase, putative, expressed	11.04	6.44	2.66	2.32		38.8	22.8	11.71	4.38
		LOC_Os12g36194.1	nucleoside diphosphate kinase, putative, expressed	45.82	37.64	11.55	7.3		49.61	100.61	46.52	26.29
		LOC_Os09g02284.1	DNA-directed RNA polymerase subunit, putative, expressed	21.87	11.7	7.7	6.3		64.13	19.15	19.1	14.09
		LOC_Os08g38780.1	core histone H2A/H2B/H3/H4, putative, expressed	24.16	20.86	9.47	3.32		24.8	33.13	32.04	29.42
		LOC_Os03g07910.1	nitrilase, putative, expressed	27.08	14.07	10.66	7.3		36.32	41.03	36.66	23.16
		LOC_Os08g05940.1	retrotransposon protein, putative, unclassified, expressed	84.98	64.77	38.49	29.19		217.03	141.04	107.82	54.78
		LOC_Os07g01450.1	DNA directed RNA polymerase, 7 kDa subunit domain containing protein, expressed	61.86	37.98	40.85	2.98		97.8	179.94	177.45	40.38
		LOC_Os01g66580.1	RNA polymerase III RPC4 domain containing protein, expressed	9.79	5.09	9.77	0.66		34.72	25.53	12.32	4.38
		LOC_Os03g50380.1	DNA-directed RNA polymerase I subunit RPA12, putative, expressed	6.87	5.6	3.55	0.66		22.68	17.33	6.47	5.01
		LOC_Os09g32820.1	uridine/cytidine kinase-like 1, putative, expressed	64.36	33.57	32.56	9.95		133.41	83.89	108.13	39.75
		LOC_Os04g21110.1	phosphoribulokinase/Uridine kinase family protein, expressed	29.79	29.67	23.39	7.3		62.19	47.72	46.83	33.81
		LOC_Os02g48290.1	thioredoxin reductase 2, putative, expressed	10.41	4.75	3.55	2.65		30.83	22.49	21.26	6.89
		LOC_Os07g07610.1	RNA polymerase subunit, putative, expressed	55.61	33.4	37.89	18.57		136.59	108.82	97.66	52.27
		LOC_Os07g42395.2	DNA-directed RNA polymerase II subunit RPB9, putative, expressed	23.12	22.55	34.04	10.94		47.83	41.34	74.24	42.88
		LOC_Os02g24614.1	DNA-directed RNA polymerase subunit beta, putative	0	0	0.59	0		0	0	0	0.63
		LOC_Os09g38268.1	RNA polymerase IV largest subunit, putative, expressed	0	0.34	0.89	0.99		3.72	1.82	1.54	0.94
		LOC_Os04g16820.1	DNA-directed RNA polymerase subunit beta, putative, expressed	0	0	0.59	0		0	0.61	0	0.94
		LOC_Os05g22830.1	DNA-directed RNA polymerase subunit beta, putative	0.62	0.34	4.44	2.98		3.19	1.22	2.16	2.82
		LOC_Os08g07840.1	PolI-like DNA polymerase, putative, expressed	1.87	3.9	1.78	3.98		14.53	4.56	3.39	0.63
		LOC_Os02g40460.1	S1 RNA binding domain containing protein, expressed	7.5	5.26	4.14	10.28		37.74	25.23	15.1	8.76
		LOC_Os11g08940.1	RNA polymerases N 8 kDa subunit, putative	3.33	2.71	3.26	7.63		26.57	13.07	8.32	4.7
		LOC_Os02g02510.1	DNA-directed RNA polymerase II subunit RPB4, putative, expressed	77.48	91.73	153.35	102.81		234.74	165.66	148.49	146.49
		LOC_Os06g14620.1	ribonucleoside-diphosphate reductase small chain, putative, expressed	6.46	2.03	2.96	1.66		22.85	17.33	8.93	6.26
		LOC_Os01g51540.1	cytidine/deoxycytidylate deaminase, putative, expressed	30.41	27.98	29.01	17.58		64.67	37.69	32.96	27.55
		LOC_Os06g40110.1	RNA polymerase Rpc34 subunit family protein, expressed	9.37	5.76	4.44	3.32		14.35	17.33	18.48	9.7
		LOC_Os05g34450.1	DUF260 domain containing protein, putative, expressed	0	0.68	1.18	0		12.93	1.22	0	0.94
		LOC_Os05g06840.1	POLE2A - Putative DNA polymerase epsilon complex subunit, expressed	0	0	0	0		0.35	0.61	0	0.94
		LOC_Os01g66590.3	DUF260 domain containing protein, putative, expressed	0	0	0	0.66		3.72	0	0	0.63
		LOC_Os08g36330.1	POLE2B - Putative DNA polymerase epsilon complex subunit, expressed	0	0	0	0.66		1.24	0	0	0
		LOC_Os05g05860.1	retrotransposon protein, putative, unclassified, expressed	0	0.68	0.59	0		0.71	1.52	1.23	2.5
		LOC_Os12g13950.1	POLA2 - Putative DNA polymerase alpha complex subunit, expressed	0.62	0	0	0		4.25	5.78	1.23	2.82
		LOC_Os06g07210.1	ribonucleoside-diphosphate reductase large subunit, putative, expressed	2.08	2.2	0	0.66		4.61	7.9	4.93	5.01
		LOC_Os02g56100.1	ribonucleoside-diphosphate reductase large subunit, putative, expressed	1.46	0	0.59	0		2.3	4.56	1.54	0.94
		LOC_Os04g48370.1	RNA polymerase IV subunit, putative, expressed	1.46	0.85	1.48	0		10.63	4.56	2.77	2.19
		LOC_Os11g08314.1	methyltransferase, putative, expressed	0.42	0	0	0		1.59	0	1.54	0
		LOC_Os07g07310.1	polynucleotide phosphorylase, putative, expressed	1.46	0	0.59	0		4.61	4.56	2.16	0
		LOC_Os01g72250.1	uridine 5-monophosphate synthase, putative, expressed	1.87	2.88	0.89	4.64		6.56	3.34	4.93	4.07
		LOC_Os03g03650.1	POLD2 - Putative DNA polymerase delta complex subunit, expressed	5.21	3.9	1.48	3.65		15.59	9.73	11.71	4.07
		LOC_Os06g45640.1	core histone H2A/H2B/H3/H4, putative, expressed	1.67	0.68	0	0		5.49	3.95	1.23	0.63
		LOC_Os01g72240.1	uridine 5-monophosphate synthase, putative, expressed	15.41	8.31	10.36	22.88		104.17	58.97	29.27	23.48
		LOC_Os11g08330.1	POLD1 - Putative DNA polymerase delta catalytic subunit, expressed	10	9.66	3.85	4.64		43.76	25.23	19.72	7.2
		LOC_Os09g39490.1	histone-like transcription factor and archaeal histone, putative, expressed	1.87	0.85	0	0		1.42	4.86	1.54	1.57
		LOC_Os04g41490.1	DNA-directed RNA polymerase III subunit RPC1, putative, expressed	5.62	4.41	2.66	3.65		38.98	19.76	12.32	5.32
		LOC_Os07g40000.1	DUF260 domain containing protein, putative, expressed	1.46	0.51	0.59	0.66		9.74	4.26	0	0
		LOC_Os06g22140.1	thioredoxin reductase 2, putative, expressed	5.42	2.88	1.48	2.98		14.17	4.26	4	1.57
		LOC_Os01g10690.1	POLD3 - Putative DNA polymerase delta complex subunit, expressed	6.25	3.9	2.66	1.66		12.05	10.64	7.7	8.45
		LOC_Os03g18410.1	DNA-directed RNA polymerase subunit, putative, expressed	5	3.05	3.85	2.65		12.76	12.77	5.85	2.19
		LOC_Os04g33300.1	amino acid kinase, putative, expressed	13.33	7.97	7.4	12.6		56.87	20.06	22.49	12.21
		LOC_Os06g40950.1	DNA-directed RNA polymerase I subunit RPA1, putative, expressed	15.41	10	7.11	7.96		62.72	44.38	27.11	9.08
		LOC_Os07g22400.2	POLA3 - Putative DNA polymerase alpha complex subunit, expressed	1.87	0.85	0.89	0		1.42	9.12	0.92	2.5
		LOC_Os04g54500.1	POLGAMMA2, putative, expressed	10	4.24	3.26	4.64		32.07	9.12	12.01	5.95
		LOC_Os11g11110.1	expressed protein	3.96	3.56	1.18	1.33		16.3	10.64	3.08	3.76
		LOC_Os05g33240.1	DNA-directed RNA polymerase II subunit RPB7, putative, expressed	49.16	36.96	63.35	28.19		88.76	74.47	91.19	46.01
		LOC_Os03g14669.2	core histone H2A/H2B/H3/H4, putative, expressed	0	0	0	0		2.3	0	0	0
		LOC_Os11g01550.1	DUF260 domain containing protein, putative, expressed	2.71	1.02	0	0		14.53	3.34	4.62	0.63
		LOC_Os05g49780.1	histone-like transcription factor and archaeal histone, putative, expressed	3.96	3.22	2.37	1.33		10.63	3.65	3.7	2.19
		LOC_Os03g05806.1	pseudouridine synthase family protein, putative, expressed	5.21	7.46	1.78	1.33		13.82	7.9	5.24	5.01
		LOC_Os01g56530.1	DUF260 domain containing protein, putative, expressed	0	0	0	0		0	0.91	0.62	0
		LOC_Os08g07850.1	PolI-like DNA polymerase, putative	0	0	0	0		0.89	0	0	0.63
		LOC_Os08g06620.1	DNA polymerase delta subunit 4 family, putative, expressed	0	0	0	0		0.35	1.52	0	0
		LOC_Os08g07480.1	DNA-directed RNA polymerase subunit, putative, expressed	2.71	1.02	0	0		0.71	1.22	2.16	1.57
		LOC_Os12g01550.1	DUF260 domain containing protein, putative, expressed	2.92	1.7	0.59	0.66		7.97	2.43	3.39	1.25
		LOC_Os03g62870.4	DNA-directed RNA polymerases I, II, and III subunit RPABC3, putative, expressed	1.25	0.68	0	0.66		3.72	1.52	0.92	0
		LOC_Os05g11840.1	expressed protein	0.83	0	0	0		0.35	2.43	1.54	0.63
		LOC_Os01g54380.1	PPR repeat domain containing protein, putative, expressed	1.25	0.51	1.18	0.66		3.19	4.86	0.92	1.25
		LOC_Os01g55974.3	deoxycytidylate deaminase, putative, expressed	0.42	0.51	0	0.99		3.01	1.22	0	0
		LOC_Os01g60960.1	DUF260 domain containing protein, putative, expressed	1.04	1.87	2.07	0.66		1.59	0	0.92	2.5
ko00250	Alanine, aspartate and glutamate metabolism
		LOC_Os07g48920.1	aldehyde dehydrogenase, putative, expressed	28.95	12.55	28.72	4.97		26.57	50.15	62.85	63.86
		LOC_Os04g45720.1	aldehyde dehydrogenase, putative, expressed	4.17	0.68	0	0		16.3	5.78	6.47	0
		LOC_Os08g15030.1	aspartate carbamoyltransferase, putative, expressed	8.75	5.43	1.48	3.98		28.7	33.44	10.78	1.57
		LOC_Os10g25140.1	aminotransferase, classes I and II, domain containing protein, expressed	9.79	3.22	2.66	0		3.01	9.12	4.62	2.82
		LOC_Os12g13320.1	argininosuccinate synthase, chloroplast precursor, putative, expressed	209.12	92.41	37.6	34.82		87.34	214.29	112.44	77.32
		LOC_Os05g45960.1	aldehyde dehydrogenase, putative, expressed	34.78	9.16	4.44	5.31		40.75	22.19	21.26	13.15
		LOC_Os11g05050.1	stem-specific protein TSJT1, putative, expressed	54.36	9.33	1.48	2.65		11.16	24.92	16.02	20.97
		LOC_Os01g38970.1	carbamoyl-phosphate synthase large chain, putative, expressed	24.58	7.46	4.14	1.66		37.2	37.08	24.34	9.7
		LOC_Os03g07840.1	adenylosuccinate synthetase, chloroplast precursor, putative, expressed	86.23	20.18	10.95	12.6		39.69	69	62.54	35.68
		LOC_Os04g37500.1	glutamate decarboxylase, putative, expressed	0.83	8.65	2.07	0		0	0	0	3.76
		LOC_Os04g45970.1	glutamate dehydrogenase protein, putative, expressed	28.74	5.76	7.4	8.62		29.23	20.06	47.44	29.74
		LOC_Os03g19280.1	argininosuccinate lyase, putative, expressed	8.96	2.03	3.85	0.99		5.67	7.29	11.71	10.64
		LOC_Os07g01760.1	aminotransferase, classes I and II, domain containing protein, expressed	15	3.9	3.85	2.32		12.22	18.54	12.01	16.28
		LOC_Os04g56400.1	glutamine synthetase, catalytic domain containing protein, expressed	14.16	4.07	2.37	0		15.41	33.44	12.63	12.52
		LOC_Os02g55420.1	aminotransferase, classes I and II, domain containing protein, expressed	43.12	15.43	26.94	9.95		28.17	47.42	49.91	47.58
		LOC_Os07g42600.1	aminotransferase, classes I and II, domain containing protein, expressed	51.45	19.16	15.69	6.63		28.88	79.64	75.17	56.34
		LOC_Os03g12290.1	glutamine synthetase, catalytic domain containing protein, expressed	34.99	13.23	9.18	2.98		8.5	22.8	32.66	42.88
		LOC_Os02g14110.1	aminotransferase, classes I and II, domain containing protein, expressed	55.61	21.03	16.28	6.3		9.39	45.59	45.29	30.68
		LOC_Os06g35540.1	aminotransferase, classes I and II, domain containing protein, expressed	57.7	28.32	48.85	19.9		7.44	31.92	23.41	54.78
		LOC_Os05g48200.1	glutamate synthase, chloroplast precursor, putative, expressed	0	0	4.44	0.99		0.89	0	0	0.63
		LOC_Os05g35580.1	amidophosphoribosyltransferase, chloroplast precursor, putative, expressed	1.67	3.22	7.7	7.3		35.79	14.89	9.86	5.95
		LOC_Os03g50490.1	glutamine synthetase, catalytic domain containing protein, expressed	73.32	90.37	274.14	206.95		6.2	60.18	89.65	126.15
		LOC_Os06g15420.1	asparagine synthetase, putative, expressed	103.52	71.21	32.86	12.27		162.64	224.62	268.63	77
		LOC_Os12g05050.1	stem-specific protein TSJT1, putative, expressed	439.7	530.2	203.38	122.38		12.93	114.59	390.32	500.52
		LOC_Os01g48960.1	glutamate synthase, chloroplast precursor, putative, expressed	74.36	52.73	36.12	16.58		23.03	37.99	130.93	61.04
		LOC_Os10g25130.1	aminotransferase, classes I and II, domain containing protein, expressed	704.01	375.91	379.82	116.41		39.33	774.48	747.68	541.84
		LOC_Os09g26380.1	aminotransferase, classes I and II, domain containing protein, expressed	14.79	17.46	29.31	28.52		0	0	5.85	14.09
		LOC_Os05g34450.1	DUF260 domain containing protein, putative, expressed	0	0.68	1.18	0		12.93	1.22	0	0.94
		LOC_Os01g66590.3	DUF260 domain containing protein, putative, expressed	0	0	0	0.66		3.72	0	0	0.63
		LOC_Os03g13300.1	glutamate decarboxylase, putative, expressed	0	0	1.18	0		1.95	5.17	0.92	0.63
		LOC_Os03g08530.1	aminotransferase, classes I and II, domain containing protein, expressed	0.42	0	0	0		1.06	0.61	0	0
		LOC_Os01g65260.1	amidophosphoribosyltransferase, chloroplast precursor, putative, expressed	0.83	0.51	0	2.65		8.15	7.6	1.54	0
		LOC_Os03g18120.1	proteins of unknown function domain containing protein, expressed	1.04	0.68	0.89	0.66		4.78	2.13	5.85	1.88
		LOC_Os07g40000.1	DUF260 domain containing protein, putative, expressed	1.46	0.51	0.59	0.66		9.74	4.26	0	0
		LOC_Os03g51080.1	glutamate decarboxylase, putative, expressed	8.54	4.58	9.47	5.31		20.02	16.72	7.7	7.2
		LOC_Os11g01550.1	DUF260 domain containing protein, putative, expressed	2.71	1.02	0	0		14.53	3.34	4.62	0.63
		LOC_Os01g56530.1	DUF260 domain containing protein, putative, expressed	0	0	0	0		0	0.91	0.62	0
		LOC_Os12g01550.1	DUF260 domain containing protein, putative, expressed	2.92	1.7	0.59	0.66		7.97	2.43	3.39	1.25
		LOC_Os01g60960.1	DUF260 domain containing protein, putative, expressed	1.04	1.87	2.07	0.66		1.59	0	0.92	2.5
ko00260	Glycine, serine and threonine metabolism
		LOC_Os03g03460.1	erythronate-4-phosphate dehydrogenase, putative, expressed	10.41	4.07	13.03	4.64		44.11	13.68	33.58	25.04
		LOC_Os07g48920.1	aldehyde dehydrogenase, putative, expressed	28.95	12.55	28.72	4.97		26.57	50.15	62.85	63.86
		LOC_Os08g25390.1	bifunctional aspartokinase/homoserine dehydrogenase, chloroplast precursor, putative, expressed	14.37	9.33	15.99	3.65		34.19	29.79	27.73	29.42
		LOC_Os04g39020.1	aldehyde dehydrogenase, putative, expressed	133.93	58.84	23.98	21.56		91.42	85.41	59.15	33.49
		LOC_Os08g32870.1	aldehyde dehydrogenase, putative, expressed	59.57	47.48	10.07	20.56		69.8	88.45	44.98	22.85
		LOC_Os01g65410.1	serine hydroxymethyltransferase, mitochondrial precursor, putative, expressed	87.69	70.87	61.28	37.81		216.85	132.52	96.42	35.68
		LOC_Os07g16040.1	erythronate-4-phosphate dehydrogenase domain containing protein, expressed	9.79	2.54	3.55	1.33		10.63	16.11	8.93	4.7
		LOC_Os03g55280.1	semialdehyde dehydrogenase, NAD binding domain containing protein, putative, expressed	26.45	6.95	18.06	8.62		52.26	111.25	52.37	18.16
		LOC_Os09g12290.1	bifunctional aspartokinase/homoserine dehydrogenase, chloroplast precursor, putative, expressed	6.87	1.87	2.96	0		9.74	7.9	6.47	6.57
		LOC_Os04g53230.1	aminomethyltransferase, putative, expressed	36.87	12.38	8.88	2.98		27.99	73.56	36.04	20.03
		LOC_Os05g06460.1	dihydrolipoyl dehydrogenase, putative, expressed	32.49	12.55	6.81	0.99		48.01	44.38	39.43	24.42
		LOC_Os03g06200.1	aminotransferase, putative, expressed	68.32	31.2	38.78	28.85		124.55	80.24	75.17	90.46
		LOC_Os05g47640.1	threonine synthase, chloroplast precursor, putative, expressed	39.37	18.48	8.59	6.3		36.14	35.87	54.84	38.5
		LOC_Os04g01674.1	erythronate-4-phosphate dehydrogenase domain containing protein, expressed	21.87	10.68	8.59	3.98		20.2	20.37	14.79	12.52
		LOC_Os08g04180.1	tryptophan synthase beta chain 1, putative, expressed	83.94	41.54	62.17	18.9		120.3	72.34	113.68	72
		LOC_Os04g40040.1	copper methylamine oxidase precursor, putative, expressed	164.76	82.24	203.68	38.47		54.21	126.14	150.64	169.97
		LOC_Os08g34720.1	D-3-phosphoglycerate dehydrogenase, chloroplast precursor, putative, expressed	6.67	6.44	1.18	5.31		61.48	33.74	11.4	2.19
		LOC_Os03g63330.1	aspartokinase, chloroplast precursor, putative, expressed	8.33	3.22	1.78	0.99		11.34	20.37	7.39	6.26
		LOC_Os01g12830.1	erythronate-4-phosphate dehydrogenase domain containing protein, expressed	9.58	5.26	2.07	0.66		7.62	11.25	7.39	3.76
		LOC_Os12g31820.1	phosphoserine phosphatase, chloroplast precursor, putative, expressed	8.12	3.22	1.78	1.99		18.07	9.42	8.63	3.13
		LOC_Os03g50510.1	threonine dehydratase biosynthetic, chloroplast precursor, putative, expressed	11.04	7.8	2.96	0.99		20.37	7.6	15.4	10.02
		LOC_Os05g06750.1	dihydrolipoyl dehydrogenase, mitochondrial precursor, putative, expressed	30.83	16.11	12.14	5.97		69.27	83.59	46.21	29.11
		LOC_Os06g29180.1	erythronate-4-phosphate dehydrogenase domain containing protein, expressed	513.01	302.66	238.91	76.94		435.12	565.05	719.33	499.59
		LOC_Os03g58300.1	indole-3-glycerol phosphate lyase, chloroplast precursor, putative, expressed	1.46	2.54	5.62	11.28		3.9	3.65	3.08	1.57
		LOC_Os07g08430.1	indole-3-glycerol phosphate lyase, chloroplast precursor, putative, expressed	15.62	10.85	12.14	2.98		33.31	21.28	27.73	18.16
		LOC_Os11g26860.1	serine hydroxymethyltransferase, mitochondrial precursor, putative, expressed	212.87	208.39	137.07	140.95		360.53	366.88	301.91	219.74
		LOC_Os06g44460.1	D-3-phosphoglycerate dehydrogenase, chloroplast precursor, putative, expressed	0.42	0	0	0		7.97	2.13	3.39	0.94
		LOC_Os10g38900.1	erythronate-4-phosphate dehydrogenase, putative, expressed	2.29	1.36	0.89	0.66		12.05	9.42	4.31	1.57
		LOC_Os03g45990.1	expressed protein	0.83	0.85	1.18	0		3.01	2.13	0	0
		LOC_Os11g34800.2	expressed protein	1.67	0	1.78	0.99		3.01	2.13	1.54	0.63
		LOC_Os01g49890.1	threonine synthase, chloroplast precursor, putative, expressed	9.16	4.07	3.26	4.31		21.61	12.46	14.48	12.21
		LOC_Os05g35440.1	serine hydroxymethyltransferase, mitochondrial precursor, putative, expressed	4.58	5.43	1.18	3.32		27.99	8.81	2.16	2.82
		LOC_Os03g58260.2	indole-3-glycerol phosphate lyase, chloroplast precursor, putative, expressed	0.42	0	0	0		2.13	1.22	0.62	0
		LOC_Os03g58260.1	indole-3-glycerol phosphate lyase, chloroplast precursor, putative, expressed	4.17	2.2	0.89	1.99		9.04	7.6	4.31	5.63
		LOC_Os01g12830.2	erythronate-4-phosphate dehydrogenase domain containing protein, expressed	1.04	1.19	0	0.66		4.07	2.43	0.62	0.94
ko00270	Cysteine and methionine metabolism
		LOC_Os01g56610.1	homocysteine S-methyltransferase protein, putative, expressed	2.08	2.2	7.4	18.9		0	2.13	2.46	9.08
		LOC_Os08g25390.1	bifunctional aspartokinase/homoserine dehydrogenase, chloroplast precursor, putative, expressed	14.37	9.33	15.99	3.65		34.19	29.79	27.73	29.42
		LOC_Os05g03640.1	flavonol synthase/flavanone 3-hydroxylase, putative, expressed	4.79	1.7	2.66	1.33		19.13	6.69	3.08	0
		LOC_Os05g34854.1	gibberellin 20 oxidase 2, putative, expressed	3.96	1.36	0	0		12.76	13.68	2.16	0
		LOC_Os09g27750.1	1-aminocyclopropane-1-carboxylate oxidase 1, putative, expressed	137.47	67.65	3.55	1.66		9.74	134.04	117.07	17.84
		LOC_Os12g42980.1	cysteine synthase, putative, expressed	53.11	17.8	14.8	10.94		100.81	44.07	57.3	10.64
		LOC_Os10g37340.1	cystathionine gamma-synthase, putative, expressed	52.91	0.68	5.92	1.66		14.88	22.19	15.4	10.96
		LOC_Os12g06010.1	retrotransposon protein, putative, unclassified, expressed	22.7	12.55	26.35	26.2		0.89	11.55	9.86	5.63
		LOC_Os01g53640.1	retrotransposon protein, putative, unclassified, expressed	20.41	5.76	10.36	1.33		11.16	15.81	10.78	7.2
		LOC_Os05g12680.1	retrotransposon protein, putative, unclassified, expressed	72.69	19.67	22.2	11.94		27.81	64.13	47.13	34.75
		LOC_Os05g47750.1	Ser/Thr protein kinase, putative, expressed	1.87	8.48	10.66	3.32		0.53	0	1.54	5.63
		LOC_Os05g13780.1	C-5 cytosine-specific DNA methylase, putative, expressed	2.29	0	0.59	0		1.06	1.52	0	1.57
		LOC_Os10g01570.1	C-5 cytosine-specific DNA methylase, putative, expressed	4.79	0.68	0	0		4.07	15.81	0.62	3.44
		LOC_Os07g08500.1	C-5 cytosine-specific DNA methylase, putative, expressed	13.75	2.03	0.89	0		11.16	39.82	12.94	7.83
		LOC_Os03g32470.2	leucoanthocyanidin dioxygenase, putative, expressed	5.62	1.19	0	0		3.37	8.51	2.77	1.57
		LOC_Os03g55280.1	semialdehyde dehydrogenase, NAD binding domain containing protein, putative, expressed	26.45	6.95	18.06	8.62		52.26	111.25	52.37	18.16
		LOC_Os11g29370.1	haloacid dehalogenase-like hydrolase family protein, putative, expressed	43.95	11.87	23.09	5.64		59.17	50.15	73.94	43.82
		LOC_Os09g12290.1	bifunctional aspartokinase/homoserine dehydrogenase, chloroplast precursor, putative, expressed	6.87	1.87	2.96	0		9.74	7.9	6.47	6.57
		LOC_Os03g48430.1	1-aminocyclopropane-1-carboxylate oxidase homolog 4, putative, expressed	10.41	3.56	3.85	1.99		36.32	19.45	12.63	5.32
		LOC_Os02g55420.1	aminotransferase, classes I and II, domain containing protein, expressed	43.12	15.43	26.94	9.95		28.17	47.42	49.91	47.58
		LOC_Os05g45710.1	serine acetyltransferase protein, putative, expressed	9.37	3.39	6.51	4.64		45.18	11.85	14.17	8.14
		LOC_Os02g14110.1	aminotransferase, classes I and II, domain containing protein, expressed	55.61	21.03	16.28	6.3		9.39	45.59	45.29	30.68
		LOC_Os06g02220.1	MTA/SAH nucleosidase, putative, expressed	18.12	8.48	21.32	10.61		27.81	43.77	40.05	28.17
		LOC_Os06g35540.1	aminotransferase, classes I and II, domain containing protein, expressed	57.7	28.32	48.85	19.9		7.44	31.92	23.41	54.78
		LOC_Os03g16260.1	protein kinase, putative, expressed	0.83	0	11.84	0.99		0	0.61	0	0
		LOC_Os01g54700.1	retrotransposon protein, putative, unclassified, expressed	9.16	4.07	55.36	12.27		0.53	3.65	0.92	17.53
		LOC_Os04g33360.1	gibberellin 2-beta-dioxygenase 7, putative, expressed	9.58	5.09	0	0.99		6.91	14.29	6.78	4.07
		LOC_Os03g56470.1	protein kinase family protein, putative, expressed	4.37	4.07	0	0		17.89	7.29	2.46	0.94
		LOC_Os04g44150.1	gibberellin 2-beta-dioxygenase 7, putative, expressed	3.54	1.36	0	0		0.53	1.22	0.92	1.88
		LOC_Os01g01120.1	enolase-phosphatase E1, putative, expressed	5.62	4.58	0.59	0		19.13	22.49	6.16	4.38
		LOC_Os03g63900.1	1-aminocyclopropane-1-carboxylate oxidase 2, putative, expressed	13.96	15.77	2.07	1.66		11.69	13.98	13.55	11.58
		LOC_Os03g63330.1	aspartokinase, chloroplast precursor, putative, expressed	8.33	3.22	1.78	0.99		11.34	20.37	7.39	6.26
		LOC_Os01g02040.1	retrotransposon protein, putative, unclassified, expressed	9.58	5.43	2.66	2.32		7.26	6.38	11.4	3.76
		LOC_Os10g28350.1	1,2-dihydroxy-3-keto-5-methylthiopentene dioxygenase protein, putative, expressed	1.67	0.51	3.55	8.29		20.73	17.93	4.62	2.19
		LOC_Os06g36840.1	cysteine synthase, putative, expressed	4.17	3.56	1.78	0		10.1	6.99	6.47	2.19
		LOC_Os03g02010.3	DNA methyltransferase protein, putative, expressed	3.75	2.37	1.48	0		14	11.25	2.77	2.5
		LOC_Os06g23684.1	tyrosine aminotransferase, putative, expressed	6.67	4.58	4.74	0.99		2.13	2.13	6.47	7.2
		LOC_Os06g03990.1	aminotransferase, classes I and II, domain containing protein, expressed	12.91	9.83	6.51	4.64		31.54	29.48	20.33	15.34
		LOC_Os12g42876.1	5-methyltetrahydropteroyltriglutamate--homocysteine methyltransferase, putative, expressed	127.06	84.44	116.64	60.69		145.98	230.4	221.81	183.74
		LOC_Os06g08060.1	leucoanthocyanidin dioxygenase, putative, expressed	0	0	0	0		0	0	0.62	0
		LOC_Os03g06620.1	1,2-dihydroxy-3-keto-5-methylthiopentene dioxygenase protein, putative, expressed	51.24	44.59	46.18	37.15		134.65	97.57	66.85	37.25
		LOC_Os04g49210.1	naringenin,2-oxoglutarate 3-dioxygenase, putative, expressed	0	0	0	0		0	3.04	0	0
		LOC_Os02g14190.1	spermidine synthase, putative, expressed	0	0	0	0		2.3	0	0	0
		LOC_Os03g51740.1	aminotransferase, classes I and II, domain containing protein, expressed	0.42	0	0	0		4.78	4.86	0.62	0
		LOC_Os09g27820.1	1-aminocyclopropane-1-carboxylate oxidase protein, putative, expressed	1.67	0	0	0		38.44	6.69	1.54	0
		LOC_Os01g59920.1	cysteine synthase, chloroplast precursor, putative, expressed	1.04	1.19	0	0		6.38	3.65	4.31	1.57
		LOC_Os01g12720.1	protein kinase domain containing protein, expressed	6.04	2.54	1.78	1.66		26.04	19.45	13.86	6.57
		LOC_Os02g01510.1	lactate/malate dehydrogenase, putative, expressed	1.46	1.19	1.48	0		4.43	10.33	2.77	0.94
		LOC_Os11g34800.2	expressed protein	1.67	0	1.78	0.99		3.01	2.13	1.54	0.63
		LOC_Os02g19924.1	aminotransferase, classes I and II, domain containing protein, expressed	2.71	1.87	1.78	3.32		13.64	5.47	3.08	0.63
		LOC_Os06g05700.1	cysteine synthase, putative, expressed	3.33	0.85	4.14	3.32		2.48	1.22	6.16	7.2
		LOC_Os01g52260.1	serine acetyltransferase protein, putative, expressed	8.54	6.95	6.22	8.29		53.68	27.36	39.74	13.15
		LOC_Os10g28360.1	1,2-dihydroxy-3-keto-5-methylthiopentene dioxygenase protein, putative, expressed	6.67	3.22	13.62	4.31		8.68	10.94	9.24	5.95
		LOC_Os03g15110.2	expressed protein	32.7	21.03	37.01	24.87		64.84	27.96	46.52	41.95
		LOC_Os11g44900.1	retrotransposon protein, putative, unclassified, expressed	0.42	0	0.59	0		9.74	1.22	0.92	0
		LOC_Os03g64280.1	1-aminocyclopropane-1-carboxylate oxidase homolog 1, putative, expressed	0.83	0.34	0	0		4.43	0	1.23	0.94
		LOC_Os06g14400.1	1-aminocyclopropane-1-carboxylate oxidase homolog 4, putative, expressed	7.08	8.82	3.85	1.99		13.29	17.93	11.09	8.45
		LOC_Os06g14910.1	retrotransposon protein, putative, unclassified	1.04	4.75	2.66	0		2.3	0	2.16	0.94
		LOC_Os10g37330.1	oxidoreductase, aldo/keto reductase family protein, putative, expressed	3.12	0.85	1.48	0		1.95	1.82	0.62	0
		LOC_Os03g11660.1	cysteine synthase, putative, expressed	3.12	1.53	0.59	0.99		7.09	6.38	3.7	3.44
		LOC_Os08g30080.1	1-aminocyclopropane-1-carboxylate oxidase homolog 4, putative, expressed	0.83	0	0.89	0		0.35	2.43	0.62	0.63
		LOC_Os01g39860.1	1-aminocyclopropane-1-carboxylate oxidase protein, putative, expressed	2.92	0.34	0.59	0		0.35	3.65	0	0
		LOC_Os05g05680.1	1-aminocyclopropane-1-carboxylate oxidase, putative, expressed	0	0	0	2.32		0	2.13	0	0
		LOC_Os08g30150.1	1-aminocyclopropane-1-carboxylate oxidase homolog 1, putative, expressed	1.04	0.85	0.89	0		2.48	2.43	4.31	2.19
		LOC_Os12g04570.1	conserved hypothetical protein	0.62	0.51	0	0		2.66	0.91	1.85	0
ko00280	Valine, leucine and isoleucine degradation
		LOC_Os06g39230.1	aldehyde dehydrogenase, putative, expressed	5.83	2.54	1.18	0		12.93	12.16	2.46	0
		LOC_Os04g45720.1	aldehyde dehydrogenase, putative, expressed	4.17	0.68	0	0		16.3	5.78	6.47	0
		LOC_Os03g19680.1	enoyl-CoA hydratase/isomerase family protein, putative, expressed	34.16	16.79	11.25	13.27		52.8	33.44	19.1	10.02
		LOC_Os08g43170.1	hydroxymethylglutaryl-CoA synthase, putative, expressed	26.24	10	11.55	11.61		47.13	55.02	21.56	8.14
		LOC_Os01g70090.1	enoyl-CoA hydratase/isomerase family protein, putative, expressed	49.57	39.34	16.28	23.55		275.49	77.81	47.13	18.16
		LOC_Os02g57260.1	3-ketoacyl-CoA thiolase, peroxisomal precursor, putative, expressed	84.77	83.59	70.75	122.38		108.07	92.4	65.31	40.69
		LOC_Os02g35500.1	NAD binding domain of 6-phosphogluconate dehydrogenase containing protein, expressed	5	0	0	0.66		12.76	13.98	6.16	3.76
		LOC_Os08g43180.1	expressed protein	4.17	0.51	2.66	0		7.26	2.43	4.93	0.94
		LOC_Os03g02710.1	hydroxymethylglutaryl-CoA synthase, putative, expressed	16.87	3.9	8.88	2.98		56.87	58.36	19.72	11.89
		LOC_Os02g43710.1	enoyl-CoA hydratase/isomerase family protein, putative, expressed	7.91	2.71	1.48	1.99		6.2	4.56	5.24	4.07
		LOC_Os05g06460.1	dihydrolipoyl dehydrogenase, putative, expressed	32.49	12.55	6.81	0.99		48.01	44.38	39.43	24.42
		LOC_Os10g40540.1	enoyl-CoA hydratase/isomerase family protein, putative, expressed	12.71	5.09	5.92	4.64		19.31	34.04	19.72	9.08
		LOC_Os09g34960.1	hydroxymethylglutaryl-CoA synthase, putative, expressed	21.25	8.99	14.8	6.3		29.76	33.44	19.72	16.9
		LOC_Os07g07470.1	transketolase, putative, expressed	62.28	29.67	58.02	9.95		49.78	66.26	93.96	50.71
		LOC_Os01g39270.1	NAD binding domain of 6-phosphogluconate dehydrogenase containing protein, expressed	23.33	11.36	20.43	8.95		50.32	42.55	40.97	25.35
		LOC_Os02g17330.1	aminotransferase domain containing protein, putative, expressed	5.42	3.56	0	1.99		33.31	6.69	7.39	1.88
		LOC_Os01g54860.1	enoyl-CoA hydratase/isomerase family protein, putative, expressed	10.83	10.68	2.37	3.98		15.77	13.98	12.01	6.57
		LOC_Os06g14740.1	NAD binding domain of 6-phosphogluconate dehydrogenase containing protein, expressed	43.53	25.26	15.1	10.61		53.68	49.54	62.85	25.04
		LOC_Os05g06750.1	dihydrolipoyl dehydrogenase, mitochondrial precursor, putative, expressed	30.83	16.11	12.14	5.97		69.27	83.59	46.21	29.11
		LOC_Os12g23754.1	expressed protein	4.17	2.37	3.26	0		6.56	5.17	7.39	3.13
		LOC_Os10g31950.1	3-ketoacyl-CoA thiolase, peroxisomal precursor, putative, expressed	56.24	51.04	82.3	26.86		102.22	94.23	113.68	97.98
		LOC_Os05g15530.1	aminotransferase domain containing protein, putative, expressed	5	2.88	3.85	7.96		15.41	6.08	1.85	1.25
		LOC_Os03g01600.1	aminotransferase domain containing protein, putative, expressed	0	0.34	0	0		0.53	0	0	0.63
		LOC_Os03g45990.1	expressed protein	0.83	0.85	1.18	0		3.01	2.13	0	0
		LOC_Os01g53910.1	dehydrogenase, putative, expressed	6.87	3.05	6.22	3.32		10.28	3.34	8.32	7.2
		LOC_Os10g42210.1	enoyl-CoA-hydratase, putative, expressed	0.83	0.85	0.89	0.66		4.43	0.91	1.23	0
		LOC_Os12g41250.1	methylcrotonoyl-CoA carboxylase subunit alpha, mitochondrial precursor, putative, expressed	3.96	1.53	1.48	2.32		16.12	3.65	6.47	1.25
		LOC_Os01g40860.1	aldehyde dehydrogenase, putative, expressed	0.62	0.51	3.55	1.99		0.89	0	1.54	5.01
		LOC_Os12g16350.1	enoyl-CoA hydratase/isomerase family protein, putative, expressed	0.83	0.34	0.59	0.66		1.59	0.91	0.92	2.5
		LOC_Os07g09790.1	hypothetical protein	2.08	0	0	0		1.24	0.61	3.7	0.63
		LOC_Os02g17292.1	retrotransposon protein, putative, unclassified, expressed	2.71	0.34	0	0		1.42	0	3.08	1.25
		LOC_Os06g15990.1	aldehyde dehydrogenase, putative, expressed	182.88	138.87	105.39	105.13		317.66	262.62	262.78	118.01
ko00290	Valine, leucine and isoleucine biosynthesis
		LOC_Os02g53770.1	tRNA synthetase class I, putative, expressed	6.04	4.92	7.7	1.33		21.44	13.07	21.87	26.29
		LOC_Os09g21110.1	leucyl-tRNA synthetase, cytoplasmic, putative, expressed	9.79	9.16	17.47	4.31		26.22	23.1	23.72	20.35
		LOC_Os12g42230.1	transketolase, putative, expressed	35.83	9.33	1.48	5.97		15.77	51.37	15.71	5.01
		LOC_Os02g30630.1	thiamine pyrophosphate enzyme, C-terminal TPP binding domain containing protein, expressed	38.74	2.88	5.62	5.64		33.66	23.71	32.35	25.98
		LOC_Os11g14950.1	ACT domain containing protein, expressed	7.5	0.85	0.59	0.66		2.48	10.03	9.24	5.95
		LOC_Os05g49800.1	ketol-acid reductoisomerase, chloroplast precursor, putative, expressed	245.36	72.91	124.93	22.55		182.83	400.01	342.26	302.38
		LOC_Os08g44530.1	dihydroxy-acid dehydratase, putative, expressed	45.41	16.62	27.83	12.93		94.07	74.77	60.07	58.22
		LOC_Os02g50620.1	dehydrogenase E1 component domain containing protein, expressed	135.39	52.39	55.66	21.89		69.98	199.4	215.95	143.36
		LOC_Os09g32650.1	leucyl-tRNA synthetase, cytoplasmic, putative, expressed	19.58	7.97	23.68	4.31		21.08	16.11	32.35	31.3
		LOC_Os02g17330.1	aminotransferase domain containing protein, putative, expressed	5.42	3.56	0	1.99		33.31	6.69	7.39	1.88
		LOC_Os01g03020.1	tRNA synthetase class I, putative, expressed	8.75	4.41	2.07	0.66		24.45	20.67	5.55	3.44
		LOC_Os03g50510.1	threonine dehydratase biosynthetic, chloroplast precursor, putative, expressed	11.04	7.8	2.96	0.99		20.37	7.6	15.4	10.02
		LOC_Os02g43830.1	3-isopropylmalate dehydratase small subunit 2, putative, expressed	132.05	100.38	47.07	60.03		289.84	245.9	229.82	96.41
		LOC_Os06g13720.1	dehydrogenase E1 component domain containing protein, expressed	23.54	16.45	29.6	63.01		34.72	15.2	33.58	45.08
		LOC_Os07g06940.1	valyl-tRNA synthetase, putative, expressed	5.42	2.03	0.89	0		8.15	10.64	5.24	2.5
		LOC_Os12g23754.1	expressed protein	4.17	2.37	3.26	0		6.56	5.17	7.39	3.13
		LOC_Os06g43760.1	tRNA synthetase class I, putative, expressed	53.74	29.84	30.2	3.32		63.96	100	77.02	42.88
		LOC_Os10g30970.1	expressed protein	43.95	22.72	51.81	17.58		112.68	70.52	65.31	69.8
		LOC_Os05g15530.1	aminotransferase domain containing protein, putative, expressed	5	2.88	3.85	7.96		15.41	6.08	1.85	1.25
		LOC_Os03g01600.1	aminotransferase domain containing protein, putative, expressed	0	0.34	0	0		0.53	0	0	0.63
		LOC_Os02g09100.1	isoleucyl-tRNA synthetase, cytoplasmic, putative, expressed	1.04	1.02	0.89	0		4.78	3.04	5.85	0.94
		LOC_Os03g21740.1	valyl-tRNA synthetase, putative, expressed	3.54	1.02	0.89	2.32		8.15	4.26	7.09	2.5
		LOC_Os01g46380.1	ketol-acid reductoisomerase, chloroplast precursor, putative, expressed	239.32	176.17	144.47	318.06		1063.7	496.66	413.73	195.01
		LOC_Os07g09790.1	hypothetical protein	2.08	0	0	0		1.24	0.61	3.7	0.63
		LOC_Os05g15150.1	leucyl-tRNA synthetase, cytoplasmic, putative, expressed	0.42	0	0	0		1.77	0	1.23	0
		LOC_Os02g17292.1	retrotransposon protein, putative, unclassified, expressed	2.71	0.34	0	0		1.42	0	3.08	1.25
		LOC_Os03g48850.1	valyl-tRNA synthetase, putative, expressed	5	2.2	0.89	0.66		6.91	8.81	4.31	1.57
ko00300	Lysine biosynthesis
		LOC_Os02g24354.1	pyridoxal-dependent decarboxylase protein, putative, expressed	38.53	17.29	45	16.25		72.82	98.18	108.13	87.65
		LOC_Os08g25390.1	bifunctional aspartokinase/homoserine dehydrogenase, chloroplast precursor, putative, expressed	14.37	9.33	15.99	3.65		34.19	29.79	27.73	29.42
		LOC_Os04g18200.1	dihydrodipicolinate synthase, chloroplast precursor, putative, expressed	15	6.61	5.33	14.26		21.97	12.77	8.63	2.82
		LOC_Os02g24020.1	dihydrodipicolinate reductase, putative, expressed	14.37	5.93	5.33	3.98		8.33	15.81	12.32	5.32
		LOC_Os03g18810.1	aminotransferase, classes I and II, domain containing protein, expressed	52.07	18.82	10.66	8.29		38.62	52.28	56.99	23.16
		LOC_Os03g55280.1	semialdehyde dehydrogenase, NAD binding domain containing protein, putative, expressed	26.45	6.95	18.06	8.62		52.26	111.25	52.37	18.16
		LOC_Os03g42110.1	semialdehyde dehydrogenase, NAD binding domain containing protein, putative, expressed	21.87	5.93	15.69	3.98		20.2	43.16	24.03	25.67
		LOC_Os09g12290.1	bifunctional aspartokinase/homoserine dehydrogenase, chloroplast precursor, putative, expressed	6.87	1.87	2.96	0		9.74	7.9	6.47	6.57
		LOC_Os06g04070.1	pyridoxal-dependent decarboxylase protein, putative, expressed	42.28	14.75	19.54	19.24		54.04	20.97	40.66	44.76
		LOC_Os03g63330.1	aspartokinase, chloroplast precursor, putative, expressed	8.33	3.22	1.78	0.99		11.34	20.37	7.39	6.26
		LOC_Os03g14120.4	dihydrodipicolinate reductase, putative, expressed	1.25	0.68	0.89	1.33		8.15	5.17	2.46	0
		LOC_Os11g34800.2	expressed protein	1.67	0	1.78	0.99		3.01	2.13	1.54	0.63
		LOC_Os04g46460.1	amino acid kinase, putative, expressed	2.71	1.87	0.89	0.99		3.01	4.86	1.85	1.57
ko00310	Lysine degradation
		LOC_Os06g39230.1	aldehyde dehydrogenase, putative, expressed	5.83	2.54	1.18	0		12.93	12.16	2.46	0
		LOC_Os04g45720.1	aldehyde dehydrogenase, putative, expressed	4.17	0.68	0	0		16.3	5.78	6.47	0
		LOC_Os01g04030.1	signal peptidase complex subunit 3, putative, expressed	27.49	10.17	4.74	4.64		38.44	44.99	16.64	5.95
		LOC_Os03g53630.1	PHD finger family protein, putative, expressed	26.45	12.04	6.81	4.64		29.23	38.91	34.81	7.2
		LOC_Os03g19680.1	enoyl-CoA hydratase/isomerase family protein, putative, expressed	34.16	16.79	11.25	13.27		52.8	33.44	19.1	10.02
		LOC_Os09g04890.1	histone-lysine N-methyltransferase, H3 lysine-4 specific ATX1, putative, expressed	30.41	16.45	17.17	5.97		54.04	46.51	29.27	10.64
		LOC_Os01g70090.1	enoyl-CoA hydratase/isomerase family protein, putative, expressed	49.57	39.34	16.28	23.55		275.49	77.81	47.13	18.16
		LOC_Os04g59510.1	PHD finger family protein, putative, expressed	18.95	9.5	8.88	3.32		22.68	15.2	19.41	8.14
		LOC_Os08g24946.1	EDM2, putative, expressed	7.91	1.53	2.96	0		8.86	5.17	11.4	9.39
		LOC_Os04g45990.1	histone-lysine N-methyltransferase, putative, expressed	7.71	2.37	2.37	1.66		13.29	5.17	5.55	3.44
		LOC_Os02g43710.1	enoyl-CoA hydratase/isomerase family protein, putative, expressed	7.91	2.71	1.48	1.99		6.2	4.56	5.24	4.07
		LOC_Os10g40540.1	enoyl-CoA hydratase/isomerase family protein, putative, expressed	12.71	5.09	5.92	4.64		19.31	34.04	19.72	9.08
		LOC_Os07g49520.1	2-oxoglutarate dehydrogenase E1 component, mitochondrial precursor, putative, expressed	54.36	22.38	58.91	32.83		78.84	80.55	105.36	87.65
		LOC_Os01g46700.1	SET domain containing protein, expressed	17.29	8.31	11.25	1.33		22.32	14.29	16.33	17.53
		LOC_Os01g54860.1	enoyl-CoA hydratase/isomerase family protein, putative, expressed	10.83	10.68	2.37	3.98		15.77	13.98	12.01	6.57
		LOC_Os09g19830.1	histone-lysine N-methyltransferase, putative, expressed	9.37	3.73	2.66	0		10.1	10.33	11.4	4.38
		LOC_Os09g13740.1	SET domain containing protein, expressed	20.83	16.62	6.51	2.32		30.65	27.36	35.74	10.64
		LOC_Os11g38900.1	histone-lysine N-methyltransferase, H3 lysine-9 specific SUVH1, putative, expressed	24.16	21.53	11.55	7.3		59.35	50.15	46.52	16.59
		LOC_Os02g47900.1	SET domain protein SDG117, putative, expressed	23.74	14.41	14.51	0.99		43.58	39.51	27.42	18.47
		LOC_Os12g41900.1	SET domain containing protein, expressed	7.29	3.56	4.74	1.33		12.76	5.17	8.32	5.01
		LOC_Os08g08210.1	SET domain containing protein, expressed	36.03	26.28	22.8	8.29		29.41	26.44	52.06	30.05
		LOC_Os09g38370.1	signal peptidase complex subunit 3, putative, expressed	48.74	28.15	30.49	11.94		22.85	26.75	56.99	33.18
		LOC_Os12g12300.1	EDM2, putative, expressed	1.46	1.53	2.66	0		8.68	4.26	3.08	0.63
		LOC_Os09g38450.1	expressed protein	0	0	0	0		1.24	6.08	0	0.94
		LOC_Os09g38440.1	ATXR, putative, expressed	3.12	0.51	1.48	0		17.72	11.85	7.7	1.88
		LOC_Os01g70220.1	histone-lysine N-methyltransferase, putative, expressed	4.58	1.36	2.96	0.99		24.45	17.02	8.93	1.57
		LOC_Os01g11952.1	histone-lysine N-methyltransferase ATX5, putative, expressed	8.54	6.61	3.85	4.64		24.45	20.06	7.7	8.45
		LOC_Os08g45130.1	histone-lysine N-methyltransferase, putative, expressed	1.87	1.7	0	0.66		9.39	7.9	4	1.88
		LOC_Os07g25450.1	histone-lysine N-methyltransferase, putative, expressed	9.37	6.27	3.26	2.98		37.2	12.46	12.63	4.7
		LOC_Os10g42210.1	enoyl-CoA-hydratase, putative, expressed	0.83	0.85	0.89	0.66		4.43	0.91	1.23	0
		LOC_Os01g40860.1	aldehyde dehydrogenase, putative, expressed	0.62	0.51	3.55	1.99		0.89	0	1.54	5.01
		LOC_Os12g16350.1	enoyl-CoA hydratase/isomerase family protein, putative, expressed	0.83	0.34	0.59	0.66		1.59	0.91	0.92	2.5
		LOC_Os01g59620.1	histone-lysine N-methyltransferase, H3 lysine-9 specific SUVH1, putative, expressed	2.92	0.85	1.18	0		1.59	2.13	9.24	1.88
		LOC_Os06g15990.1	aldehyde dehydrogenase, putative, expressed	182.88	138.87	105.39	105.13		317.66	262.62	262.78	118.01
		LOC_Os02g39800.1	SET domain containing protein	0.62	0.51	0	0		0.53	4.56	0	0.94
		LOC_Os07g48200.1	B3 DNA binding domain containing protein, putative, expressed	4.17	1.87	0.89	0.99		3.9	2.13	6.16	2.82
ko00330	Arginine and proline metabolism
		LOC_Os06g39230.1	aldehyde dehydrogenase, putative, expressed	5.83	2.54	1.18	0		12.93	12.16	2.46	0
		LOC_Os04g45720.1	aldehyde dehydrogenase, putative, expressed	4.17	0.68	0	0		16.3	5.78	6.47	0
		LOC_Os10g27340.2	oxidoreductase, putative, expressed	42.91	20.18	9.77	13.93		84.33	63.53	26.49	5.63
		LOC_Os01g37960.1	hydrolase, putative, expressed	183.09	133.78	31.97	40.46		149	213.07	98.27	59.16
		LOC_Os12g13320.1	argininosuccinate synthase, chloroplast precursor, putative, expressed	209.12	92.41	37.6	34.82		87.34	214.29	112.44	77.32
		LOC_Os05g45960.1	aldehyde dehydrogenase, putative, expressed	34.78	9.16	4.44	5.31		40.75	22.19	21.26	13.15
		LOC_Os04g39210.1	agmatine deiminase, putative, expressed	31.24	10.51	11.84	6.96		22.32	17.93	33.58	12.83
		LOC_Os02g47590.1	ornithine carbamoyltransferase, putative, expressed	48.95	23.06	15.69	7.96		45.18	90.28	56.38	21.6
		LOC_Os07g09630.1	oxidoreductase, putative, expressed	4.17	0	3.85	0		0	4.86	0	0.94
		LOC_Os04g45970.1	glutamate dehydrogenase protein, putative, expressed	28.74	5.76	7.4	8.62		29.23	20.06	47.44	29.74
		LOC_Os03g19280.1	argininosuccinate lyase, putative, expressed	8.96	2.03	3.85	0.99		5.67	7.29	11.71	10.64
		LOC_Os03g07000.1	oxidoreductase, putative, expressed	6.67	1.7	0.89	0		27.81	19.45	8.63	2.19
		LOC_Os03g42110.1	semialdehyde dehydrogenase, NAD binding domain containing protein, putative, expressed	21.87	5.93	15.69	3.98		20.2	43.16	24.03	25.67
		LOC_Os04g56400.1	glutamine synthetase, catalytic domain containing protein, expressed	14.16	4.07	2.37	0		15.41	33.44	12.63	12.52
		LOC_Os02g58070.1	oxidoreductase, putative, expressed	7.29	2.37	6.22	0.66		8.68	15.2	4.62	3.44
		LOC_Os06g04070.1	pyridoxal-dependent decarboxylase protein, putative, expressed	42.28	14.75	19.54	19.24		54.04	20.97	40.66	44.76
		LOC_Os02g55420.1	aminotransferase, classes I and II, domain containing protein, expressed	43.12	15.43	26.94	9.95		28.17	47.42	49.91	47.58
		LOC_Os03g12290.1	glutamine synthetase, catalytic domain containing protein, expressed	34.99	13.23	9.18	2.98		8.5	22.8	32.66	42.88
		LOC_Os02g14110.1	aminotransferase, classes I and II, domain containing protein, expressed	55.61	21.03	16.28	6.3		9.39	45.59	45.29	30.68
		LOC_Os05g41010.1	oxidoreductase, putative, expressed	11.87	4.75	2.07	0.66		27.46	35.56	28.65	5.63
		LOC_Os04g27850.1	oxidoreductase, putative, expressed	19.37	7.97	6.81	2.98		15.94	11.85	21.26	12.52
		LOC_Os03g44150.1	aminotransferase, putative, expressed	89.15	36.96	29.01	18.57		88.05	112.46	72.4	53.53
		LOC_Os01g71990.1	pyrroline-5-carboxylate reductase, putative, expressed	13.33	5.6	5.62	3.32		20.2	24.62	22.49	18.16
		LOC_Os06g35540.1	aminotransferase, classes I and II, domain containing protein, expressed	57.7	28.32	48.85	19.9		7.44	31.92	23.41	54.78
		LOC_Os03g50490.1	glutamine synthetase, catalytic domain containing protein, expressed	73.32	90.37	274.14	206.95		6.2	60.18	89.65	126.15
		LOC_Os04g01590.1	arginase, putative, expressed	34.99	19.16	17.17	10.61		67.32	65.35	45.29	21.29
		LOC_Os06g30380.1	GTP binding protein, putative, expressed	4.17	1.53	1.48	0		12.4	9.73	7.39	4.07
		LOC_Os03g58880.1	oxidoreductase, putative, expressed	3.75	1.19	2.96	0		3.54	12.16	1.85	0.63
		LOC_Os01g71980.1	rho-GTPase-activating protein-like, putative, expressed	100.81	71.04	103.32	28.52		120.12	173.56	169.74	134.6
		LOC_Os04g52440.1	aminotransferase, putative, expressed	5.21	4.24	1.48	0.99		6.2	6.38	12.01	10.33
		LOC_Os07g12160.1	KHG/KDPG aldolase, putative, expressed	0	0.85	1.78	0		7.62	0.61	2.46	0.63
		LOC_Os01g62910.1	CRR2, putative, expressed	0	0	0	0		2.13	0	0.62	0
		LOC_Os02g14190.1	spermidine synthase, putative, expressed	0	0	0	0		2.3	0	0	0
		LOC_Os01g62900.1	amino acid kinase, putative, expressed	1.25	1.53	0.59	0		33.66	8.81	4.31	0.94
		LOC_Os02g01440.1	nitric oxide synthase 1, putative, expressed	1.67	0.68	0	0.66		17.72	2.74	4.93	0.63
		LOC_Os04g46460.1	amino acid kinase, putative, expressed	2.71	1.87	0.89	0.99		3.01	4.86	1.85	1.57
		LOC_Os07g27780.1	aminotransferase, putative, expressed	4.37	5.6	0.59	2.32		70.69	7.29	8.93	2.19
		LOC_Os09g19980.1	GTP binding protein, putative, expressed	5	1.19	2.96	0.66		3.19	1.82	1.85	1.88
		LOC_Os02g46520.1	hydrolase, putative, expressed	9.79	4.07	7.7	6.96		25.87	23.71	12.63	8.45
		LOC_Os03g55380.1	oxidoreductase, putative, expressed	6.25	6.1	5.62	4.97		10.63	14.89	11.71	6.89
		LOC_Os01g40860.1	aldehyde dehydrogenase, putative, expressed	0.62	0.51	3.55	1.99		0.89	0	1.54	5.01
		LOC_Os10g35470.1	oxidoreductase, putative, expressed	7.71	5.26	8.29	7.63		13.64	9.12	7.39	9.39
		LOC_Os06g15990.1	aldehyde dehydrogenase, putative, expressed	182.88	138.87	105.39	105.13		317.66	262.62	262.78	118.01
ko00340	Histidine metabolism
		LOC_Os02g47940.1	aminotransferase, classes I and II, domain containing protein, expressed	33.95	19.5	102.13	38.47		26.93	44.68	54.22	76.38
		LOC_Os06g39230.1	aldehyde dehydrogenase, putative, expressed	5.83	2.54	1.18	0		12.93	12.16	2.46	0
		LOC_Os01g52594.1	expressed protein	5.21	0.85	1.48	0.66		4.96	5.78	0.62	0
		LOC_Os04g45720.1	aldehyde dehydrogenase, putative, expressed	4.17	0.68	0	0		16.3	5.78	6.47	0
		LOC_Os02g33710.1	decarboxylase, putative, expressed	83.73	31.54	11.84	6.96		202.85	62.92	69.62	14.71
		LOC_Os01g13190.1	histidinol dehydrogenase, chloroplast precursor, putative, expressed	12.08	5.09	2.37	1.99		32.95	31.61	18.18	8.14
		LOC_Os01g16940.1	MazG nucleotide pyrophosphohydrolase domain containing protein, expressed	36.45	30.52	15.69	9.95		49.07	60.49	48.37	35.68
		LOC_Os04g01480.1	zinc finger C-x8-C-x5-C-x3-H type family protein, expressed	21.87	11.36	10.66	7.3		35.26	49.24	17.87	11.58
		LOC_Os03g04169.1	ATP phosphoribosyltransferase, putative, expressed	6.67	3.39	1.78	0		13.11	17.93	23.1	6.89
		LOC_Os01g09750.1	RNA methyltransferase protein, putative, expressed	6.25	3.22	1.78	0.99		7.09	4.26	5.24	3.44
		LOC_Os09g29630.1	NOL1/NOP2/sun family protein, putative, expressed	9.58	4.41	5.92	1.99		26.93	18.24	15.71	10.02
		LOC_Os07g25590.1	decarboxylase, putative, expressed	12.71	6.27	6.22	2.65		24.27	14.29	20.02	25.04
		LOC_Os01g69120.3	uncharacterized RNA methyltransferase pc1998, putative, expressed	0	0	0	0		0.35	1.52	0	0
		LOC_Os03g55330.1	ankyrin repeat domain containing protein, putative, expressed	0.62	1.02	0	1.66		6.2	4.26	2.77	2.19
		LOC_Os01g56380.1	decarboxylase, putative, expressed	0	0	0	0		2.3	1.52	0	0
		LOC_Os07g23169.1	methyltransferase, putative, expressed	4.17	2.71	0.59	2.65		13.82	13.68	7.7	4.7
		LOC_Os01g40860.1	aldehyde dehydrogenase, putative, expressed	0.62	0.51	3.55	1.99		0.89	0	1.54	5.01
		LOC_Os06g15990.1	aldehyde dehydrogenase, putative, expressed	182.88	138.87	105.39	105.13		317.66	262.62	262.78	118.01
		LOC_Os03g04940.1	methyltransferase, putative, expressed	2.92	2.71	0	1.66		7.62	6.38	4.93	4.07
ko00350	Tyrosine metabolism
		LOC_Os03g09020.1	dehydrogenase, putative, expressed	9.16	3.56	3.85	7.96		3.72	2.43	18.79	22.85
		LOC_Os02g47940.1	aminotransferase, classes I and II, domain containing protein, expressed	33.95	19.5	102.13	38.47		26.93	44.68	54.22	76.38
		LOC_Os07g48920.1	aldehyde dehydrogenase, putative, expressed	28.95	12.55	28.72	4.97		26.57	50.15	62.85	63.86
		LOC_Os01g52594.1	expressed protein	5.21	0.85	1.48	0.66		4.96	5.78	0.62	0
		LOC_Os04g45720.1	aldehyde dehydrogenase, putative, expressed	4.17	0.68	0	0		16.3	5.78	6.47	0
		LOC_Os04g30420.1	dehydrogenase, putative, expressed	17.29	4.24	7.7	6.96		17.72	23.1	7.7	3.13
		LOC_Os04g28990.1	dehydrogenase, putative, expressed	11.66	5.6	0.59	0		0	5.78	6.78	2.5
		LOC_Os09g32640.1	dehydrogenase, putative, expressed	26.24	18.48	5.62	3.65		23.03	28.57	26.19	12.21
		LOC_Os08g29170.1	dehydrogenase, putative, expressed	7.08	2.03	3.85	0.66		2.48	7.6	1.85	2.19
		LOC_Os06g48600.1	macrophage migration inhibitory factor, putative, expressed	12.91	3.73	1.18	1.99		13.82	15.5	8.63	7.83
		LOC_Os08g01760.1	dehydrogenase, putative, expressed	42.07	14.92	5.92	3.65		53.33	42.86	56.38	25.04
		LOC_Os02g55420.1	aminotransferase, classes I and II, domain containing protein, expressed	43.12	15.43	26.94	9.95		28.17	47.42	49.91	47.58
		LOC_Os02g14110.1	aminotransferase, classes I and II, domain containing protein, expressed	55.61	21.03	16.28	6.3		9.39	45.59	45.29	30.68
		LOC_Os06g35540.1	aminotransferase, classes I and II, domain containing protein, expressed	57.7	28.32	48.85	19.9		7.44	31.92	23.41	54.78
		LOC_Os04g40040.1	copper methylamine oxidase precursor, putative, expressed	164.76	82.24	203.68	38.47		54.21	126.14	150.64	169.97
		LOC_Os02g07160.1	glyoxalase family protein, putative, expressed	23.74	12.21	10.07	41.13		41.46	9.73	21.56	23.48
		LOC_Os04g01480.1	zinc finger C-x8-C-x5-C-x3-H type family protein, expressed	21.87	11.36	10.66	7.3		35.26	49.24	17.87	11.58
		LOC_Os04g53300.1	polyphenol oxidase, putative, expressed	0	1.36	1.48	11.28		1.95	4.86	0	0
		LOC_Os10g07229.1	dehydrogenase, putative, expressed	3.96	3.56	0.59	0		8.5	5.17	2.77	0.63
		LOC_Os06g23684.1	tyrosine aminotransferase, putative, expressed	6.67	4.58	4.74	0.99		2.13	2.13	6.47	7.2
		LOC_Os01g09750.1	RNA methyltransferase protein, putative, expressed	6.25	3.22	1.78	0.99		7.09	4.26	5.24	3.44
		LOC_Os09g29630.1	NOL1/NOP2/sun family protein, putative, expressed	9.58	4.41	5.92	1.99		26.93	18.24	15.71	10.02
		LOC_Os07g25590.1	decarboxylase, putative, expressed	12.71	6.27	6.22	2.65		24.27	14.29	20.02	25.04
		LOC_Os11g14040.1	glutathione S-transferase, N-terminal domain containing protein, expressed	0.62	0.68	1.18	1.99		1.42	0.61	0.62	1.57
		LOC_Os02g07150.3	urease accessory protein F, putative, expressed	1.67	1.36	0.89	1.66		3.19	0.91	2.77	2.82
		LOC_Os01g69120.3	uncharacterized RNA methyltransferase pc1998, putative, expressed	0	0	0	0		0.35	1.52	0	0
		LOC_Os03g55330.1	ankyrin repeat domain containing protein, putative, expressed	0.62	1.02	0	1.66		6.2	4.26	2.77	2.19
		LOC_Os09g32620.1	dehydrogenase, putative, expressed	2.29	0.34	0	0		16.83	2.74	2.77	1.57
		LOC_Os02g19924.1	aminotransferase, classes I and II, domain containing protein, expressed	2.71	1.87	1.78	3.32		13.64	5.47	3.08	0.63
		LOC_Os01g54940.1	dehydrogenase, putative, expressed	37.91	40.69	46.48	23.55		126.67	84.2	86.87	55.72
		LOC_Os09g32570.1	alcohol dehydrogenase GroES-like domain containing protein, expressed	0	0.34	0	0.66		3.9	0	0	0
		LOC_Os01g56380.1	decarboxylase, putative, expressed	0	0	0	0		2.3	1.52	0	0
		LOC_Os07g23169.1	methyltransferase, putative, expressed	4.17	2.71	0.59	2.65		13.82	13.68	7.7	4.7
		LOC_Os02g35590.2	glutathione S-transferase, putative, expressed	11.04	13.9	4.14	4.97		11.87	6.99	13.86	10.33
		LOC_Os03g04940.1	methyltransferase, putative, expressed	2.92	2.71	0	1.66		7.62	6.38	4.93	4.07
ko00360	Phenylalanine metabolism
		LOC_Os04g59260.1	peroxidase precursor, putative, expressed	0	0.68	2.07	0.99		0.53	0	3.39	5.63
		LOC_Os01g73220.1	peroxidase precursor, putative, expressed	2.5	6.61	13.91	6.96		0	0	7.39	12.83
		LOC_Os04g58710.1	AMP-binding domain containing protein, expressed	137.47	119.03	284.79	71.97		149.7	115.5	155.88	376.57
		LOC_Os02g47940.1	aminotransferase, classes I and II, domain containing protein, expressed	33.95	19.5	102.13	38.47		26.93	44.68	54.22	76.38
		LOC_Os02g14160.1	peroxidase precursor, putative, expressed	10.83	0.51	0	0		0.71	28.57	5.55	0
		LOC_Os01g15830.1	peroxidase precursor, putative, expressed	7.5	0.68	0	0.99		2.48	34.35	3.39	0
		LOC_Os01g52594.1	expressed protein	5.21	0.85	1.48	0.66		4.96	5.78	0.62	0
		LOC_Os04g57850.1	AMP-binding enzyme, putative, expressed	5	0.85	0	1.33		7.8	3.95	1.85	0
		LOC_Os11g02130.1	peroxidase precursor, putative, expressed	10.41	1.7	2.96	1.33		3.72	35.56	2.46	0.63
		LOC_Os07g48030.1	peroxidase precursor, putative, expressed	145.8	54.26	0.59	0		66.26	472.04	194.7	20.97
		LOC_Os09g32964.1	peroxidase precursor, putative, expressed	17.29	2.88	1.18	0		11.87	48.94	10.47	4.38
		LOC_Os05g25640.1	cytochrome P450, putative, expressed	22.08	3.22	5.33	12.27		6.73	19.76	11.71	5.63
		LOC_Os01g16450.1	peroxidase precursor, putative, expressed	49.16	8.82	15.69	4.97		42.87	86.93	55.14	13.77
		LOC_Os11g10460.1	peroxidase precursor, putative, expressed	86.86	39.68	11.55	0.66		15.06	119.76	66.85	26.61
		LOC_Os02g02700.1	AMP-binding enzyme, putative, expressed	13.96	7.63	3.55	4.64		15.24	20.67	10.78	5.01
		LOC_Os03g04000.1	AMP-binding domain containing protein, expressed	29.79	20.35	11.25	12.27		55.1	37.69	28.65	14.4
		LOC_Os06g48600.1	macrophage migration inhibitory factor, putative, expressed	12.91	3.73	1.18	1.99		13.82	15.5	8.63	7.83
		LOC_Os03g02920.1	peroxidase precursor, putative, expressed	41.24	14.41	16.58	14.59		9.21	59.88	23.72	22.85
		LOC_Os01g55590.1	AMP-binding enzyme, putative, expressed	34.78	12.21	13.32	6.96		62.19	75.99	52.06	35.68
		LOC_Os02g55420.1	aminotransferase, classes I and II, domain containing protein, expressed	43.12	15.43	26.94	9.95		28.17	47.42	49.91	47.58
		LOC_Os02g14110.1	aminotransferase, classes I and II, domain containing protein, expressed	55.61	21.03	16.28	6.3		9.39	45.59	45.29	30.68
		LOC_Os09g30360.1	caffeoyl-CoA O-methyltransferase, putative, expressed	19.79	8.48	3.55	2.65		40.39	63.53	10.78	13.46
		LOC_Os04g39100.1	peroxidase precursor, putative, expressed	12.91	5.76	7.4	3.98		18.78	54.41	30.19	16.59
		LOC_Os06g35540.1	aminotransferase, classes I and II, domain containing protein, expressed	57.7	28.32	48.85	19.9		7.44	31.92	23.41	54.78
		LOC_Os04g40040.1	copper methylamine oxidase precursor, putative, expressed	164.76	82.24	203.68	38.47		54.21	126.14	150.64	169.97
		LOC_Os02g41680.1	phenylalanine ammonia-lyase, putative, expressed	0	0.34	5.03	3.98		2.66	1.82	1.23	0.63
		LOC_Os04g43800.1	phenylalanine ammonia-lyase, putative, expressed	0	2.03	3.85	1.99		0	0	0.62	0
		LOC_Os01g28030.1	peroxidase precursor, putative, expressed	6.25	2.2	0	0		1.42	16.72	3.7	2.5
		LOC_Os03g32050.1	peroxidase precursor, putative, expressed	6.04	2.54	0.59	0.99		0.89	8.81	8.32	3.76
		LOC_Os07g44430.1	peroxiredoxin, putative	17.08	8.99	6.81	9.29		0	2.43	3.39	31.62
		LOC_Os02g07160.1	glyoxalase family protein, putative, expressed	23.74	12.21	10.07	41.13		41.46	9.73	21.56	23.48
		LOC_Os01g73200.1	peroxidase precursor, putative, expressed	0	0	0	3.32		0	0.91	0.92	0
		LOC_Os06g16350.1	peroxidase precursor, putative, expressed	0.42	2.88	0	23.22		0.71	1.22	0.62	0.63
		LOC_Os01g73170.1	peroxidase precursor, putative, expressed	1.87	1.19	2.07	7.63		7.62	16.41	8.32	5.32
		LOC_Os01g67530.1	AMP-binding enzyme, putative, expressed	5.42	3.39	0.89	0		20.91	7.9	8.63	3.76
		LOC_Os06g23684.1	tyrosine aminotransferase, putative, expressed	6.67	4.58	4.74	0.99		2.13	2.13	6.47	7.2
		LOC_Os02g46970.1	AMP-binding domain containing protein, expressed	6.04	7.8	2.07	0.99		0	1.82	2.77	3.13
		LOC_Os07g25590.1	decarboxylase, putative, expressed	12.71	6.27	6.22	2.65		24.27	14.29	20.02	25.04
		LOC_Os03g19250.1	AMP-binding enzyme, putative, expressed	82.48	41.37	87.33	26.53		198.07	105.47	194.39	81.07
		LOC_Os02g41630.2	phenylalanine ammonia-lyase, putative, expressed	274.94	271.29	217.89	93.19		248.56	200	403.87	340.57
		LOC_Os01g10850.1	peroxidase precursor, putative, expressed	98.94	74.94	119.01	40.79		136.06	88.45	133.08	162.15
		LOC_Os08g34790.1	AMP-binding domain containing protein, expressed	2.92	3.9	5.92	8.29		4.43	9.12	4.62	1.57
		LOC_Os02g07150.3	urease accessory protein F, putative, expressed	1.67	1.36	0.89	1.66		3.19	0.91	2.77	2.82
		LOC_Os07g48020.1	peroxidase precursor, putative, expressed	1.25	0.51	1.48	4.64		4.25	3.65	3.08	1.88
		LOC_Os03g55420.1	peroxidase precursor, putative, expressed	76.23	82.74	114.27	47.43		25.69	67.78	91.19	70.43
		LOC_Os06g44620.1	AMP-binding domain containing protein, expressed	20.62	23.91	11.55	13.27		17.01	23.71	15.4	24.73
		LOC_Os04g59190.1	peroxidase precursor, putative, expressed	0	0.34	0.59	2.65		4.61	3.65	0.62	0
		LOC_Os04g59150.1	peroxidase precursor, putative, expressed	0	0.68	0	0.66		19.49	6.69	0.92	0
		LOC_Os07g01370.1	peroxidase precursor, putative, expressed	0	0	0	0		4.61	3.95	0	0
		LOC_Os04g42100.1	retrotransposon protein, putative, unclassified, expressed	3.12	1.53	0	0.66		54.57	17.63	6.16	2.5
		LOC_Os01g36240.1	peroxidase precursor, putative, expressed	0.42	0	0	0.66		1.24	1.52	0	0.94
		LOC_Os01g22370.1	peroxidase precursor, putative, expressed	0.83	1.87	1.48	1.66		4.07	0.91	0.62	4.7
		LOC_Os08g03630.1	acyl-activating enzyme 14, putative, expressed	1.67	1.7	0.89	0		13.64	8.51	4	2.19
		LOC_Os03g36560.1	peroxidase precursor, putative, expressed	1.25	0	0	0.66		5.67	1.52	1.85	0.63
		LOC_Os04g53640.1	peroxidase precursor, putative, expressed	0.42	0	0	0.66		2.3	2.43	0	0
		LOC_Os03g19240.1	AMP-binding enzyme, putative, expressed	1.46	0	1.18	0		3.19	1.82	4.62	0.63
		LOC_Os05g41990.1	peroxidase precursor, putative, expressed	0.62	0	0	0		1.06	0.61	0	0
		LOC_Os05g35290.1	phenylalanine ammonia-lyase, putative, expressed	0.42	1.7	2.07	2.65		4.25	2.13	2.46	0.94
		LOC_Os09g29490.1	peroxidase precursor, putative, expressed	2.92	0.68	1.18	0		26.22	7.6	4	0.94
		LOC_Os04g56180.1	peroxidase precursor, putative, expressed	1.87	1.36	1.78	0		1.06	2.74	2.16	0.94
		LOC_Os02g19924.1	aminotransferase, classes I and II, domain containing protein, expressed	2.71	1.87	1.78	3.32		13.64	5.47	3.08	0.63
		LOC_Os06g35520.1	peroxidase precursor, putative, expressed	6.04	4.92	2.07	3.65		3.72	16.11	3.7	3.76
		LOC_Os08g34780.1	adenylyl cyclase-associated protein, putative, expressed	0	0.68	0.59	0		2.48	0	0	0.63
		LOC_Os01g56380.1	decarboxylase, putative, expressed	0	0	0	0		2.3	1.52	0	0
		LOC_Os07g02440.1	peroxidase precursor, putative, expressed	0.42	0	0	0		3.54	0.91	0.92	0
		LOC_Os04g43760.1	phenylalanine ammonia-lyase, putative, expressed	4.37	1.19	2.96	0.66		12.05	7.6	12.94	6.26
		LOC_Os02g26810.1	cytochrome P450, putative, expressed	4.37	3.22	7.7	10.28		0.35	5.78	0.92	1.57
		LOC_Os12g08920.1	peroxidase precursor, putative, expressed	3.33	1.19	1.18	0.66		2.83	10.33	4.62	1.25
		LOC_Os02g08100.1	AMP-binding domain containing protein, expressed	36.87	19.5	56.25	23.55		54.39	41.03	80.71	56.66
		LOC_Os01g24030.1	AMP-binding enzyme, putative, expressed	0	0	0	0		0.35	0	0	0
		LOC_Os01g22336.1	peroxidase precursor, putative, expressed	2.5	0.85	0	0		0.53	3.34	3.39	0.94
		LOC_Os03g04130.1	AMP-binding domain containing protein, expressed	2.71	1.02	0	0.66		3.19	2.43	3.39	0.94
		LOC_Os04g39780.1	AMP-binding enzyme family protein, expressed	1.87	1.36	0	0		2.48	3.34	2.16	0
		LOC_Os03g04120.1	AMP-binding enzyme, putative, expressed	0.83	2.2	0	0		0.35	0.61	1.23	0.63
		LOC_Os07g49360.1	peroxidase precursor, putative, expressed	0	0	0	0.66		2.13	0	0	0
		LOC_Os06g46799.1	peroxidase precursor, putative, expressed	3.12	0.85	0	0		6.56	4.56	3.08	1.57
		LOC_Os07g06390.2	expressed protein	1.25	0.34	0.59	0		1.59	2.43	3.7	1.88
		LOC_Os08g42030.1	peroxidase precursor, putative, expressed	1.46	0.34	4.14	0.99		0.53	1.22	0.62	1.88
		LOC_Os01g57730.1	peroxidase precursor, putative, expressed	0.62	0.34	1.78	3.32		1.06	1.52	0	0
		LOC_Os01g67540.1	AMP-binding domain containing protein, expressed	1.25	1.19	0.59	0		4.07	2.74	1.85	1.25
		LOC_Os12g34524.1	peroxidase precursor, putative, expressed	0.62	0.34	0	0		0	2.74	0	0.63
ko00380	Tryptophan metabolism
		LOC_Os02g09510.1	limonoid UDP-glucosyltransferase, putative, expressed	13.12	9.83	22.2	32.17		48.72	18.85	36.04	30.99
		LOC_Os06g39230.1	aldehyde dehydrogenase, putative, expressed	5.83	2.54	1.18	0		12.93	12.16	2.46	0
		LOC_Os04g45720.1	aldehyde dehydrogenase, putative, expressed	4.17	0.68	0	0		16.3	5.78	6.47	0
		LOC_Os02g42350.1	nitrilase, putative, expressed	37.7	20.01	16.58	3.65		74.76	44.99	19.1	10.33
		LOC_Os03g19680.1	enoyl-CoA hydratase/isomerase family protein, putative, expressed	34.16	16.79	11.25	13.27		52.8	33.44	19.1	10.02
		LOC_Os01g70090.1	enoyl-CoA hydratase/isomerase family protein, putative, expressed	49.57	39.34	16.28	23.55		275.49	77.81	47.13	18.16
		LOC_Os09g34230.1	UDP-glucoronosyl/UDP-glucosyl transferase, putative, expressed	96.23	18.14	209.6	48.42		6.02	35.87	24.95	45.39
		LOC_Os03g57690.1	aldehyde oxidase, putative	3.75	0.51	1.18	1.99		0.89	1.82	1.54	0.94
		LOC_Os01g16714.1	flavin monooxygenase, putative, expressed	8.54	1.7	23.68	1.66		1.77	3.95	10.17	4.7
		LOC_Os04g12980.1	UDP-glucoronosyl/UDP-glucosyl transferase, putative, expressed	5.83	1.36	11.25	9.62		15.24	12.46	5.24	13.46
		LOC_Os02g43710.1	enoyl-CoA hydratase/isomerase family protein, putative, expressed	7.91	2.71	1.48	1.99		6.2	4.56	5.24	4.07
		LOC_Os10g40540.1	enoyl-CoA hydratase/isomerase family protein, putative, expressed	12.71	5.09	5.92	4.64		19.31	34.04	19.72	9.08
		LOC_Os07g49520.1	2-oxoglutarate dehydrogenase E1 component, mitochondrial precursor, putative, expressed	54.36	22.38	58.91	32.83		78.84	80.55	105.36	87.65
		LOC_Os10g04860.1	aldehyde oxidase, putative, expressed	16.04	6.95	15.69	2.98		2.48	10.94	9.24	10.33
		LOC_Os01g20950.1	sulfotransferase domain containing protein, expressed	3.96	3.05	0	0		4.61	3.04	4	0.63
		LOC_Os01g53200.1	flavin monooxygenase, putative, expressed	5.83	5.93	0.89	0.66		4.07	7.6	4	1.25
		LOC_Os01g54860.1	enoyl-CoA hydratase/isomerase family protein, putative, expressed	10.83	10.68	2.37	3.98		15.77	13.98	12.01	6.57
		LOC_Os03g48740.1	indole-3-acetate beta-glucosyltransferase, putative	8.12	4.24	1.78	0		15.24	12.16	22.49	8.76
		LOC_Os03g07910.1	nitrilase, putative, expressed	27.08	14.07	10.66	7.3		36.32	41.03	36.66	23.16
		LOC_Os10g30560.1	UDP-glucoronosyl and UDP-glucosyl transferase domain containing protein, expressed	0	0.68	2.66	5.97		1.24	0	0.92	1.25
		LOC_Os04g12960.1	UDP-glucoronosyl/UDP-glucosyl transferase, putative, expressed	0	1.36	1.18	5.64		0.71	0	0	0
		LOC_Os12g16720.1	cytochrome P450 71A1, putative, expressed	0.83	0.68	1.18	6.63		8.86	2.13	1.85	1.25
		LOC_Os12g08780.1	flavin monooxygenase, putative, expressed	6.87	2.88	9.77	0.66		0.71	6.08	12.32	3.44
		LOC_Os09g37620.1	flavin-containing monooxygenase family protein, putative, expressed	6.46	3.22	3.85	0.66		1.95	3.34	8.63	4.7
		LOC_Os07g25590.1	decarboxylase, putative, expressed	12.71	6.27	6.22	2.65		24.27	14.29	20.02	25.04
		LOC_Os12g31830.1	nitrilase, putative, expressed	20.62	11.7	11.55	6.63		35.43	31.31	40.05	27.86
		LOC_Os03g03910.1	catalase domain containing protein, expressed	33.33	19.5	18.06	25.21		28.35	35.56	35.43	43.82
		LOC_Os09g38239.1	sulfotransferase domain containing protein, expressed	0	0	0	0		1.24	0	0	0
		LOC_Os04g03980.1	flavin monooxygenase, putative, expressed	0	0	0	0		0.71	0	0	0
		LOC_Os09g34250.1	UDP-glucoronosyl and UDP-glucosyl transferase domain containing protein, expressed	0.62	1.36	2.96	2.32		4.78	6.08	2.16	0.94
		LOC_Os07g18120.1	aldehyde oxidase, putative, expressed	0.62	0.85	0	0.99		1.59	2.13	0	0
		LOC_Os12g17160.1	flavonol sulfotransferase, putative, expressed	6.87	3.05	4.14	7.63		23.21	14.59	3.08	5.32
		LOC_Os01g56380.1	decarboxylase, putative, expressed	0	0	0	0		2.3	1.52	0	0
		LOC_Os10g42210.1	enoyl-CoA-hydratase, putative, expressed	0.83	0.85	0.89	0.66		4.43	0.91	1.23	0
		LOC_Os04g14690.1	flavin-containing monooxygenase family protein, putative, expressed	1.67	1.19	0.89	4.64		7.62	0	0.92	0.63
		LOC_Os05g08750.1	UDP-glucoronosyl and UDP-glucosyl transferase domain containing protein, expressed	2.71	0.51	0.59	3.65		7.8	4.56	6.78	2.5
		LOC_Os02g37010.1	flavin-containing monooxygenase family protein, putative, expressed	2.71	1.7	1.48	0		0	0.91	0.92	4.38
		LOC_Os02g17230.1	flavin monooxygenase, putative	0	0	0	0		1.42	3.95	0.92	0
		LOC_Os02g10880.1	UDP-glucoronosyl and UDP-glucosyl transferase domain containing protein, expressed	2.08	0	0	1.66		3.72	4.26	4	3.13
		LOC_Os01g40860.1	aldehyde dehydrogenase, putative, expressed	0.62	0.51	3.55	1.99		0.89	0	1.54	5.01
		LOC_Os09g34214.1	UDP-glucoronosyl and UDP-glucosyl transferase domain containing protein, expressed	0	0	0	0		0.35	0	0	0
		LOC_Os12g16350.1	enoyl-CoA hydratase/isomerase family protein, putative, expressed	0.83	0.34	0.59	0.66		1.59	0.91	0.92	2.5
		LOC_Os04g14710.2	flavin-containing monooxygenase family protein, putative, expressed	0.42	0	0.59	0		0.89	0	0	0
		LOC_Os06g43520.1	cytochrome P450 71D7, putative, expressed	0	0	0	2.32		1.06	0	0	0
		LOC_Os06g15990.1	aldehyde dehydrogenase, putative, expressed	182.88	138.87	105.39	105.13		317.66	262.62	262.78	118.01
ko00400	Phenylalanine, tyrosine and tryptophan biosynthesis
		LOC_Os12g38900.1	chorismate mutase, chloroplast precursor, putative, expressed	33.74	41.37	65.13	43.78		0	12.16	83.79	140.23
		LOC_Os09g36800.1	3-dehydroquinate synthase, putative, expressed	7.29	5.76	10.36	3.32		8.68	12.46	37.89	26.61
		LOC_Os03g61120.1	anthranilate synthase component I-1, chloroplast precursor, putative, expressed	28.33	14.92	31.38	12.27		44.47	40.12	43.75	73.25
		LOC_Os02g47940.1	aminotransferase, classes I and II, domain containing protein, expressed	33.95	19.5	102.13	38.47		26.93	44.68	54.22	76.38
		LOC_Os01g52594.1	expressed protein	5.21	0.85	1.48	0.66		4.96	5.78	0.62	0
		LOC_Os02g55420.1	aminotransferase, classes I and II, domain containing protein, expressed	43.12	15.43	26.94	9.95		28.17	47.42	49.91	47.58
		LOC_Os02g14110.1	aminotransferase, classes I and II, domain containing protein, expressed	55.61	21.03	16.28	6.3		9.39	45.59	45.29	30.68
		LOC_Os06g35540.1	aminotransferase, classes I and II, domain containing protein, expressed	57.7	28.32	48.85	19.9		7.44	31.92	23.41	54.78
		LOC_Os08g04180.1	tryptophan synthase beta chain 1, putative, expressed	83.94	41.54	62.17	18.9		120.3	72.34	113.68	72
		LOC_Os04g38950.1	class I glutamine amidotransferase, putative, expressed	6.87	2.88	0	0.66		15.77	16.41	12.63	3.76
		LOC_Os06g04280.1	3-phosphoshikimate 1-carboxyvinyltransferase, chloroplast precursor, putative, expressed	19.79	13.73	5.33	7.3		47.3	20.37	19.41	11.89
		LOC_Os03g58300.1	indole-3-glycerol phosphate lyase, chloroplast precursor, putative, expressed	1.46	2.54	5.62	11.28		3.9	3.65	3.08	1.57
		LOC_Os06g23684.1	tyrosine aminotransferase, putative, expressed	6.67	4.58	4.74	0.99		2.13	2.13	6.47	7.2
		LOC_Os07g08430.1	indole-3-glycerol phosphate lyase, chloroplast precursor, putative, expressed	15.62	10.85	12.14	2.98		33.31	21.28	27.73	18.16
		LOC_Os03g14990.1	chorismate synthase 2, chloroplast precursor, putative, expressed	30.41	18.65	23.09	8.95		44.11	31	49.91	25.04
		LOC_Os08g23150.1	indole-3-glycerol phosphate synthase, chloroplast precursor, putative, expressed	63.32	41.03	47.37	20.23		38.27	62.01	97.04	110.5
		LOC_Os04g39270.1	indole-3-glycerol phosphate synthase, chloroplast precursor, putative, expressed	36.87	22.04	35.82	15.26		28.88	35.56	41.28	53.84
		LOC_Os03g27230.1	phospho-2-dehydro-3-deoxyheptonate aldolase, chloroplast precursor, putative, expressed	131.01	151.08	81.41	139.96		155.2	197.88	124.15	128.03
		LOC_Os03g50880.1	class I glutamine amidotransferase, putative, expressed	11.46	10.17	8.59	5.31		8.68	16.11	13.86	12.83
		LOC_Os01g01302.1	shikimate kinase, putative, expressed	1.46	2.2	3.26	1.99		7.8	8.21	2.77	4.38
		LOC_Os10g42700.1	CS domain containing protein, putative, expressed	3.12	3.22	2.07	3.32		3.54	10.03	2.77	3.44
		LOC_Os02g19924.1	aminotransferase, classes I and II, domain containing protein, expressed	2.71	1.87	1.78	3.32		13.64	5.47	3.08	0.63
		LOC_Os08g37790.1	phospho-2-dehydro-3-deoxyheptonate aldolase, chloroplast precursor, putative, expressed	31.24	24.42	17.17	31.51		98.15	53.8	40.05	18.78
		LOC_Os10g41480.1	phospho-2-dehydro-3-deoxyheptonate aldolase, chloroplast precursor, putative, expressed	2.92	1.19	5.62	3.32		1.77	3.95	3.08	3.76
		LOC_Os03g58260.2	indole-3-glycerol phosphate lyase, chloroplast precursor, putative, expressed	0.42	0	0	0		2.13	1.22	0.62	0
		LOC_Os03g58260.1	indole-3-glycerol phosphate lyase, chloroplast precursor, putative, expressed	4.17	2.2	0.89	1.99		9.04	7.6	4.31	5.63
		LOC_Os06g48620.1	4-amino-4-deoxychorismate synthase, putative, expressed	5.42	4.58	2.66	2.65		8.86	11.25	9.86	5.63
		LOC_Os01g55870.1	chorismate mutase, chloroplast precursor, putative, expressed	12.91	11.53	9.47	8.95		20.37	22.49	12.94	10.33
ko00410	beta-Alanine metabolism
		LOC_Os06g39230.1	aldehyde dehydrogenase, putative, expressed	5.83	2.54	1.18	0		12.93	12.16	2.46	0
		LOC_Os04g45720.1	aldehyde dehydrogenase, putative, expressed	4.17	0.68	0	0		16.3	5.78	6.47	0
		LOC_Os03g19680.1	enoyl-CoA hydratase/isomerase family protein, putative, expressed	34.16	16.79	11.25	13.27		52.8	33.44	19.1	10.02
		LOC_Os01g70090.1	enoyl-CoA hydratase/isomerase family protein, putative, expressed	49.57	39.34	16.28	23.55		275.49	77.81	47.13	18.16
		LOC_Os04g37500.1	glutamate decarboxylase, putative, expressed	0.83	8.65	2.07	0		0	0	0	3.76
		LOC_Os02g50350.1	dihydroorotate dihydrogenase protein, putative, expressed	3.33	0	0	0		0.35	0	1.23	0.63
		LOC_Os02g43710.1	enoyl-CoA hydratase/isomerase family protein, putative, expressed	7.91	2.71	1.48	1.99		6.2	4.56	5.24	4.07
		LOC_Os10g40540.1	enoyl-CoA hydratase/isomerase family protein, putative, expressed	12.71	5.09	5.92	4.64		19.31	34.04	19.72	9.08
		LOC_Os04g57560.1	amine oxidase, flavin-containing, domain containing protein, expressed	31.45	14.24	27.24	16.58		12.93	22.19	23.41	25.67
		LOC_Os04g40040.1	copper methylamine oxidase precursor, putative, expressed	164.76	82.24	203.68	38.47		54.21	126.14	150.64	169.97
		LOC_Os07g30170.1	nitrilase, putative, expressed	32.28	28.15	5.03	4.31		39.86	45.29	36.35	17.22
		LOC_Os01g54860.1	enoyl-CoA hydratase/isomerase family protein, putative, expressed	10.83	10.68	2.37	3.98		15.77	13.98	12.01	6.57
		LOC_Os03g07910.1	nitrilase, putative, expressed	27.08	14.07	10.66	7.3		36.32	41.03	36.66	23.16
		LOC_Os03g13300.1	glutamate decarboxylase, putative, expressed	0	0	1.18	0		1.95	5.17	0.92	0.63
		LOC_Os02g14190.1	spermidine synthase, putative, expressed	0	0	0	0		2.3	0	0	0
		LOC_Os03g63490.1	pantoate--beta-alanine ligase, putative, expressed	2.5	2.54	0.59	1.33		13.82	10.64	3.39	1.25
		LOC_Os03g51080.1	glutamate decarboxylase, putative, expressed	8.54	4.58	9.47	5.31		20.02	16.72	7.7	7.2
		LOC_Os04g57550.1	amine oxidase, flavin-containing, domain containing protein, expressed	34.78	23.91	38.78	52.4		12.4	24.62	28.96	45.08
		LOC_Os10g42210.1	enoyl-CoA-hydratase, putative, expressed	0.83	0.85	0.89	0.66		4.43	0.91	1.23	0
		LOC_Os01g40860.1	aldehyde dehydrogenase, putative, expressed	0.62	0.51	3.55	1.99		0.89	0	1.54	5.01
		LOC_Os12g16350.1	enoyl-CoA hydratase/isomerase family protein, putative, expressed	0.83	0.34	0.59	0.66		1.59	0.91	0.92	2.5
		LOC_Os06g15990.1	aldehyde dehydrogenase, putative, expressed	182.88	138.87	105.39	105.13		317.66	262.62	262.78	118.01
ko00430	Taurine and hypotaurine metabolism
		LOC_Os04g37500.1	glutamate decarboxylase, putative, expressed	0.83	8.65	2.07	0		0	0	0	3.76
		LOC_Os04g38450.1	gamma-glutamyltranspeptidase 1 precursor, putative, expressed	11.25	2.37	2.37	0		18.6	16.41	8.63	4.38
		LOC_Os01g05810.1	gamma-glutamyltranspeptidase 1 precursor, putative, expressed	31.66	23.74	11.25	7.3		12.05	27.96	11.71	19.09
		LOC_Os03g13300.1	glutamate decarboxylase, putative, expressed	0	0	1.18	0		1.95	5.17	0.92	0.63
		LOC_Os03g51080.1	glutamate decarboxylase, putative, expressed	8.54	4.58	9.47	5.31		20.02	16.72	7.7	7.2
ko00450	Selenocompound metabolism
		LOC_Os03g53230.1	bifunctional 3-phosphoadenosine 5-phosphosulfate synthetase, putative, expressed	98.1	36.29	23.68	31.84		177.7	127.36	73.94	18.16
		LOC_Os10g37340.1	cystathionine gamma-synthase, putative, expressed	52.91	0.68	5.92	1.66		14.88	22.19	15.4	10.96
		LOC_Os04g23820.1	methionyl-tRNA synthetase, putative, expressed	15.41	6.27	18.06	4.97		23.03	31.31	19.72	16.9
		LOC_Os01g52900.1	expressed protein	7.91	4.24	79.34	11.61		0	0	0	2.19
		LOC_Os07g46410.1	bifunctional thioredoxin reductase/thioredoxin, putative, expressed	3.96	1.02	0	0		2.13	3.65	1.85	3.76
		LOC_Os06g31210.1	methionyl-tRNA synthetase, putative, expressed	77.27	50.53	39.37	12.27		104.53	177.81	165.43	102.36
		LOC_Os02g48290.1	thioredoxin reductase 2, putative, expressed	10.41	4.75	3.55	2.65		30.83	22.49	21.26	6.89
		LOC_Os12g42876.1	5-methyltetrahydropteroyltriglutamate--homocysteine methyltransferase, putative, expressed	127.06	84.44	116.64	60.69		145.98	230.4	221.81	183.74
		LOC_Os06g22140.1	thioredoxin reductase 2, putative, expressed	5.42	2.88	1.48	2.98		14.17	4.26	4	1.57
		LOC_Os01g18660.1	aminotransferase, putative, expressed	0.83	0.85	0	0		6.02	1.52	2.46	0
		LOC_Os10g37330.1	oxidoreductase, aldo/keto reductase family protein, putative, expressed	3.12	0.85	1.48	0		1.95	1.82	0.62	0
ko00460	Cyanoamino acid metabolism
		LOC_Os05g18604.1	OsSCP28 - Putative Serine Carboxypeptidase homologue, expressed	19.37	66.97	47.96	25.54		1.42	5.17	60.38	89.52
		LOC_Os06g46940.1	Os6bglu25 - beta-glucosidase homologue, similar to Os3bglu6, expressed	3.75	8.99	2.66	6.3		6.73	4.86	11.09	10.96
		LOC_Os02g09510.1	limonoid UDP-glucosyltransferase, putative, expressed	13.12	9.83	22.2	32.17		48.72	18.85	36.04	30.99
		LOC_Os09g33680.1	Os9bglu31 - beta-glucosidase, dhurrinase, similar to G. max hydroxyisourate hydrolase, expressed	59.57	49.17	145.95	33.17		15.41	26.75	98.58	126.15
		LOC_Os02g42350.1	nitrilase, putative, expressed	37.7	20.01	16.58	3.65		74.76	44.99	19.1	10.33
		LOC_Os01g65410.1	serine hydroxymethyltransferase, mitochondrial precursor, putative, expressed	87.69	70.87	61.28	37.81		216.85	132.52	96.42	35.68
		LOC_Os09g34230.1	UDP-glucoronosyl/UDP-glucosyl transferase, putative, expressed	96.23	18.14	209.6	48.42		6.02	35.87	24.95	45.39
		LOC_Os04g44840.1	glycosyl hydrolase family 3 protein, putative, expressed	22.29	8.65	4.14	1.33		18.25	30.09	13.25	10.96
		LOC_Os07g30690.1	indole-3-acetate beta-glucosyltransferase, putative, expressed	1.67	10.17	1.48	0		0.71	1.22	0.92	0
		LOC_Os04g38450.1	gamma-glutamyltranspeptidase 1 precursor, putative, expressed	11.25	2.37	2.37	0		18.6	16.41	8.63	4.38
		LOC_Os04g12980.1	UDP-glucoronosyl/UDP-glucosyl transferase, putative, expressed	5.83	1.36	11.25	9.62		15.24	12.46	5.24	13.46
		LOC_Os03g49610.1	Os3bglu8 - beta-glucosidase, exo-beta-glucansase, high similarity to Os3bglu7, expressed	45.41	11.53	5.33	0.99		54.57	89.97	52.99	30.36
		LOC_Os10g17650.1	Os10bglu34 - beta-glucosidase homologue, similar to Os3bglu6, expressed	1.67	3.73	7.11	6.63		0	0	0.62	0.63
		LOC_Os03g48740.1	indole-3-acetate beta-glucosyltransferase, putative	8.12	4.24	1.78	0		15.24	12.16	22.49	8.76
		LOC_Os01g05810.1	gamma-glutamyltranspeptidase 1 precursor, putative, expressed	31.66	23.74	11.25	7.3		12.05	27.96	11.71	19.09
		LOC_Os03g07910.1	nitrilase, putative, expressed	27.08	14.07	10.66	7.3		36.32	41.03	36.66	23.16
		LOC_Os10g30560.1	UDP-glucoronosyl and UDP-glucosyl transferase domain containing protein, expressed	0	0.68	2.66	5.97		1.24	0	0.92	1.25
		LOC_Os04g12960.1	UDP-glucoronosyl/UDP-glucosyl transferase, putative, expressed	0	1.36	1.18	5.64		0.71	0	0	0
		LOC_Os01g59100.1	cytokinin-N-glucosyltransferase 1, putative, expressed	0.62	1.36	1.48	5.31		11.34	0.61	2.77	1.25
		LOC_Os07g13634.1	cytokinin-N-glucosyltransferase 1, putative, expressed	8.96	4.92	6.22	1.33		7.26	3.65	26.49	8.45
		LOC_Os11g19220.1	mitosis protein dim1, putative, expressed	10.21	10.17	5.92	2.65		21.61	21.88	5.85	6.89
		LOC_Os05g18604.4	OsSCP28 - Putative Serine Carboxypeptidase homologue, expressed	10.21	14.41	5.33	2.98		0.53	3.65	6.78	9.39
		LOC_Os12g31830.1	nitrilase, putative, expressed	20.62	11.7	11.55	6.63		35.43	31.31	40.05	27.86
		LOC_Os01g32364.1	Os1bglu1 - beta-mannosidase/glucosidase homologue, expressed	31.03	18.99	35.53	14.59		6.02	34.04	17.25	28.17
		LOC_Os02g36830.1	cytokinin-O-glucosyltransferase 2, putative, expressed	0	0	0.89	2.65		0	1.82	0.92	0.94
		LOC_Os02g51930.1	cytokinin-O-glucosyltransferase 2, putative, expressed	1.46	2.2	0.89	6.3		4.78	1.52	4.31	1.57
		LOC_Os03g11420.1	Os3bglu6 - beta-glucosidase/beta-fucosidase/beta-galactosidase, expressed	3.54	2.03	3.85	1.66		1.77	7.9	4.62	2.82
		LOC_Os02g51620.1	glycosyl hydrolase family 3 protein, putative, expressed	18.33	10.17	33.45	15.59		92.66	51.06	12.94	18.16
		LOC_Os11g26860.1	serine hydroxymethyltransferase, mitochondrial precursor, putative, expressed	212.87	208.39	137.07	140.95		360.53	366.88	301.91	219.74
		LOC_Os11g19210.1	beta-D-xylosidase, putative, expressed	0	0	0	0		1.95	1.22	0	0
		LOC_Os03g53790.1	periplasmic beta-glucosidase precursor, putative, expressed	0	0	0	0		0.89	0	0	0
		LOC_Os07g13660.1	UDP-glucoronosyl and UDP-glucosyl transferase domain containing protein, expressed	0	0.34	0	0		0	0	0	0
		LOC_Os09g34250.1	UDP-glucoronosyl and UDP-glucosyl transferase domain containing protein, expressed	0.62	1.36	2.96	2.32		4.78	6.08	2.16	0.94
		LOC_Os09g19930.1	HOTHEAD precursor, putative, expressed	2.92	0.34	0	0.66		40.93	13.37	0.92	0
		LOC_Os04g37820.1	cytokinin-O-glucosyltransferase 2, putative, expressed	0.83	1.53	0.59	1.33		19.84	7.9	4	0.94
		LOC_Os08g31030.1	HOTHEAD precursor, putative, expressed	0.42	0	0	0		4.43	4.56	0.62	0.63
		LOC_Os06g44540.1	HOTHEAD precursor, putative, expressed	0.83	0	0	0		13.29	5.47	2.16	0
		LOC_Os01g19220.1	beta-D-xylosidase, putative, expressed	2.08	0.68	2.66	1.33		1.06	11.55	0	1.25
		LOC_Os01g61690.1	OsSCP5 - Putative Serine Carboxypeptidase homologue, expressed	0.42	0	0	0		0.89	0	1.23	0
		LOC_Os09g33710.1	Os9bglu33 - beta-glucosidase homologue, similar to G. max hydroxyisourate hydrolase, expressed	0.42	0.34	0	0		3.72	1.22	0.62	0
		LOC_Os07g13810.1	cytokinin-N-glucosyltransferase 1, putative, expressed	2.71	5.26	2.66	3.32		9.92	7.6	5.24	1.88
		LOC_Os08g39870.1	Os8bglu28 - beta-glucosidase homologue, similar to Os4bglu12 exoglucanase, expressed	1.25	0	0	0		1.59	0.91	0.62	0
		LOC_Os02g51910.1	cytokinin-O-glucosyltransferase 2, putative, expressed	1.67	0	0.89	1.66		15.24	5.47	0.92	0
		LOC_Os04g39900.1	Os4bglu13 - beta-glucosidase homologue, similar to Os4Bglu12 exoglucanase/b-glucosidase, expressed	2.92	1.7	0.59	0.99		8.15	7.6	4	2.19
		LOC_Os04g54810.1	beta-D-xylosidase, putative, expressed	4.58	1.19	0.89	0.66		1.59	11.55	2.16	1.25
		LOC_Os01g08440.1	UDP-glucoronosyl and UDP-glucosyl transferase domain containing protein, expressed	1.87	2.88	2.96	3.32		16.12	3.34	4.31	6.57
		LOC_Os03g55040.1	UDP-glucoronosyl and UDP-glucosyl transferase domain containing protein, expressed	3.33	1.53	0.59	0		1.42	1.22	3.39	3.44
		LOC_Os05g35440.1	serine hydroxymethyltransferase, mitochondrial precursor, putative, expressed	4.58	5.43	1.18	3.32		27.99	8.81	2.16	2.82
		LOC_Os05g18604.3	OsSCP28 - Putative Serine Carboxypeptidase homologue, expressed	2.71	2.37	2.07	2.32		0	0.61	4	4.07
		LOC_Os06g51370.1	OsSCP38 - Putative Serine Carboxypeptidase homologue	0	0.68	0.59	0		3.9	3.95	0	0.63
		LOC_Os03g55010.1	UDP-glucoronosyl and UDP-glucosyl transferase domain containing protein, expressed	0.62	1.19	1.78	0.99		4.07	0.91	3.7	0.63
		LOC_Os05g08750.1	UDP-glucoronosyl and UDP-glucosyl transferase domain containing protein, expressed	2.71	0.51	0.59	3.65		7.8	4.56	6.78	2.5
		LOC_Os04g25380.1	cytokinin-O-glucosyltransferase 2, putative, expressed	0	0	0	0		0.35	3.04	0	0
		LOC_Os02g10880.1	UDP-glucoronosyl and UDP-glucosyl transferase domain containing protein, expressed	2.08	0	0	1.66		3.72	4.26	4	3.13
		LOC_Os09g34214.1	UDP-glucoronosyl and UDP-glucosyl transferase domain containing protein, expressed	0	0	0	0		0.35	0	0	0
		LOC_Os02g51900.1	cytokinin-O-glucosyltransferase 2, putative, expressed	0	0	0.59	0		0.35	0	0.62	0
		LOC_Os06g08720.2	OsSCP32 - Putative Serine Carboxypeptidase homologue, expressed	0.83	0	0	0		2.3	0.61	0	0
		LOC_Os01g59110.1	indole-3-acetate beta-glucosyltransferase, putative, expressed	0.42	0	0	0		2.3	0.91	0	0.94
		LOC_Os04g25440.1	cytokinin-O-glucosyltransferase 2, putative, expressed	0	0	0	0		1.95	0	0	0
		LOC_Os10g17489.1	UDP-glucoronosyl and UDP-glucosyl transferase domain containing protein, expressed	2.08	1.36	0.59	0		5.31	3.04	3.39	1.57
		LOC_Os09g33680.2	Os9bglu31 - beta-glucosidase, dhurrinase, similar to G. max hydroxyisourate hydrolase, expressed	1.67	1.53	2.37	0		0.89	1.22	0.62	1.25
		LOC_Os11g25454.1	cytokinin-N-glucosyltransferase 1, putative, expressed	2.5	4.75	2.07	2.65		4.07	4.86	8.01	4.07
		LOC_Os03g60960.1	cytokinin-N-glucosyltransferase 1, putative, expressed	1.87	2.03	1.18	2.32		1.24	4.56	3.08	0.63
ko00480	Glutathione metabolism
		LOC_Os03g04220.1	glutathione S-transferase, putative, expressed	0	0	1.48	0		1.77	2.13	1.23	4.7
		LOC_Os07g28480.1	glutathione S-transferase, putative, expressed	13.33	25.26	50.92	77.61		1.77	4.26	53.3	46.64
		LOC_Os06g03720.1	ribonucleoside-diphosphate reductase small chain, putative, expressed	2.92	1.36	0.59	0.66		18.25	30.4	4	9.39
		LOC_Os03g17470.1	IN2-1 protein, putative, expressed	39.57	17.29	50.92	26.86		51.38	26.75	33.27	5.01
		LOC_Os03g04260.1	glutathione S-transferase, putative, expressed	27.7	4.24	3.26	4.97		63.6	41.95	17.25	5.63
		LOC_Os01g73514.1	5-oxoprolinase, putative, expressed	15.62	9.5	6.22	4.64		38.8	26.14	9.55	3.76
		LOC_Os11g29400.1	6-phosphogluconate dehydrogenase, decarboxylating, putative, expressed	84.36	23.4	10.07	4.31		116.93	131.92	66.23	26.92
		LOC_Os08g30810.1	puromycin-sensitive aminopeptidase, putative, expressed	35.2	20.69	5.92	3.65		49.43	42.86	23.41	12.52
		LOC_Os02g34810.1	OsAPx8 - Thylakoid-bound Ascorbate Peroxidase encoding gene 5,8, expressed	16.45	8.99	5.92	0.66		94.61	52.89	18.18	6.26
		LOC_Os06g08670.1	glutathione peroxidase, putative, expressed	22.7	11.36	5.33	5.64		71.22	71.43	37.58	8.76
		LOC_Os05g34150.1	glutathione S-transferase, putative, expressed	5.83	15.09	3.85	13.27		35.08	3.04	6.47	10.64
		LOC_Os12g34380.1	glutathione synthetase, chloroplast precursor, putative, expressed	3.54	0	0	0		0.35	1.22	2.16	1.57
		LOC_Os07g27790.1	glutamate--cysteine ligase, chloroplast precursor, putative, expressed	8.75	0.68	0	0		3.54	6.38	4	3.76
		LOC_Os05g02530.1	glutathione S-transferase, N-terminal domain containing protein, expressed	156.42	17.29	26.64	4.31		23.92	121.89	100.43	91.4
		LOC_Os05g49760.1	dehydrogenase, putative, expressed	5.62	1.02	1.48	0.99		2.48	23.4	2.16	0.94
		LOC_Os04g38450.1	gamma-glutamyltranspeptidase 1 precursor, putative, expressed	11.25	2.37	2.37	0		18.6	16.41	8.63	4.38
		LOC_Os12g07830.1	OsAPx5 - Stromal Ascorbate Peroxidase encoding gene 5,8	10.41	2.88	5.62	0		8.86	14.29	16.33	10.64
		LOC_Os04g51300.1	peroxidase precursor, putative, expressed	6.04	1.7	2.07	0		8.5	8.81	3.7	0.94
		LOC_Os12g07820.1	OsAPx6 - Stromal Ascorbate Peroxidase encoding gene 5,8, expressed	36.66	11.53	29.31	5.97		47.48	86.63	69.01	38.81
		LOC_Os07g22350.1	glucose-6-phosphate 1-dehydrogenase, chloroplast precursor, putative, expressed	8.54	2.71	2.96	1.99		16.12	11.25	7.39	2.82
		LOC_Os02g55140.1	leucine aminopeptidase, chloroplast precursor, putative, expressed	72.07	27.64	38.19	16.58		69.63	78.42	88.11	73.25
		LOC_Os01g46610.1	dehydrogenase, putative, expressed	40.62	16.79	15.39	23.88		86.99	88.76	46.83	29.74
		LOC_Os01g14580.1	dehydrogenase, putative, expressed	13.54	6.1	7.99	3.98		18.96	20.06	21.87	11.27
		LOC_Os01g55830.1	glutathione S-transferase, putative, expressed	164.13	78.84	98.88	57.71		102.4	128.27	141.4	145.24
		LOC_Os10g38489.1	glutathione S-transferase GSTU6, putative, expressed	24.58	35.95	91.48	105.13		5.14	10.33	10.17	30.36
		LOC_Os10g38580.1	glutathione S-transferase, putative, expressed	5.21	1.7	0	0		5.14	30.09	3.7	0.94
		LOC_Os04g40874.1	glucose-6-phosphate 1-dehydrogenase, cytoplasmic isoform, putative, expressed	6.46	2.2	0.59	1.33		7.97	10.33	4.93	1.57
		LOC_Os04g42920.1	dehydrogenase, putative, expressed	64.36	37.98	15.1	5.97		74.06	143.77	56.38	36.62
		LOC_Os01g27630.1	glutathione S-transferase, putative, expressed	363.67	198.04	100.95	36.15		106.83	622.5	372.14	294.56
		LOC_Os01g05810.1	gamma-glutamyltranspeptidase 1 precursor, putative, expressed	31.66	23.74	11.25	7.3		12.05	27.96	11.71	19.09
		LOC_Os02g44500.1	glutathione peroxidase, putative, expressed	103.31	80.37	48.25	97.17		99.74	131.61	89.03	95.47
		LOC_Os09g29200.1	glutathione S-transferase, putative, expressed	13.54	22.72	17.76	92.2		94.78	63.53	27.73	14.4
		LOC_Os10g38740.1	glutathione S-transferase, putative, expressed	7.91	11.02	4.14	29.85		72.46	8.51	9.86	15.34
		LOC_Os08g41090.1	peroxidase precursor, putative, expressed	6.04	2.71	1.18	0		13.46	8.81	9.24	2.19
		LOC_Os07g07320.1	glutathione S-transferase, putative, expressed	6.67	4.41	1.78	0.66		4.61	6.08	2.16	1.57
		LOC_Os09g19790.1	puromycin-sensitive aminopeptidase, putative, expressed	16.25	15.6	20.72	6.3		42.17	47.72	23.72	30.05
		LOC_Os01g27210.1	glutathione S-transferase, putative, expressed	19.16	24.25	23.68	8.62		45	14.89	11.71	9.08
		LOC_Os09g29210.1	purine permease, putative, expressed	0	0	0	0		1.06	0	0.62	0
		LOC_Os10g38360.1	glutathione S-transferase, putative, expressed	0	0	0	1.33		3.37	0.91	0	0
		LOC_Os10g28000.1	glutathione reductase, putative, expressed	1.04	1.36	2.37	2.32		2.13	2.43	2.46	5.63
		LOC_Os01g70770.1	glutathione S-transferase, putative, expressed	4.17	2.54	3.85	5.31		29.41	14.89	12.01	5.32
		LOC_Os06g14620.1	ribonucleoside-diphosphate reductase small chain, putative, expressed	6.46	2.03	2.96	1.66		22.85	17.33	8.93	6.26
		LOC_Os10g38780.1	glutathione S-transferase, putative, expressed	0	0.34	0.89	0		6.73	1.82	1.54	1.25
		LOC_Os08g43680.1	glutathione S-transferase, C-terminal domain containing protein, expressed	0	0	0	0		1.42	0	0	0
		LOC_Os02g14190.1	spermidine synthase, putative, expressed	0	0	0	0		2.3	0	0	0
		LOC_Os03g04240.1	glutathione S-transferase, putative, expressed	0.83	1.53	0	0.66		9.92	9.42	2.16	0.63
		LOC_Os06g07210.1	ribonucleoside-diphosphate reductase large subunit, putative, expressed	2.08	2.2	0	0.66		4.61	7.9	4.93	5.01
		LOC_Os02g56100.1	ribonucleoside-diphosphate reductase large subunit, putative, expressed	1.46	0	0.59	0		2.3	4.56	1.54	0.94
		LOC_Os04g35520.2	OsAPx7 - Stromal Ascorbate Peroxidase encoding gene 5,8, expressed	0.83	1.53	2.66	0		1.77	1.52	1.85	0.63
		LOC_Os12g16200.1	glutathione synthetase, chloroplast precursor, putative, expressed	0.83	1.02	0.59	0		7.44	10.64	0.92	0
		LOC_Os12g02960.1	glutathione S-transferase, putative, expressed	1.25	1.36	0.59	1.33		6.2	5.17	1.85	0.94
		LOC_Os04g51310.1	putrescine-binding periplasmic protein-related, putative, expressed	3.96	4.07	1.18	2.98		11.52	2.74	6.16	4.07
		LOC_Os03g06740.1	glutathione reductase, putative, expressed	7.08	8.99	2.96	5.64		27.99	6.08	12.32	5.32
		LOC_Os10g25590.1	glutathione S-transferase, putative, expressed	0	0	0	0		3.54	0.91	0	0.63
		LOC_Os10g38470.1	glutathione S-transferase, putative, expressed	0	0.68	0.89	1.33		2.66	0	0.62	0
		LOC_Os11g18170.1	glutathione peroxidase, putative, expressed	2.5	1.53	1.18	1.99		8.86	10.94	8.32	0.63
		LOC_Os09g37240.1	glutathione S-transferase, C-terminal domain containing protein, expressed	4.58	1.36	1.48	1.99		2.66	3.95	4.31	1.57
		LOC_Os10g38710.1	glutathione S-transferase, putative, expressed	0.62	0	0	0		1.42	2.43	0.62	0
		LOC_Os01g27360.1	glutathione S-transferase, putative, expressed	1.87	0.34	0.59	0		1.42	3.65	1.23	0
		LOC_Os10g38630.2	glutathione S-transferase, putative, expressed	2.08	0.34	0	0.66		3.37	1.52	1.54	2.82
		LOC_Os10g38700.1	glutathione S-transferase, putative, expressed	0.83	0	0	0		3.9	1.22	0.62	0.94
		LOC_Os12g24650.1	leucine aminopeptidase, chloroplast precursor, putative, expressed	0	0	0	0		2.13	0	0	0
		LOC_Os03g04250.1	glutathione S-transferase, putative, expressed	0	0	0	0		1.95	1.52	1.54	0.63
ko00500	Starch and sucrose metabolism
		LOC_Os11g12810.1	sucrose-phosphate synthase, putative, expressed	4.17	9.16	20.72	4.31		1.42	1.22	7.09	61.67
		LOC_Os10g37660.1	trehalase precursor, putative, expressed	0.62	1.7	1.78	1.66		6.73	4.26	0.62	6.89
		LOC_Os02g03750.1	polygalacturonase, putative, expressed	1.04	4.58	7.11	12.6		0.35	0	1.85	8.45
		LOC_Os07g47120.1	beta-amylase, putative, expressed	1.46	11.7	26.35	12.93		0	0	1.23	7.51
		LOC_Os06g46940.1	Os6bglu25 - beta-glucosidase homologue, similar to Os3bglu6, expressed	3.75	8.99	2.66	6.3		6.73	4.86	11.09	10.96
		LOC_Os09g33680.1	Os9bglu31 - beta-glucosidase, dhurrinase, similar to G. max hydroxyisourate hydrolase, expressed	59.57	49.17	145.95	33.17		15.41	26.75	98.58	126.15
		LOC_Os02g32660.1	1,4-alpha-glucan-branching enzyme, chloroplast precursor, putative, expressed	1883.55	1737.45	2273.01	283.56		257.42	2007.33	2424.48	3971.64
		LOC_Os08g36900.1	alpha-amylase precursor, putative, expressed	4.79	0	0	0.66		0	0	2.77	0
		LOC_Os05g50260.1	polygalacturonase, putative, expressed	3.75	2.03	0	0		2.83	4.86	0.92	0
		LOC_Os02g56320.1	glycogen synthase 1, putative, expressed	23.33	4.75	3.55	0.99		9.04	17.63	8.63	1.25
		LOC_Os04g33740.1	glycosyl hydrolases, putative, expressed	50.82	17.13	2.96	0		41.81	61.7	11.09	3.76
		LOC_Os02g18650.1	pectinesterase, putative, expressed	6.87	2.2	9.77	0.66		0.35	10.64	1.85	0.63
		LOC_Os04g41970.1	endoglucanase, putative, expressed	11.66	1.7	3.26	2.65		1.59	8.81	1.85	1.25
		LOC_Os06g12600.1	kinase, pfkB family, putative, expressed	9.79	2.54	3.26	0.99		14.88	7.29	3.08	1.57
		LOC_Os01g43160.1	polygalacturonase, putative, expressed	57.9	19.16	9.18	6.96		26.93	31	40.05	11.58
		LOC_Os02g02560.1	UTP--glucose-1-phosphate uridylyltransferase, putative, expressed	7.71	1.87	0.59	0		0	17.02	4.62	1.57
		LOC_Os07g30160.1	trehalose phosphatase, putative, expressed	11.87	5.76	4.44	0.99		11.87	11.25	9.86	2.82
		LOC_Os05g20020.1	polygalacturonase, putative, expressed	11.04	4.75	0.59	0		18.07	43.47	10.47	2.82
		LOC_Os01g44970.1	polygalacturonase, putative, expressed	18.54	6.78	1.48	4.31		2.3	39.82	16.64	5.32
		LOC_Os07g43160.1	uncharacterized glycosyl hydrolase Rv2006/MT2062, putative, expressed	59.36	6.44	4.14	6.63		38.8	61.7	65.31	19.09
		LOC_Os07g46790.1	4-alpha-glucanotransferase, putative, expressed	66.65	44.42	24.28	42.78		103.64	107.6	51.14	21.6
		LOC_Os06g12450.1	soluble starch synthase 2-3, chloroplast precursor, putative, expressed	602.16	342.84	259.33	98.83		21.97	468.4	339.49	201.9
		LOC_Os08g41440.1	UDP-glucuronate 4-epimerase, putative, expressed	17.7	1.53	4.74	0.66		28.52	49.85	5.85	5.95
		LOC_Os03g21210.1	endoglucanase, putative, expressed	62.49	42.39	59.5	23.88		52.44	65.65	40.05	21.91
		LOC_Os04g53310.1	soluble starch synthase 3, chloroplast precursor, putative, expressed	25.41	7.63	7.99	2.32		72.82	54.41	16.33	9.08
		LOC_Os06g06560.1	starch synthase, putative, expressed	282.02	86.64	90.59	47.43		75.65	137.69	134.93	104.55
		LOC_Os02g54890.1	UDP-glucuronate 4-epimerase, putative, expressed	20.41	7.8	21.02	8.62		51.73	72.65	21.56	7.83
		LOC_Os05g50960.1	polygalacturonase, putative, expressed	14.58	5.93	0.59	0		10.63	19.15	17.56	5.63
		LOC_Os12g25690.1	UDP-glucose 6-dehydrogenase, putative, expressed	21.25	9.16	12.43	2.98		19.84	33.74	12.01	8.45
		LOC_Os05g45590.1	hexokinase, putative, expressed	22.08	8.99	7.7	3.65		29.94	41.03	33.27	9.08
		LOC_Os07g23880.1	glycosyl hydrolase, family 31, putative, expressed	53.11	22.38	14.8	1.33		65.37	64.44	90.57	23.48
		LOC_Os04g44840.1	glycosyl hydrolase family 3 protein, putative, expressed	22.29	8.65	4.14	1.33		18.25	30.09	13.25	10.96
		LOC_Os06g04200.2	starch synthase, putative, expressed	3.54	0	0	0		0.35	5.17	1.23	5.01
		LOC_Os05g46510.1	polygalacturonase, putative, expressed	9.37	0.68	0.59	1.33		5.31	12.16	6.47	6.26
		LOC_Os03g50480.1	phosphoglucomutase, putative, expressed	4.58	0.51	1.18	0		0	0.91	2.16	1.57
		LOC_Os02g50040.1	endoglucanase, putative, expressed	6.46	0.85	0	0		2.3	16.41	5.55	1.25
		LOC_Os01g71320.1	hexokinase, putative, expressed	25.62	3.73	13.32	2.32		49.61	27.96	36.04	13.46
		LOC_Os07g36610.1	CSLF9 - cellulose synthase-like family F; beta1,3;1,4 glucan synthase, expressed	4.79	1.02	1.78	0.66		3.01	4.56	2.77	0.94
		LOC_Os08g34910.1	pectinesterase, putative, expressed	7.5	1.7	0	0		4.43	10.64	1.54	2.19
		LOC_Os03g55090.1	alpha-glucan phosphorylast isozyme, putative, expressed	102.48	24.76	52.4	7.63		3.54	61.7	112.75	131.78
		LOC_Os03g49610.1	Os3bglu8 - beta-glucosidase, exo-beta-glucansase, high similarity to Os3bglu7, expressed	45.41	11.53	5.33	0.99		54.57	89.97	52.99	30.36
		LOC_Os12g36810.1	polygalacturonase, putative, expressed	7.5	2.03	0.59	0		32.42	20.06	14.17	3.76
		LOC_Os05g09500.1	hexokinase, putative, expressed	11.46	3.39	3.85	1.66		7.62	13.98	12.01	7.51
		LOC_Os07g09890.1	hexokinase, putative, expressed	9.16	2.88	0.89	0		1.77	6.08	7.09	7.2
		LOC_Os06g09340.1	pectinesterase, putative, expressed	7.91	2.54	0	0		0.71	15.5	5.24	3.13
		LOC_Os01g65790.1	pectinesterase, putative, expressed	23.12	7.8	6.51	0		18.78	57.75	24.95	21.6
		LOC_Os08g34580.1	trehalose-6-phosphate synthase, putative, expressed	20.83	7.46	9.47	6.63		52.8	32.22	26.49	16.9
		LOC_Os10g30156.1	starch synthase, putative, expressed	11.66	4.24	8.88	0.99		12.4	13.37	24.34	10.96
		LOC_Os07g13980.1	glucose-1-phosphate adenylyltransferase large subunit, putative, expressed	10.41	3.9	4.14	0.99		11.16	24.92	9.24	3.76
		LOC_Os08g02120.1	kinase, pfkB family, putative, expressed	249.32	103.6	87.63	14.26		148.82	546.21	280.03	151.82
		LOC_Os05g44210.2	trehalose-6-phosphate synthase, putative, expressed	13.33	6.27	7.11	10.28		32.6	30.09	12.01	9.7
		LOC_Os10g41550.1	beta-amylase, putative, expressed	81.44	39.51	27.24	39.47		264.86	138.6	146.02	50.71
		LOC_Os02g50490.1	endoglucanase, putative, expressed	0.42	1.19	13.32	7.3		2.66	2.13	0.62	2.19
		LOC_Os10g17650.1	Os10bglu34 - beta-glucosidase homologue, similar to Os3bglu6, expressed	1.67	3.73	7.11	6.63		0	0	0.62	0.63
		LOC_Os01g21034.1	pectinesterase, putative, expressed	4.58	3.9	0	0.66		45.71	60.18	4.93	0.94
		LOC_Os11g43750.1	polygalacturonase, putative, expressed	4.37	1.36	0	0		17.01	15.5	6.47	1.88
		LOC_Os02g51070.1	starch synthase, putative, expressed	3.75	3.22	0	1.33		13.46	3.04	6.47	3.76
		LOC_Os12g36890.1	CSLD4 - cellulose synthase-like family D, expressed	3.54	0.68	0	0		9.74	32.83	2.46	0.63
		LOC_Os05g46520.1	polygalacturonase, putative, expressed	27.29	15.6	1.18	3.98		182.83	35.56	34.81	17.22
		LOC_Os03g06880.1	kinase, pfkB family, putative, expressed	20	28.99	3.85	10.28		32.42	32.83	28.96	15.03
		LOC_Os03g03350.1	polygalacturonase, putative, expressed	8.12	4.41	2.07	2.98		23.74	28.27	14.17	5.01
		LOC_Os03g52460.1	glucose-1-phosphate adenylyltransferase large subunit, putative, expressed	144.76	111.91	38.49	5.97		44.65	176.29	180.83	103.92
		LOC_Os09g29070.1	glucose-6-phosphate isomerase, putative, expressed	89.77	56.46	28.12	21.56		111.97	116.72	121.07	76.69
		LOC_Os07g43390.1	4-alpha-glucanotransferase, chloroplast precursor, putative, expressed	11.87	6.27	4.14	6.63		28.52	31.92	23.1	19.09
		LOC_Os09g39570.1	beta-amylase, putative, expressed	40.2	20.86	14.21	2.65		28.88	55.93	39.43	25.04
		LOC_Os02g54030.1	polygalacturonase, putative, expressed	14.79	24.92	6.22	4.97		21.44	19.76	15.71	13.46
		LOC_Os05g44100.1	trehalose synthase, putative, expressed	20.41	10.68	9.47	4.64		31.36	32.83	21.26	16.28
		LOC_Os04g33040.1	alpha-amylase precursor, putative, expressed	22.7	15.43	10.95	10.94		43.05	18.85	21.26	12.21
		LOC_Os04g53300.1	polyphenol oxidase, putative, expressed	0	1.36	1.48	11.28		1.95	4.86	0	0
		LOC_Os01g44340.1	pectinesterase, putative, expressed	0.42	0.34	2.96	7.3		0.35	0	0	0.94
		LOC_Os03g04770.1	beta-amylase, putative, expressed	27.91	33.4	39.67	58.37		50.49	62.01	43.13	41.63
		LOC_Os09g31270.1	polygalacturonase, putative, expressed	3.96	2.54	0.59	0		6.38	2.43	1.54	1.25
		LOC_Os02g03690.1	beta-amylase, putative, expressed	6.25	3.9	3.26	0.66		13.11	6.38	4.31	2.5
		LOC_Os04g33460.1	1,4-alpha-glucan-branching enzyme 2, chloroplast precursor, putative, expressed	19.79	18.99	25.16	3.65		68.03	79.64	50.21	24.73
		LOC_Os09g20990.1	trehalose-6-phosphate synthase, putative, expressed	15.83	13.73	8.29	2.98		40.75	22.8	30.5	8.76
		LOC_Os06g43630.1	sucrose-phosphate synthase, putative, expressed	38.74	25.6	23.68	7.3		48.01	41.34	39.74	41.32
		LOC_Os09g29060.1	expressed protein	20.2	10.68	12.73	4.97		40.75	36.17	36.66	15.03
		LOC_Os01g53000.1	trehalose synthase, putative, expressed	40.41	20.35	35.82	10.28		70.16	59.58	46.52	23.16
		LOC_Os11g19220.1	mitosis protein dim1, putative, expressed	10.21	10.17	5.92	2.65		21.61	21.88	5.85	6.89
		LOC_Os09g26800.1	polygalacturonase, putative, expressed	16.66	10.17	8.29	6.96		16.12	20.97	18.79	15.65
		LOC_Os06g02180.1	CSLD2 - cellulose synthase-like family D, expressed	39.99	22.72	30.49	17.25		68.74	79.03	29.88	22.22
		LOC_Os03g22790.1	beta-amylase, putative, expressed	115.81	82.57	74.9	53.73		41.1	157.75	106.28	67.3
		LOC_Os01g32364.1	Os1bglu1 - beta-mannosidase/glucosidase homologue, expressed	31.03	18.99	35.53	14.59		6.02	34.04	17.25	28.17
		LOC_Os09g28400.1	alpha-amylase precursor, putative, expressed	0	0	0	0		0	0	4.93	0
		LOC_Os10g32810.1	beta-amylase, putative, expressed	6.67	7.8	4.74	3.32		9.92	15.2	11.71	11.89
		LOC_Os06g49970.2	alpha-amylase precursor, putative, expressed	3.96	9.66	3.55	1.33		6.02	2.43	6.78	5.63
		LOC_Os09g08072.1	glycosyl hydrolases, putative, expressed	3.75	3.22	2.37	0.66		3.54	9.42	5.55	1.88
		LOC_Os03g11420.1	Os3bglu6 - beta-glucosidase/beta-fucosidase/beta-galactosidase, expressed	3.54	2.03	3.85	1.66		1.77	7.9	4.62	2.82
		LOC_Os02g51620.1	glycosyl hydrolase family 3 protein, putative, expressed	18.33	10.17	33.45	15.59		92.66	51.06	12.94	18.16
		LOC_Os09g36060.1	endoglucanase, putative, expressed	0	0	0	0		58.29	21.28	6.16	0
		LOC_Os09g39770.1	C2 domain containing protein, putative, expressed	0	0	0.59	1.33		7.62	3.04	3.39	2.19
		LOC_Os01g12070.1	endoglucanase precursor, putative, expressed	0	0.34	0.59	0		4.07	0.91	0	0.63
		LOC_Os06g26234.2	1,4-alpha-glucan-branching enzyme, putative, expressed	0	0	0	0		6.91	0.61	1.23	0
		LOC_Os01g73580.1	glycosyl hydrolases, putative, expressed	0	0.68	0.89	0		5.49	1.22	1.54	0.63
		LOC_Os07g47830.1	pectinesterase, putative, expressed	0	0	1.78	0		2.3	0	1.85	1.88
		LOC_Os02g05744.1	endoglucanase, putative, expressed	0	0	0	0		3.37	0	0	0.63
		LOC_Os01g07790.1	polygalacturonase, putative	0	0	0	0		1.24	0	0	0
		LOC_Os11g19210.1	beta-D-xylosidase, putative, expressed	0	0	0	0		1.95	1.22	0	0
		LOC_Os01g19170.1	polygalacturonase, putative, expressed	0	0	0	0		0	0.91	0	0
		LOC_Os01g21034.3	pectinesterase, putative, expressed	0	0	0	0		3.01	1.22	0.62	0
		LOC_Os01g12030.1	endoglucanase precursor, putative, expressed	0	0	0	0		75.3	87.84	9.86	1.25
		LOC_Os03g53790.1	periplasmic beta-glucosidase precursor, putative, expressed	0	0	0	0		0.89	0	0	0
		LOC_Os08g25710.1	CSLD3 - cellulose synthase-like family D, expressed	0	0	0	0		8.68	0	0	0
		LOC_Os09g39760.1	pectinesterase, putative, expressed	0	0	0	0		0.53	0	0.62	0
		LOC_Os02g15690.1	polygalacturonase, putative, expressed	0.42	0	0.59	0		2.66	3.65	1.23	0.94
		LOC_Os08g31980.1	trehalose-6-phosphate synthase, putative, expressed	0.42	0	0	0		11.87	1.82	2.77	0.63
		LOC_Os01g03950.1	glycosyl hydrolase, family 31, putative, expressed	2.92	1.02	2.07	1.33		8.33	10.33	1.23	1.57
		LOC_Os09g23350.1	trehalose synthase, putative, expressed	11.04	5.09	11.84	8.29		170.79	41.03	20.95	5.95
		LOC_Os01g19220.1	beta-D-xylosidase, putative, expressed	2.08	0.68	2.66	1.33		1.06	11.55	0	1.25
		LOC_Os01g63220.3	kinase, pfkB family, putative, expressed	1.46	1.02	1.18	0.66		16.12	7.29	1.54	0
		LOC_Os09g33710.1	Os9bglu33 - beta-glucosidase homologue, similar to G. max hydroxyisourate hydrolase, expressed	0.42	0.34	0	0		3.72	1.22	0.62	0
		LOC_Os06g46340.1	glycosyl hydrolase, family 31, putative, expressed	2.5	0.51	0	1.66		8.5	3.04	2.77	0
		LOC_Os05g44600.1	pectinesterase, putative, expressed	1.46	0.68	0.59	0		1.95	14.89	3.39	1.88
		LOC_Os02g54190.1	pectinesterase, putative, expressed	0.42	0	0	0		0	1.82	0	0
		LOC_Os01g57854.1	pectinesterase, putative, expressed	0.42	0.34	0	0		6.02	3.04	0	0.63
		LOC_Os08g34900.1	pectinesterase, putative, expressed	1.04	0.34	0	0		2.83	3.95	0	0.63
		LOC_Os03g40550.1	kinase, pfkB family, putative, expressed	1.04	2.71	0	0		6.2	4.56	3.39	1.25
		LOC_Os08g39870.1	Os8bglu28 - beta-glucosidase homologue, similar to Os4bglu12 exoglucanase, expressed	1.25	0	0	0		1.59	0.91	0.62	0
		LOC_Os01g53990.2	pectinesterase, putative, expressed	0.83	1.19	0	0		0	3.04	0.92	0
		LOC_Os04g39900.1	Os4bglu13 - beta-glucosidase homologue, similar to Os4Bglu12 exoglucanase/b-glucosidase, expressed	2.92	1.7	0.59	0.99		8.15	7.6	4	2.19
		LOC_Os01g13550.1	beta-amylase, putative, expressed	4.79	5.26	4.44	0.99		27.64	18.85	11.09	8.14
		LOC_Os04g54810.1	beta-D-xylosidase, putative, expressed	4.58	1.19	0.89	0.66		1.59	11.55	2.16	1.25
		LOC_Os02g58480.1	sucrose synthase, putative, expressed	3.54	2.88	2.66	0.66		16.12	8.81	4.62	3.13
		LOC_Os06g14540.1	endoglucanase, putative, expressed	2.5	0.68	0.59	0.66		1.77	10.94	1.54	0
		LOC_Os03g14540.1	UDP-glucuronate 4-epimerase, putative, expressed	13.33	11.02	7.4	10.94		52.26	26.14	16.02	7.2
		LOC_Os07g41650.2	pectinesterase, putative, expressed	9.58	18.31	8.29	7.96		0.35	0.61	5.85	19.41
		LOC_Os08g25734.2	glucose-1-phosphate adenylyltransferase large subunit, chloroplast precursor, putative, expressed	7.71	5.26	7.4	7.96		0	1.82	7.09	11.58
		LOC_Os01g12020.1	LTPL18 - Protease inhibitor/seed storage/LTP family protein precursor, expressed	2.5	0.51	0	0		4.61	7.29	0	0
		LOC_Os09g32670.1	UDP-glucuronate 4-epimerase, putative, expressed	0	0	0	0		5.85	1.82	0	0
		LOC_Os08g29780.1	expressed protein	3.33	2.88	0.59	1.99		11.16	7.6	4.62	1.88
		LOC_Os01g09460.1	hexokinase, putative, expressed	6.67	7.12	2.07	1.33		18.07	7.6	9.86	3.76
		LOC_Os01g21070.1	endoglucanase, putative, expressed	0	0	0	0		0.35	4.26	0.62	0
		LOC_Os10g10700.1	invertase/pectin methylesterase inhibitor family protein, putative, expressed	0	0	0	0		0	2.74	0	0
		LOC_Os01g66940.1	kinase, pfkB family, putative, expressed	27.91	14.24	21.32	15.92		28.35	15.81	35.43	24.42
		LOC_Os07g46190.1	pectinesterase, putative, expressed	0	0	0	0		0.53	0.91	0	0
		LOC_Os01g63270.1	alpha-glucan phosphorylast isozyme, putative, expressed	1.46	0.51	1.18	0.66		0.53	2.74	0.62	0
		LOC_Os05g44760.1	hexokinase, putative, expressed	1.25	0.68	1.48	0.66		0.89	3.34	3.39	1.88
		LOC_Os04g35770.1	pectinesterase, putative, expressed	1.87	0.85	1.48	0		4.61	3.95	3.7	2.5
		LOC_Os07g36630.1	CSLF8 - cellulose synthase-like family F; beta1,3;1,4 glucan synthase, expressed	3.54	1.19	0.89	0.66		6.91	3.04	4	0.94
		LOC_Os08g29770.1	endoglucanase, putative, expressed	0.83	0	0	0		3.01	0.61	0	0
		LOC_Os08g01600.1	polygalacturonase, putative, expressed	3.75	3.56	3.26	2.65		9.21	4.86	3.39	3.44
		LOC_Os01g22590.1	retrotransposon protein, putative, unclassified, expressed	1.04	0	0	0		0	3.34	0	0
		LOC_Os03g26910.1	uncharacterized glycosyl hydrolase Rv2006/MT2062, putative, expressed	1.46	1.19	3.85	5.31		0.89	0.61	0.62	0
		LOC_Os09g33680.2	Os9bglu31 - beta-glucosidase, dhurrinase, similar to G. max hydroxyisourate hydrolase, expressed	1.67	1.53	2.37	0		0.89	1.22	0.62	1.25
		LOC_Os04g54850.1	pectinesterase, putative, expressed	0	0	1.18	2.32		0	0	0	0
		LOC_Os11g08750.1	pectinesterase, putative, expressed	1.04	0.34	0	0		0	0	0	0
ko00510	N-Glycan biosynthesis
		LOC_Os12g39340.1	glycosyl transferase, group 1 domain containing protein, expressed	7.5	4.07	0.59	2.98		13.82	10.03	6.78	1.25
		LOC_Os07g23880.1	glycosyl hydrolase, family 31, putative, expressed	53.11	22.38	14.8	1.33		65.37	64.44	90.57	23.48
		LOC_Os03g17940.1	phosphatase, putative, expressed	24.37	17.29	14.8	9.29		37.38	44.38	23.72	11.89
		LOC_Os01g69210.1	mannosyl-oligosaccharide glucosidase, putative, expressed	11.04	3.56	2.37	1.33		15.06	12.16	12.01	9.08
		LOC_Os02g58590.1	N-acetylglucosaminyltransferase I, putative, expressed	19.79	7.97	10.07	4.97		25.69	28.57	35.43	31.62
		LOC_Os04g32550.1	defender against cell death 1, putative, expressed	40.82	18.65	13.03	15.59		40.22	78.12	46.83	29.74
		LOC_Os04g57890.1	oligosaccharyl transferase, putative, expressed	31.87	17.46	2.66	10.61		54.21	55.02	27.73	20.03
		LOC_Os05g23600.1	dolichyl-diphosphooligosaccharide--protein glycosyltransferase 67 kDasubunit precursor, putative, expressed	33.53	28.15	6.22	19.9		71.75	111.86	35.74	19.72
		LOC_Os01g11070.1	Alg9-like mannosyltransferase protein, putative, expressed	11.66	5.26	3.55	3.65		12.05	17.93	10.47	7.83
		LOC_Os07g10830.1	dolichyl-diphosphooligosaccharide--protein glycosyltransferase 48 kDasubunit precursor, putative, expressed	48.74	25.94	15.1	14.59		63.78	115.81	72.7	46.33
		LOC_Os03g36730.1	OST3/OST6 family protein, putative, expressed	29.58	18.82	12.43	7.96		51.91	62.01	37.28	15.34
		LOC_Os03g11720.1	glycosyl hydrolase, family 31, putative, expressed	39.16	31.03	18.65	16.91		76	61.7	59.15	30.36
		LOC_Os04g42490.1	DIE2/ALG10 family, putative, expressed	7.71	3.05	4.44	0		8.15	11.85	9.55	5.95
		LOC_Os07g07010.1	glucosyltransferase, putative, expressed	7.71	3.73	5.03	0.99		6.38	8.51	21.56	8.45
		LOC_Os04g51690.1	glycosyl hydrolase family 47 domain contain protein, expressed	30.83	28.49	37.01	7.63		133.94	69.91	51.76	31.3
		LOC_Os05g11850.1	glycosyl hydrolase family 47 domain contain protein, expressed	20.41	11.02	23.39	5.97		21.97	36.17	21.26	25.04
		LOC_Os01g15780.1	glycosyl transferase, group 1 domain containing protein, expressed	18.12	13.06	8.59	5.64		52.97	25.23	33.89	10.02
		LOC_Os02g46320.1	glucosyltransferase, putative, expressed	12.5	11.7	8.29	4.64		27.11	24.32	18.48	7.83
		LOC_Os04g49960.1	glycosyl transferase, group 1 domain containing protein, expressed	25.83	15.6	24.87	15.92		52.09	46.2	52.06	31.3
		LOC_Os03g60939.1	dolichyl-phosphate beta-glycosyltransferase, putative, expressed	25.62	20.18	35.53	17.25		71.57	38.91	35.74	38.19
		LOC_Os01g16310.1	glycosyl hydrolase, family 31, putative, expressed	0	0.51	0.59	0.66		13.29	0.91	1.85	0
		LOC_Os07g30250.1	RFT1, putative, expressed	8.54	5.93	4.44	3.32		16.12	9.42	16.33	11.89
		LOC_Os02g47570.1	phosphatase, putative, expressed	5	2.54	4.14	1.33		16.83	9.12	10.78	5.63
		LOC_Os04g57880.1	heat shock protein DnaJ, putative, expressed	3.75	3.05	2.37	0.99		10.63	4.86	8.32	3.44
		LOC_Os02g04725.3	dolichol phosphate-mannose biosynthesis regulatory protein, putative, expressed	8.12	9.16	13.62	3.65		24.63	21.58	16.64	9.08
		LOC_Os02g50780.1	glycosyl hydrolase family 47 domain contain protein, expressed	5.62	4.92	1.78	1.66		14.7	9.42	8.63	1.57
		LOC_Os04g46050.1	Alg9-like mannosyltransferase protein, putative, expressed	2.08	1.87	1.18	1.33		11.69	5.47	1.54	0.94
		LOC_Os02g55470.1	alpha-1,6-mannosyl-glycoprotein 2-beta-N-acetylglucosaminyltransferase, putative	1.25	0.68	1.18	0.66		4.07	2.43	4.62	2.19
ko00511	Other glycan degradation
		LOC_Os04g47280.1	ATFUC1, putative, expressed	9.79	3.22	2.37	1.33		7.62	10.64	5.85	2.19
		LOC_Os10g19960.1	beta-galactosidase, putative, expressed	59.99	6.27	2.07	0		39.51	86.02	48.67	13.46
		LOC_Os09g34920.1	glycosyl hydrolase family 29, putative, expressed	50.61	18.82	2.66	1.66		33.84	58.36	45.29	13.15
		LOC_Os03g06940.1	beta-galactosidase, putative, expressed	19.58	6.95	1.48	1.33		38.62	97.27	13.55	5.63
		LOC_Os05g02510.1	beta-hexosaminidase precursor, putative, expressed	32.7	16.11	7.4	12.27		34.19	38.3	26.19	10.33
		LOC_Os01g39830.1	beta-galactosidase, putative, expressed	27.91	7.29	9.18	3.32		12.76	28.27	22.8	24.73
		LOC_Os06g37560.1	beta-galactosidase precursor, putative, expressed	74.36	20.18	77.56	9.95		42.17	102.74	97.35	81.39
		LOC_Os03g11980.1	beta-hexosaminidase precursor, putative, expressed	3.33	1.19	0	0.99		13.29	3.95	3.39	2.19
		LOC_Os12g24170.1	beta-galactosidase precursor, putative, expressed	60.82	41.03	13.03	5.97		71.93	71.73	44.05	33.49
		LOC_Os11g32369.1	expressed protein	7.5	6.44	3.85	0		11.52	6.69	11.71	3.76
		LOC_Os05g35360.1	beta-galactosidase 7 precursor, putative, expressed	0	1.02	0.89	1.33		1.06	1.22	1.54	0.94
		LOC_Os01g65460.2	beta-galactosidase precursor, putative, expressed	1.04	0	0.89	0		3.72	1.22	1.85	0
		LOC_Os08g43570.1	beta-galactosidase precursor, putative, expressed	0	0	0	0		2.3	0.61	0	0.63
		LOC_Os01g66700.1	beta-hexosaminidase precursor, putative, expressed	2.71	0.34	0	0		0	4.26	2.46	0
ko00520	Amino sugar and nucleotide sugar metabolism
		LOC_Os05g15770.1	glycosyl hydrolase, putative, expressed	0	2.2	16.58	94.19		20.91	28.27	42.82	8.14
		LOC_Os08g40680.1	glycosyl hydrolase, putative, expressed	1.25	3.22	5.33	5.64		47.3	4.26	5.24	6.89
		LOC_Os05g32140.1	NAD dependent epimerase/dehydratase family protein, putative, expressed	7.5	7.46	12.73	11.61		30.83	10.03	17.56	16.9
		LOC_Os04g09390.1	HEV3 - Hevein family protein precursor, expressed	456.15	1385.62	1428.7	1068.92		0	8.51	865.05	1001.05
		LOC_Os07g23850.1	glycosyl hydrolase, putative	17.5	3.56	4.14	2.32		8.5	15.81	22.49	1.25
		LOC_Os04g41620.1	CHIT2 - Chitinase family protein precursor, expressed	5.62	4.24	2.07	0.66		3.54	1.22	3.7	0.63
		LOC_Os06g12600.1	kinase, pfkB family, putative, expressed	9.79	2.54	3.26	0.99		14.88	7.29	3.08	1.57
		LOC_Os02g02560.1	UTP--glucose-1-phosphate uridylyltransferase, putative, expressed	7.71	1.87	0.59	0		0	17.02	4.62	1.57
		LOC_Os11g47520.1	glycosyl hydrolase, putative, expressed	465.52	173.8	152.17	139.63		0	22.8	126.62	124.27
		LOC_Os06g04620.1	GDP-mannose 4,6 dehydratase 2, putative, expressed	15	6.1	1.48	2.65		42.7	17.02	13.55	4.7
		LOC_Os05g02510.1	beta-hexosaminidase precursor, putative, expressed	32.7	16.11	7.4	12.27		34.19	38.3	26.19	10.33
		LOC_Os08g41440.1	UDP-glucuronate 4-epimerase, putative, expressed	17.7	1.53	4.74	0.66		28.52	49.85	5.85	5.95
		LOC_Os07g09720.1	phosphoacetylglucosamine mutase, putative, expressed	20	12.72	5.92	1.99		37.38	44.38	23.41	7.51
		LOC_Os09g35800.1	UDP-glucose 4-epimerase, putative, expressed	26.24	22.21	6.22	8.29		29.94	28.88	22.49	10.02
		LOC_Os02g54890.1	UDP-glucuronate 4-epimerase, putative, expressed	20.41	7.8	21.02	8.62		51.73	72.65	21.56	7.83
		LOC_Os08g28730.1	NAD dependent epimerase/dehydratase family protein, putative, expressed	42.28	8.31	7.4	3.98		25.87	38.6	29.57	16.59
		LOC_Os12g25690.1	UDP-glucose 6-dehydrogenase, putative, expressed	21.25	9.16	12.43	2.98		19.84	33.74	12.01	8.45
		LOC_Os04g52730.1	NAD dependent epimerase/dehydratase family domain containing protein, expressed	34.58	14.24	12.73	11.94		89.11	57.45	26.8	14.09
		LOC_Os05g45590.1	hexokinase, putative, expressed	22.08	8.99	7.7	3.65		29.94	41.03	33.27	9.08
		LOC_Os08g41100.1	CHIT12 - Chitinase family protein precursor, expressed	133.72	71.55	84.37	34.16		124.9	104.86	98.58	56.03
		LOC_Os05g33130.1	CHIT17 - Chitinase family protein precursor, expressed	1.87	10.68	3.85	25.87		13.64	10.03	5.55	4.38
		LOC_Os07g43820.1	glycosyl hydrolase, putative, expressed	3.33	0	0	0		3.01	16.72	4.93	0
		LOC_Os04g51880.2	GHMP kinases ATP-binding protein, putative, expressed	7.29	0.34	0.89	0		6.02	17.63	5.55	2.19
		LOC_Os03g50480.1	phosphoglucomutase, putative, expressed	4.58	0.51	1.18	0		0	0.91	2.16	1.57
		LOC_Os01g71320.1	hexokinase, putative, expressed	25.62	3.73	13.32	2.32		49.61	27.96	36.04	13.46
		LOC_Os01g73790.1	NAD dependent epimerase/dehydratase family protein, putative, expressed	7.71	1.53	5.62	2.65		4.43	9.73	5.85	8.76
		LOC_Os07g36610.1	CSLF9 - cellulose synthase-like family F; beta1,3;1,4 glucan synthase, expressed	4.79	1.02	1.78	0.66		3.01	4.56	2.77	0.94
		LOC_Os05g09500.1	hexokinase, putative, expressed	11.46	3.39	3.85	1.66		7.62	13.98	12.01	7.51
		LOC_Os07g09890.1	hexokinase, putative, expressed	9.16	2.88	0.89	0		1.77	6.08	7.09	7.2
		LOC_Os01g07910.1	NADH-cytochrome b5 reductase, putative, expressed	42.49	14.41	27.24	10.61		58.11	85.11	41.59	25.98
		LOC_Os12g23180.1	3-beta hydroxysteroid dehydrogenase/isomerase family protein, putative, expressed	12.29	4.24	2.96	0		36.14	24.32	13.55	10.96
		LOC_Os06g44270.1	synthase, putative, expressed	15.83	5.76	4.74	2.98		20.55	38.3	17.87	16.28
		LOC_Os07g13980.1	glucose-1-phosphate adenylyltransferase large subunit, putative, expressed	10.41	3.9	4.14	0.99		11.16	24.92	9.24	3.76
		LOC_Os02g04840.1	GHMP kinases ATP-binding protein, putative, expressed	29.79	11.7	20.13	4.31		31	36.17	41.59	24.73
		LOC_Os08g02120.1	kinase, pfkB family, putative, expressed	249.32	103.6	87.63	14.26		148.82	546.21	280.03	151.82
		LOC_Os05g15880.1	glycosyl hydrolase, putative, expressed	0	0	16.28	173.45		0	0	0	0
		LOC_Os04g51880.6	GHMP kinases ATP-binding protein, putative, expressed	3.75	1.19	0	0		10.28	11.55	8.93	4.07
		LOC_Os12g36890.1	CSLD4 - cellulose synthase-like family D, expressed	3.54	0.68	0	0		9.74	32.83	2.46	0.63
		LOC_Os02g48460.1	NAD dependent epimerase/dehydratase family protein, putative, expressed	3.33	1.02	0	0		0.89	3.04	0	0
		LOC_Os03g11980.1	beta-hexosaminidase precursor, putative, expressed	3.33	1.19	0	0.99		13.29	3.95	3.39	2.19
		LOC_Os03g06880.1	kinase, pfkB family, putative, expressed	20	28.99	3.85	10.28		32.42	32.83	28.96	15.03
		LOC_Os06g48940.1	GHMP kinases ATP-binding protein, putative, expressed	11.66	7.29	2.37	0.66		10.1	19.15	16.64	8.76
		LOC_Os03g52460.1	glucose-1-phosphate adenylyltransferase large subunit, putative, expressed	144.76	111.91	38.49	5.97		44.65	176.29	180.83	103.92
		LOC_Os09g29070.1	glucose-6-phosphate isomerase, putative, expressed	89.77	56.46	28.12	21.56		111.97	116.72	121.07	76.69
		LOC_Os02g45540.1	synthase, putative, expressed	35.2	35.78	11.25	8.95		28.52	44.68	36.66	19.41
		LOC_Os06g51060.1	CHIT8 - Chitinase family protein precursor, expressed	2.5	4.24	1.78	35.49		17.36	10.64	3.7	1.57
		LOC_Os09g29060.1	expressed protein	20.2	10.68	12.73	4.97		40.75	36.17	36.66	15.03
		LOC_Os06g02180.1	CSLD2 - cellulose synthase-like family D, expressed	39.99	22.72	30.49	17.25		68.74	79.03	29.88	22.22
		LOC_Os05g51680.1	SCP-like extracellular protein, expressed	0	0.51	2.37	0.99		1.06	0.61	0	0.63
		LOC_Os11g47560.1	glycosyl hydrolase, putative, expressed	0	0	0	0		15.59	0	0	0
		LOC_Os06g51050.1	CHIT7 - Chitinase family protein precursor, expressed	0	1.87	0	0.66		6.56	6.38	1.54	0
		LOC_Os08g40690.1	glycosyl hydrolase, putative, expressed	0.42	0	0.59	0.99		4.43	0.91	0	0
		LOC_Os11g47550.1	glycosyl hydrolase, putative, expressed	0.42	0.68	0	0		11.34	2.74	3.39	0
		LOC_Os10g39680.1	CHIT14 - Chitinase family protein precursor, expressed	1.04	2.88	0	4.31		15.41	17.93	2.77	1.57
		LOC_Os11g47600.1	glycosyl hydrolase, putative, expressed	0.42	1.02	0	3.32		9.74	9.42	4.62	1.57
		LOC_Os03g04060.1	CHIT16 - Chitinase family protein precursor, expressed	0	0.34	0.89	0.99		33.48	3.34	0	0
		LOC_Os01g49320.1	glycosyl hydrolase, putative, expressed	0	1.02	0	0		4.07	1.82	0.92	0
		LOC_Os02g39330.1	CHIT1 - Chitinase family protein precursor, expressed	0	0	0	0		5.85	0.91	0	0
		LOC_Os08g25710.1	CSLD3 - cellulose synthase-like family D, expressed	0	0	0	0		8.68	0	0	0
		LOC_Os01g63220.3	kinase, pfkB family, putative, expressed	1.46	1.02	1.18	0.66		16.12	7.29	1.54	0
		LOC_Os03g40550.1	kinase, pfkB family, putative, expressed	1.04	2.71	0	0		6.2	4.56	3.39	1.25
		LOC_Os03g61710.1	GHMP kinases ATP-binding protein, putative, expressed	9.79	8.48	7.99	3.32		43.58	32.83	19.1	5.95
		LOC_Os04g51880.5	GHMP kinases ATP-binding protein, putative, expressed	1.46	0.68	0	0		6.38	6.08	8.32	3.13
		LOC_Os01g47070.1	glycosyl hydrolase, putative, expressed	1.25	2.03	2.07	0		8.15	6.38	1.23	0
		LOC_Os05g40990.1	NADH-cytochrome b5 reductase, putative, expressed	3.75	1.19	4.44	1.33		9.92	10.03	6.16	5.01
		LOC_Os03g14540.1	UDP-glucuronate 4-epimerase, putative, expressed	13.33	11.02	7.4	10.94		52.26	26.14	16.02	7.2
		LOC_Os01g20890.1	expressed protein	38.53	29.5	23.09	28.19		205.16	85.41	48.37	19.72
		LOC_Os01g62840.1	mannose-1-phosphate guanyltransferase, putative, expressed	16.66	11.7	8.29	10.61		55.45	18.85	13.25	8.76
		LOC_Os08g25734.2	glucose-1-phosphate adenylyltransferase large subunit, chloroplast precursor, putative, expressed	7.71	5.26	7.4	7.96		0	1.82	7.09	11.58
		LOC_Os01g64110.1	glycosyl hydrolase, putative, expressed	0	0	0	0.66		6.38	0.61	1.54	0
		LOC_Os09g32670.1	UDP-glucuronate 4-epimerase, putative, expressed	0	0	0	0		5.85	1.82	0	0
		LOC_Os11g47610.1	glycosyl hydrolase, putative, expressed	0	0	0	0		3.54	1.22	0	0
		LOC_Os11g47590.1	glycosyl hydrolase, putative, expressed	0	0	0	0		2.48	0.61	0	0
		LOC_Os07g01770.1	expressed protein	0	0	0	0		2.48	0	0	0
		LOC_Os03g30470.1	CHIT4 - Chitinase family protein precursor, expressed	0.62	0.51	0	0		23.92	26.75	2.77	0
		LOC_Os11g47570.1	glycosyl hydrolase, putative, expressed	0.42	0	0.89	0		10.45	9.73	3.08	0
		LOC_Os01g09460.1	hexokinase, putative, expressed	6.67	7.12	2.07	1.33		18.07	7.6	9.86	3.76
		LOC_Os01g66700.1	beta-hexosaminidase precursor, putative, expressed	2.71	0.34	0	0		0	4.26	2.46	0
		LOC_Os11g47580.1	glycosyl hydrolase, putative, expressed	0	0	0.59	0		1.95	3.65	0.62	0
		LOC_Os05g33150.1	CHIT6 - Chitinase family protein precursor, expressed	0	0	0	0		0	3.04	0	0
		LOC_Os09g31310.1	acetyltransferase, GNAT family, putative, expressed	1.67	1.87	1.78	0.66		3.01	0.91	8.93	2.5
		LOC_Os09g15420.1	NAD dependent epimerase/dehydratase family protein, putative, expressed	8.33	5.43	7.7	2.98		11.52	6.08	20.02	10.96
		LOC_Os01g66940.1	kinase, pfkB family, putative, expressed	27.91	14.24	21.32	15.92		28.35	15.81	35.43	24.42
		LOC_Os05g44760.1	hexokinase, putative, expressed	1.25	0.68	1.48	0.66		0.89	3.34	3.39	1.88
		LOC_Os07g36630.1	CSLF8 - cellulose synthase-like family F; beta1,3;1,4 glucan synthase, expressed	3.54	1.19	0.89	0.66		6.91	3.04	4	0.94
		LOC_Os02g48650.1	acetyltransferase, GNAT family, putative, expressed	3.12	1.36	0	0.66		6.02	6.08	3.08	1.88
		LOC_Os08g03570.1	NAD dependent epimerase/dehydratase family protein, putative, expressed	10	6.78	4.14	6.63		16.3	9.73	11.71	6.26
		LOC_Os04g41680.1	CHIT3 - Chitinase family protein precursor, expressed	2.71	2.37	0.59	0		3.19	1.22	0.62	0.94
		LOC_Os11g47510.1	glycosyl hydrolase, putative, expressed	2.29	2.03	2.96	1.99		1.06	2.74	0.92	0
ko00531	Glycosaminoglycan degradation
		LOC_Os10g19960.1	beta-galactosidase, putative, expressed	59.99	6.27	2.07	0		39.51	86.02	48.67	13.46
		LOC_Os03g06940.1	beta-galactosidase, putative, expressed	19.58	6.95	1.48	1.33		38.62	97.27	13.55	5.63
		LOC_Os05g02510.1	beta-hexosaminidase precursor, putative, expressed	32.7	16.11	7.4	12.27		34.19	38.3	26.19	10.33
		LOC_Os01g39830.1	beta-galactosidase, putative, expressed	27.91	7.29	9.18	3.32		12.76	28.27	22.8	24.73
		LOC_Os06g37560.1	beta-galactosidase precursor, putative, expressed	74.36	20.18	77.56	9.95		42.17	102.74	97.35	81.39
		LOC_Os03g11980.1	beta-hexosaminidase precursor, putative, expressed	3.33	1.19	0	0.99		13.29	3.95	3.39	2.19
		LOC_Os12g24170.1	beta-galactosidase precursor, putative, expressed	60.82	41.03	13.03	5.97		71.93	71.73	44.05	33.49
		LOC_Os04g55730.1	alpha-N-acetylglucosaminidase, putative, expressed	35.62	25.6	19.83	8.62		14.7	20.97	24.03	20.97
		LOC_Os05g35360.1	beta-galactosidase 7 precursor, putative, expressed	0	1.02	0.89	1.33		1.06	1.22	1.54	0.94
		LOC_Os01g65460.2	beta-galactosidase precursor, putative, expressed	1.04	0	0.89	0		3.72	1.22	1.85	0
		LOC_Os08g43570.1	beta-galactosidase precursor, putative, expressed	0	0	0	0		2.3	0.61	0	0.63
		LOC_Os01g66700.1	beta-hexosaminidase precursor, putative, expressed	2.71	0.34	0	0		0	4.26	2.46	0
		LOC_Os05g06360.1	heparan-alpha-glucosaminide N-acetyltransferase, putative, expressed	2.5	1.53	0.89	0.99		7.26	10.33	5.55	1.88
ko00561	Glycerolipid metabolism
		LOC_Os02g02340.1	glycerol-3-phosphate acyltransferase, putative, expressed	1.04	3.73	6.51	4.64		1.59	2.43	2.16	13.46
		LOC_Os04g34000.1	digalactosyldiacylglycerol synthase, chloroplast precursor, putative, expressed	2.71	6.61	4.14	0.66		8.15	4.86	24.03	28.17
		LOC_Os11g41900.1	acyltransferase, putative, expressed	59.36	52.22	79.04	20.56		86.99	111.25	133.7	166.22
		LOC_Os05g39690.1	oxidoreductase, aldo/keto reductase family protein, putative, expressed	10.41	86.3	168.45	242.44		11.69	7.9	13.86	27.86
		LOC_Os05g32140.1	NAD dependent epimerase/dehydratase family protein, putative, expressed	7.5	7.46	12.73	11.61		30.83	10.03	17.56	16.9
		LOC_Os06g39230.1	aldehyde dehydrogenase, putative, expressed	5.83	2.54	1.18	0		12.93	12.16	2.46	0
		LOC_Os04g45720.1	aldehyde dehydrogenase, putative, expressed	4.17	0.68	0	0		16.3	5.78	6.47	0
		LOC_Os02g57240.1	oxidoreductase, aldo/keto reductase family protein, putative, expressed	71.03	32.55	11.25	17.91		146.34	100.31	26.19	15.34
		LOC_Os01g63580.1	glycerol-3-phosphate acyltransferase, putative, expressed	45.62	9.66	6.51	2.32		18.6	95.14	22.18	11.58
		LOC_Os01g44069.1	glycerol-3-phosphate acyltransferase, putative, expressed	45.82	16.11	11.84	1.66		67.32	124.01	37.89	15.34
		LOC_Os10g27330.1	glycerol-3-phosphate acyltransferase, putative, expressed	12.91	4.92	30.2	3.32		1.59	10.64	3.7	4.38
		LOC_Os01g33420.1	glycosyl hydrolase family protein 27, putative, expressed	35.2	20.52	9.18	8.95		58.46	45.59	23.72	13.15
		LOC_Os10g02480.1	oxidoreductase, aldo/keto reductase family protein, putative, expressed	0	6.78	0	2.65		2.3	2.43	1.54	1.25
		LOC_Os08g20420.1	MGD2, putative, expressed	2.92	10.34	2.07	1.33		0.89	2.74	3.7	6.26
		LOC_Os08g08110.1	diacylglycerol kinase, putative, expressed	6.87	1.53	0.89	2.65		10.98	3.95	8.01	3.44
		LOC_Os07g01030.1	glycosyl transferase, group 1 domain containing protein, expressed	8.75	2.54	0	0		4.25	0.91	3.7	4.38
		LOC_Os01g43090.1	oxidoreductase, aldo/keto reductase family protein, putative, expressed	18.12	5.76	3.26	1.33		14.35	24.32	22.8	9.7
		LOC_Os03g15840.1	glycosyl transferase, group 1 domain containing protein, expressed	8.96	6.95	24.87	11.28		26.75	15.2	4.62	5.63
		LOC_Os07g34730.1	acyltransferase, putative, expressed	23.12	15.09	7.7	5.31		34.02	36.17	32.35	16.28
		LOC_Os04g26910.1	oxidoreductase, aldo/keto reductase family protein, putative, expressed	17.7	17.97	5.92	15.59		30.12	33.44	14.17	10.02
		LOC_Os09g25580.1	monogalactosyldiacylglycerol synthase, putative, expressed	15.83	9.66	5.62	2.98		23.21	31.61	27.42	17.84
		LOC_Os11g05990.1	digalactosyldiacylglycerol synthase, chloroplast precursor, putative, expressed	12.5	11.02	4.74	5.97		66.61	27.36	15.4	7.2
		LOC_Os02g33580.1	digalactosyldiacylglycerol synthase, chloroplast precursor, putative, expressed	64.15	63.24	25.16	17.25		111.08	68.39	90.57	47.58
		LOC_Os05g38350.1	glycerol-3-phosphate acyltransferase 8, putative, expressed	0	1.36	1.78	2.98		0	0	0	1.57
		LOC_Os07g05000.1	oxidoreductase, aldo/keto reductase family protein, putative, expressed	3.54	1.7	2.37	0		11.69	7.6	3.39	2.19
		LOC_Os10g35390.1	acyltransferase, putative, expressed	7.5	3.9	13.32	0.99		9.74	9.73	16.64	14.71
		LOC_Os03g11560.1	digalactosyldiacylglycerol synthase, chloroplast precursor, putative, expressed	21.25	16.62	30.2	2.98		12.76	7.9	28.03	40.69
		LOC_Os07g48160.1	alpha-galactosidase precursor, putative, expressed	6.67	5.43	2.66	0.99		6.02	7.6	6.16	4.7
		LOC_Os02g54650.1	diacylglycerol kinase, putative, expressed	15.41	11.36	16.58	2.65		11.69	22.49	24.65	15.03
		LOC_Os10g42720.1	acyltransferase, putative, expressed	10.41	5.93	3.55	2.98		30.12	14.59	8.93	3.76
		LOC_Os02g55910.2	monogalactosyldiacylglycerol synthase, putative, expressed	3.96	5.6	3.55	7.63		2.13	4.56	0.62	0.63
		LOC_Os02g56910.1	lecithine cholesterol acyltransferase, putative	0	0	0	0.66		0.89	0	0.92	0
		LOC_Os11g45400.1	glycerol-3-phosphate acyltransferase, putative, expressed	0	0	0	0		2.13	0	0	0
		LOC_Os01g62860.1	oxidoreductase, aldo/keto reductase family protein, putative, expressed	1.25	0	0	0.66		2.3	4.26	0.62	0
		LOC_Os05g38219.1	expressed protein	1.04	0.51	0.89	0.66		6.73	0.61	3.39	4.07
		LOC_Os08g15090.1	diacylglycerol kinase catalytic domain family protein, expressed	2.92	0.34	1.78	0		2.48	3.95	3.08	1.25
		LOC_Os09g27210.1	lecithine cholesterol acyltransferase, putative, expressed	24.79	18.99	20.43	12.6		39.15	53.19	40.36	23.79
		LOC_Os07g26900.1	alpha-galactosidase precursor, putative, expressed	6.46	3.22	3.85	3.32		9.21	18.85	9.55	8.45
		LOC_Os04g55410.1	FGGY family of carbohydrate kinases, putative, expressed	16.87	15.6	11.55	11.94		43.05	24.32	45.9	20.35
		LOC_Os01g57360.1	acyltransferase, putative, expressed	17.91	18.14	20.72	10.61		25.69	38.3	37.89	25.04
		LOC_Os01g57420.1	diacylglycerol kinase, putative, expressed	11.04	13.06	14.21	11.94		16.12	19.45	25.57	15.96
		LOC_Os03g13390.2	oxidoreductase, aldo/keto reductase family protein, putative, expressed	9.58	4.07	13.32	4.97		9.92	18.85	21.56	17.22
		LOC_Os01g40860.1	aldehyde dehydrogenase, putative, expressed	0.62	0.51	3.55	1.99		0.89	0	1.54	5.01
		LOC_Os04g37490.1	oxidoreductase, aldo/keto reductase family protein, putative, expressed	1.46	1.02	4.14	5.64		0.53	2.13	5.24	5.63
		LOC_Os06g15990.1	aldehyde dehydrogenase, putative, expressed	182.88	138.87	105.39	105.13		317.66	262.62	262.78	118.01
ko00562	Inositol phosphate metabolism
		LOC_Os06g50840.1	zinc finger family protein, putative, expressed	26.87	15.09	7.7	6.3		28.35	24.32	26.49	11.27
		LOC_Os07g37220.1	inositol-1-monophosphatase, putative, expressed	19.37	11.7	6.81	2.32		20.02	21.28	16.02	8.45
		LOC_Os09g34300.1	Inositol 1, 3, 4-trisphosphate 5/6-kinase, putative, expressed	80.4	45.27	47.66	17.25		31.18	66.26	56.68	36.62
		LOC_Os03g63580.1	phosphoesterase family protein, putative, expressed	1.67	6.44	4.44	2.65		0.35	2.43	1.54	6.89
		LOC_Os07g09330.1	inositol-1-monophosphatase, putative, expressed	27.08	12.72	8.88	7.96		29.23	15.5	26.49	16.59
		LOC_Os03g49510.1	phosphatidylinositol-4-phosphate 5-kinase, putative, expressed	16.45	7.8	5.62	0.99		25.69	28.57	19.1	7.51
		LOC_Os01g01190.1	phosphoesterase family protein, putative, expressed	4.58	2.03	0	0		12.58	22.8	8.32	0.94
		LOC_Os12g21890.1	PTEN, putative, expressed	22.7	12.89	4.44	2.98		25.33	26.14	39.12	26.61
		LOC_Os03g50320.1	phosphatidylinositol 4-kinase PI4K, putative, expressed	16.04	11.19	6.81	2.65		28.88	25.23	17.25	7.51
		LOC_Os07g38580.1	zinc finger family protein, putative, expressed	41.03	46.12	18.95	23.55		86.28	64.74	64.69	27.23
		LOC_Os09g38330.1	MORN repeat domain containing protein, expressed	4.79	1.87	0.89	0		10.45	4.26	3.39	2.82
		LOC_Os08g05280.1	oxidoreductase family, NAD-binding Rossmann fold containing protein, expressed	4.79	2.2	3.55	0		2.83	3.34	8.32	1.57
		LOC_Os09g23740.1	1-phosphatidylinositol-4-phosphate 5-kinase/ zinc ion binding protein, putative, expressed	3.75	1.36	2.37	0		14	5.78	6.78	1.25
		LOC_Os03g51610.1	Inositol 1, 3, 4-trisphosphate 5/6-kinase, putative, expressed	37.08	24.25	31.38	5.97		15.24	13.07	34.2	54.78
		LOC_Os10g01480.1	Inositol 1, 3, 4-trisphosphate 5/6-kinase, putative, expressed	27.91	20.86	24.28	4.97		20.91	33.13	80.71	30.36
		LOC_Os01g73410.1	FYVE zinc finger domain containing protein, expressed	10.83	8.48	6.81	2.32		20.37	17.33	18.18	17.84
		LOC_Os06g14750.1	phosphatidylinositol-4-phosphate 5-Kinase family protein, putative, expressed	12.29	7.29	8.59	3.32		18.78	12.46	17.87	9.7
		LOC_Os08g33200.1	1-phosphatidylinositol-4-phosphate 5-kinase/ zinc ion binding protein, putative, expressed	11.87	8.65	7.11	3.32		17.01	23.4	11.4	22.22
		LOC_Os09g28060.1	MORN repeat domain containing protein, expressed	12.91	6.61	18.65	3.65		18.78	22.19	18.18	19.41
		LOC_Os03g61130.1	phosphoesterase family protein, putative, expressed	80.82	47.31	40.56	26.86		95.32	117.63	104.43	71.06
		LOC_Os03g49800.1	phosphatidylinositol-4-phosphate 5-kinase, putative, expressed	24.58	17.63	19.83	8.62		47.13	37.99	31.42	17.53
		LOC_Os12g08280.1	inositol-1-monophosphatase, putative, expressed	28.74	21.36	24.57	11.61		24.63	30.09	33.89	41.95
		LOC_Os08g34950.1	chaperonin Cpn60/TCP-1, putative, expressed	33.53	25.94	45.59	15.92		48.37	41.34	55.45	55.41
		LOC_Os04g59540.1	phosphatidylinositol-4-phosphate 5-Kinase, putative, expressed	5.21	4.92	3.26	3.98		5.49	9.12	4.31	2.82
		LOC_Os08g01390.1	phosphatidylinositol-4-phosphate 5-Kinase, putative, expressed	11.25	12.21	16.87	14.92		31.89	17.63	10.47	7.83
		LOC_Os01g72520.1	phosphoesterase family protein, putative, expressed	28.74	40.69	25.46	19.9		169.19	90.28	65.31	24.42
		LOC_Os07g37230.1	inositol-1-monophosphatase, putative, expressed	0	0	0	0		1.59	0	0.92	0
		LOC_Os03g18010.1	phospholipase C, putative, expressed	0	0	0	0		0.89	0	0	0
		LOC_Os03g15550.1	phosphatidylinositol-4-phosphate 5-kinase, putative, expressed	0.42	0.68	0	0.66		0.53	0	0	0.63
		LOC_Os03g24160.1	phosphatidylinositol-4-phosphate 5-kinase, putative, expressed	0.42	0.85	0	0		3.01	2.13	0.62	0.63
		LOC_Os08g36590.1	antifreeze glycoprotein, putative, expressed	4.17	6.44	1.18	4.97		23.56	8.21	8.32	3.76
		LOC_Os05g03610.1	phospholipase C, putative, expressed	1.25	0.34	0.89	0		3.19	1.82	0.62	0
		LOC_Os07g46490.1	phosphatidylinositol-4-phosphate 5-kinase, putative, expressed	1.46	3.56	0	0.66		4.25	5.47	2.16	2.5
		LOC_Os03g50325.1	phosphatidylinositol 4-kinase, putative, expressed	1.25	1.7	1.48	0.66		3.9	0.61	1.85	1.57
		LOC_Os03g54240.1	expressed protein	2.29	1.02	3.85	1.99		11.87	5.17	2.46	0
		LOC_Os07g17130.1	FYVE zinc finger domain containing protein, expressed	10.62	14.92	9.77	4.64		38.27	18.85	12.01	10.02
		LOC_Os02g56170.1	inositol-1-monophosphatase, putative, expressed	3.75	2.37	5.03	2.98		4.78	2.43	7.09	3.13
		LOC_Os02g07350.1	inositol-1-monophosphatase, putative, expressed	16.45	15.77	21.61	11.28		22.32	23.4	16.64	11.89
		LOC_Os07g42500.1	FYVE zinc finger domain containing protein, expressed	13.12	13.56	14.51	11.61		27.46	26.44	25.88	18.16
		LOC_Os10g41534.3	ICE-like protease p20 domain containing protein, expressed	17.08	16.28	18.35	12.6		45.89	21.58	28.34	25.04
		LOC_Os02g26720.1	Inositol 1, 3, 4-trisphosphate 5/6-kinase, putative, expressed	26.66	32.89	20.13	36.81		0	3.95	7.09	15.03
		LOC_Os10g42550.1	Inositol 1, 3, 4-trisphosphate 5/6-kinase, putative, expressed	13.12	9.5	7.4	6.63		14	9.12	19.41	22.85
		LOC_Os03g12840.2	Inositol 1, 3, 4-trisphosphate 5/6-kinase, putative, expressed	0.62	0	0.89	0		3.19	1.22	0	0
		LOC_Os03g39000.2	inositol-1-monophosphatase, putative, expressed	2.29	3.39	5.92	1.99		1.95	6.69	1.85	2.19
ko00563	Glycosylphosphatidylinositol(GPI)-anchor biosynthesis
		LOC_Os03g43900.2	phosphatidylinositol N-acetylglucosaminyltransferase subunit P, putative, expressed	0.42	0	2.66	0		5.31	1.22	3.08	5.01
		LOC_Os01g67960.1	GPI transamidase component PIG-S-related, putative, expressed	8.96	3.9	11.84	2.65		23.74	16.11	19.1	20.35
		LOC_Os01g48980.1	GPI transamidase component family protein, putative, expressed	14.37	5.09	4.74	1.33		21.44	25.53	23.72	8.76
		LOC_Os02g37050.1	phosphatidylinositolglycan class N family protein, expressed	7.5	4.92	2.96	0.66		23.39	6.99	10.17	7.51
		LOC_Os03g26090.1	GPI-anchored wall transfer protein 1, putative, expressed	6.04	2.88	1.78	0.66		8.5	7.29	6.16	3.44
		LOC_Os11g28980.1	GPI transamidase component Gpi16 subunit family protein, putative, expressed	8.75	4.07	4.14	0.99		14.88	12.16	14.79	5.32
		LOC_Os07g16960.1	glycosyl transferase, group 1 domain containing protein, expressed	11.87	5.76	7.4	2.32		10.98	17.63	16.94	8.45
		LOC_Os12g31480.1	GPI mannosyltransferase 2, putative, expressed	0.83	0.68	3.26	0.66		6.91	3.95	3.39	5.32
		LOC_Os04g58210.1	N-acetylglucosaminyl-phosphatidylinositol de-N-acetylase, putative, expressed	2.92	2.03	1.18	1.66		9.92	7.29	11.09	1.88
		LOC_Os02g04725.3	dolichol phosphate-mannose biosynthesis regulatory protein, putative, expressed	8.12	9.16	13.62	3.65		24.63	21.58	16.64	9.08
		LOC_Os03g46750.1	GPI mannosyltransferase 1, putative, expressed	17.91	15.6	12.73	10.61		34.72	30.7	38.2	18.16
		LOC_Os02g02110.1	Alg9-like mannosyltransferase protein, putative, expressed	2.08	0.68	0	0		1.95	2.43	0.62	0.63
ko00564	Glycerophospholipid metabolism
		LOC_Os02g02340.1	glycerol-3-phosphate acyltransferase, putative, expressed	1.04	3.73	6.51	4.64		1.59	2.43	2.16	13.46
		LOC_Os11g41900.1	acyltransferase, putative, expressed	59.36	52.22	79.04	20.56		86.99	111.25	133.7	166.22
		LOC_Os03g17520.1	CDP-alcohol phosphatidyltransferase, putative, expressed	50.61	46.46	88.52	32.5		84.15	83.89	104.43	131.47
		LOC_Os06g40190.1	phospholipase D, putative, expressed	6.46	1.36	0.59	0		12.93	6.69	3.08	0.63
		LOC_Os01g71280.1	glycerol-3-phosphate dehydrogenase, putative, expressed	11.04	3.73	1.48	0		21.79	36.47	8.63	1.88
		LOC_Os02g37590.1	glycerophosphoryl diester phosphodiesterase family protein, putative, expressed	23.12	6.1	15.39	8.29		37.03	41.64	8.93	5.01
		LOC_Os01g63580.1	glycerol-3-phosphate acyltransferase, putative, expressed	45.62	9.66	6.51	2.32		18.6	95.14	22.18	11.58
		LOC_Os08g39350.1	glycerophosphoryl diester phosphodiesterase family protein, putative, expressed	22.08	4.41	18.65	1.66		7.09	32.52	18.48	6.57
		LOC_Os03g50030.1	phospholipase A2, putative, expressed	30.62	16.28	7.7	10.61		23.74	28.27	17.56	9.7
		LOC_Os01g55780.1	glycerophosphoryl diester phosphodiesterase family protein, putative, expressed	25.41	8.31	12.43	6.96		30.47	41.95	14.48	8.45
		LOC_Os01g44069.1	glycerol-3-phosphate acyltransferase, putative, expressed	45.82	16.11	11.84	1.66		67.32	124.01	37.89	15.34
		LOC_Os10g27330.1	glycerol-3-phosphate acyltransferase, putative, expressed	12.91	4.92	30.2	3.32		1.59	10.64	3.7	4.38
		LOC_Os02g07720.2	cytidylyltransferase domain containing protein, expressed	18.95	6.78	6.81	4.31		37.03	29.18	15.4	8.14
		LOC_Os10g38060.2	phospholipase D, putative, expressed	22.5	23.4	2.07	3.32		22.85	31	27.73	9.7
		LOC_Os09g26700.1	choline/ethanolamine kinase, putative, expressed	51.66	32.89	23.68	16.91		81.5	80.85	52.37	25.35
		LOC_Os03g63580.1	phosphoesterase family protein, putative, expressed	1.67	6.44	4.44	2.65		0.35	2.43	1.54	6.89
		LOC_Os01g08760.1	choline/ethanolamine kinase, putative	3.33	0	0	0		1.95	3.65	0.92	4.07
		LOC_Os08g08110.1	diacylglycerol kinase, putative, expressed	6.87	1.53	0.89	2.65		10.98	3.95	8.01	3.44
		LOC_Os01g02890.1	phosphatidylserine synthase, putative	4.79	1.53	0	0.66		20.02	17.93	7.09	0.94
		LOC_Os01g01190.1	phosphoesterase family protein, putative, expressed	4.58	2.03	0	0		12.58	22.8	8.32	0.94
		LOC_Os04g57370.1	acyl-protein thioesterase, putative, expressed	17.91	10.68	4.14	2.32		21.61	27.66	27.42	9.7
		LOC_Os07g34730.1	acyltransferase, putative, expressed	23.12	15.09	7.7	5.31		34.02	36.17	32.35	16.28
		LOC_Os12g02820.1	cytidylyltransferase domain containing protein, expressed	15	11.53	5.03	9.62		39.69	44.68	23.1	10.33
		LOC_Os05g28960.1	acyltransferase, putative, expressed	27.08	25.77	9.18	29.19		111.44	38.6	59.46	40.69
		LOC_Os06g10280.1	CDP-alcohol phosphatidyltransferase, putative, expressed	63.74	32.89	29.6	10.61		49.07	58.36	33.58	32.24
		LOC_Os05g38350.1	glycerol-3-phosphate acyltransferase 8, putative, expressed	0	1.36	1.78	2.98		0	0	0	1.57
		LOC_Os01g74000.1	glycerol-3-phosphate dehydrogenase, putative, expressed	3.54	1.53	0.59	0		2.66	9.73	2.16	1.25
		LOC_Os10g35390.1	acyltransferase, putative, expressed	7.5	3.9	13.32	0.99		9.74	9.73	16.64	14.71
[truncated: 4,287 more rows]
